# Supplementary material for: Construction of a high-density genetic map and QTL mapping for pearl quality-related traits in Hyriopsis cumingii
Source: Sci Rep. 2016 Sep 2;6:32608. doi: 10.1038/srep32608 (PMC5009340; doi:10.1038/srep32608)
Supplement: Supplementary Tables [file srep32608-s2.xls]

## Sheet: Table S1
Table S1. Details of Specific-locus Amplified Fragment Sequencing data in H.cumingii mapping population.
sample ID	reads number	GC%	Q30%
female parent	8571660	36.95	87.8
male parent	9025115	37.2	87.75
1	675062	36.27	88.69
2	767213	37.47	88.8
3	919695	37.47	89.5
4	817493	37.47	89.16
5	778648	37.64	89.78
6	828088	37.52	89.46
7	669942	37.48	89.96
8	796250	37.52	89.25
9	821223	37.55	89.57
10	844633	37.24	88.38
11	759712	37.09	88.53
12	788433	37.21	88.34
13	760860	37.54	88.66
14	736214	37.47	88.16
15	684795	37.51	88.8
16	839582	37.47	88.83
17	713161	37.31	88.94
18	759404	37.31	87.95
19	807924	37.34	88.24
20	791553	37.12	88.07
21	812315	37.3	88.13
22	764954	37.35	88.2
23	659005	37.52	88.44
24	831303	37.45	89.32
25	839671	37.28	87.36
26	905269	37.2	87.85
27	899582	37.48	87.36
28	740832	37.38	87.65
29	802914	37.5	86.87
30	768768	37.5	87.61
31	781701	37.49	87.24
32	699157	37.73	87.81
33	791171	37.49	87.79
34	794605	37.17	88.25
35	650704	37.48	89.88
36	809730	37.44	87.36
37	801868	37.36	87.09
38	773850	37.43	88.41
39	800873	37.48	89.08
40	694687	37.53	88.76
41	916418	37.42	89.17
42	852374	37.25	87.66
43	820985	37.49	87.8
44	908555	37.32	88.81
45	742891	37.4	87.23
46	642220	37.31	89.38
47	789781	37.38	87.73
48	719265	37.39	87.83
49	789649	37.6	88.39
50	772401	37.3	88.28
51	735613	37.43	88.48
52	934522	36.95	89.19
53	842983	37.45	88.28
54	774954	37.42	88.78
55	896220	37.45	88.84
56	773991	37.47	88.65
57	926486	37.57	88.75
58	877950	37.24	88.37
59	820726	37.37	88.94
60	917924	37.32	89.2
61	924681	37.34	89.11
62	765269	37.5	89.16
63	859087	37.39	88.85
64	844119	37.35	87.69
65	788502	37.12	87.88
66	695346	37.47	88.36
67	769665	37.44	89.51
68	792129	37.48	87.36
69	667327	37.64	89.31
70	1009487	37.42	86.88
71	667056	37.35	88.47
72	762285	37.48	89.03
73	676790	37.55	89.13
74	764622	37.64	88.95
75	716694	37.4	88.72
76	715601	37.54	89.04
77	710129	37.62	88.81
78	631296	37.65	87.94
79	523546	37.64	89.42
80	795850	37.4	88.96
81	706449	37.24	88.88
82	771490	37.45	89.28
83	713605	37.45	88.61
84	758260	37.6	89.68
85	864252	37.4	88.74
86	832785	37.3	89.63
87	661255	37.72	88.4
88	768198	37.3	88.85
89	744969	37.41	88.89
90	777927	37.33	89.29
91	915412	36.86	89.01
92	874449	37.59	89.19
93	725556	37.26	88.52
94	859326	37.27	87.03
95	776729	37.29	88.86
96	703338	37.46	87.3
97	835417	37.59	87
98	723309	37.6	87.81
99	936269	37.39	87.56
100	783415	37.48	86.91
101	852802	37.21	87.81
102	748189	37.57	86.85
103	478070	38.21	87.28
104	858603	37.42	86.44
105	789809	37.56	86.95
106	779187	37.52	88.81
107	789767	37.3	89
108	760395	37.65	89.23
109	744183	37.61	88.42
110	796906	37.63	88.42
111	611636	37.47	88.92
112	743059	37.52	88.98
113	676203	37.46	89.91
114	786113	37.64	89.29
115	766024	37.54	89.32
116	653385	37.41	88.67
117	735048	37.54	88.77
118	721089	37.68	88.18
119	666156	37.63	88.72
120	739318	37.55	88.37
121	695072	37.63	89.13
122	622740	37.45	88.41
123	845156	37.54	89.03
124	776897	37.52	88.58
125	636199	37.62	88.78
126	793725	37.45	89.33
127	737751	37.58	89.66
128	673477	37.44	89.34
129	751596	37.56	89.32
130	772535	37.46	89.58
131	772685	37.7	89.36
132	721920	37.66	88.65
133	775752	37.63	89.3
134	770058	37.7	89.8
135	765684	37.68	89.28
136	604725	37.57	88.73
137	691105	37.68	89.31
138	948846	37.26	89.05
139	811338	37.5	88.45
140	788141	37.37	89.14
141	787018	37.61	88.57
142	746604	37.33	88.9
143	880322	37.59	89.08
144	850314	37.71	89.02
145	759305	37.51	89.47
146	822210	37.48	89.43
147	607025	37.98	89.36
148	752355	37.5	89.48
149	794936	37.47	89.62
150	790482	37.56	89.21
151	886119	37.53	89.28
152	890920	37.27	89.55
153	686680	37.49	89.8
154	753086	37.56	89.33
155	803301	37.46	89.69
156	856941	37.39	89.13
157	746768	37.06	89.11
Total/Average	139113148	37.45	88.64

## Sheet: Table S3
Table S3. The sequences of 4445 SLAF markers which were mapped onto the genetic map of H.cumingii
>Marker250
TCTTGAAACTAATATCTCTAGAAAGACAATCTCTTTGCAAGCAAAGCCTAATTGTTCAAAGGATGCTCATGAAACAGATGACAGTGATATATAGTTCAGAXXXXXXXXXXTTGAAAATGTTATTGTAAACAACAAAATCTCTAAAAGATCTTTCGAACTGAAATTTGATAGAGAAACAGCATCCAACGCACATGAGGTAGCTAAGAGTAT
TCTTGAAACTAATATCTCTAGAAAGACAATCTCTTTGCAAGCAAAGCCTAATTGTTCAAAGGATGCTCATGAAACAGATGACAGTGATATATAGTTCAGAXXXXXXXXXXTTGAAAATGTTATTGTAAACAACAAAATCTCTAAAAGATCTTTCGAACTGAAATTTGATAGAGAAACAGCATCCAACGCACAAGAGGTAGCTAACAGTAT
>Marker558
CATATGTGAATCCGGGGTCATTCTTCACTTTGCTAATCTCACGGATAAATTCAGCAAAGAAGGAAAACGGTGGGAAAGAAACGTCATGGTGTTTCTTGTAXXXXXXXXXXTCCTTGGCAGACTCTATTTCAGAAAGAATATCTGATAGCTCATAGAGTTTCTTATTGTCCTTATTAGTCAGCTTCGGAAAGTTAGCTAATTTAGTTTTTA
CATATGTGAATCCGGGGTCATTCTTCACTTTGCTAATCTCACGGATAAATTCAGCAAAGAAGGAAAACGGTGGGAAAGAAACGTCATAGTGTTTCTTATAXXXXXXXXXXTCCTTGGCAGACTCTATTTCAGAAAGAATATCTGATAGCTCATAGAGTTTCTTATTGTCCTTATTAGTCAGCTTCGGAAAGTTAGCTAATTTAGTTTTTA
>Marker263
AACCCTCGATTCCCCAAGCCTTTCCTCACTCTCTCTCTCGCACCTTGCTAGCTACCAGAGAGAGAGAGAGTGTGCCTGCCTCTCTCCCTTCTCGCTTGTCXXXXXXXXXXTCCCTTCACGCTTGTCCTGTCCTTGGTAGGCTAGCCTTCGATCGCACCTAGCTAGCTACCAGAGAGAGAGAGTGTGTGTCTACCTGCCTGCCTGCCTTAT
AACCCTCGATTCCCCAAGCCTTTCCTCACTCTCTCTCTCGCACCTTGCTAGCTACCAGAGAGAGAGAGTGTGCCTGCCTCTCTCCCTTCTCGCTTGTCCTXXXXXXXXXXTCCCTTCACGCTTGTCCTGTCCTTGGTAGGCTAGCCTTCGATCGCACCTAGCTAGCTACCAGAGAGAGAGAGTGTGTGTCTACCTGCCTGCCTGCCTTAT
>Marker350
TATTTCTGACACTTATAGCATCGAAAGGGGTCGGGATGTATATCTCAACCTTCACTTGCAAGAAGCCAACTTTTACCACTTTGGGTACTGTTGGTTTGTTXXXXXXXXXXCCGTTTAATACGTATTCTACGTACTGCAGTGACACCTTCGTTTTTAATCCCTTCAATGATTTCTGTGCCGCTGACTCCAGCCAAGTTGCGACAACGAATT
TATTTCTGACACTTATAGCATCGAAAGGGGTCGGGATGTATATCTCAACCTTCACTTGCAAGAAGCCAACTTTTACCACTTTGGGTACTGTTGGTTTGTTXXXXXXXXXXCCGTTTAATACGTATTCTACGTACTGCAGTGACACCTTCGTTTTTAATCCCTTCAATGATTTCTGTGCCGCTGACTCCAACCAAGTTGCGACAACGAATT
>Marker961
CATCTTATTATTCATAAATGAAGGTGATTGGGTACGACCTGTGACAAGAGTAGCAAATCTGAGAACAGATAGTGGTTTTTGTTTGACGACAAGTTGCCTCXXXXXXXXXXTATCATCCAGATTCCACTACATTTTAGAGTTATATATGCTAAGGTTGCAAATTGTTTTCGGCTGGGAGTTGTGGCGTGCTCCTGTAATCCAGCTACTTGG
CATCTTATTATTCATAAATGAAGGTGATTGGGTACGACCTGTGACAAGAGTAGCAAATCTGAGAACAGATACTGGTTTTTGTTTGACGACAAGTTGCCTCXXXXXXXXXXTATCATCCAGATTCCACTACATTTTAGAGTTATATATGCTAAGGTTGCAAATTGTTTTCGGCTGGGAGTTGTGGCGTGCTCCTGTAATCCAGCTACTTGG
>Marker802
AAAGAACATGCAGAAAATCAGCAATGGTTGAGTGCAGGACGTAAACGGACTGCACTTCATTTTTAACTTGATAAGGCTGACATAGCCAGAATGACCGCTAXXXXXXXXXXTGGTTGAGTGCAGGACGTAAACGGACTGCACTTCATTTTTAACTTGATAAGGCTGACATAGCCAGAATGACCGCTACAACGCTTCAAGGAGTGATAGTGT
AAAGAACATGCAGAAAATCAGCAATGGTTGAGTGCAGGACGTAAACGGACTGCACTTCATTTTTAACCTGATAAGGCTGACATAGCCAGAATGACCGCTAXXXXXXXXXXTGGTTGAGTGCAGGACGTAAACGGACTGCACTTCATTTTTAACCTGATAAGGCTGACATAGCCAGAATGACCGCTACAACGCTTCAAGGAGTGATAGTGT
>Marker880
GTTTTCTTCCCCGGACGGACGAACGGACGATGGGAATTCCATGTCTTTCACACCGTCCGACGTGTCCTGCCGAGACCGACCTGTCGGTAGGTCGCATGTCXXXXXXXXXXCACTCGTATGGTTCGGCGCGGCTGAAAACGTTTTCCAGAGCGCACGGACGAACGGACACGCCTACTCGACCGTGCCTGGCACCGGCAGACGCGTCTCGTC
GTTTTCTTCCCCGGACGGACGAACGGACGATGGGAATTCCATGTCTTTCACACCGTCCGACGTGTCTTGCCGAGACCGACCTGTCGGTAGGTCGCATGTCXXXXXXXXXXCACTCGTATGGTTCGGCGCGGCTGAAAACGTTTTCCAGAGCGCACGGACGAACGGACACGCCTACTCGACCGTGCCTGGCACCGGCAGACGCGTCTCGTC
>Marker1327
ACTCCGAAATCAGTAACCGCAGTGCGGAGGTTCCTTGGGTTTTGCAGTTATTATAGGCGGTACGTAGGTCACTTTGCTGAAATTGCAGCTCCCTTACACCXXXXXXXXXXCTGTCCCAGAACATAGATGGGAAAGAAAGAGTAGTAGCTTACGCTAGTCGGTGTCTGGACAGGACCGAACGCCAGTATTGTGTCACTCGTCGTGAGCTGT
ACTCCGAAATCAGTAACCGCAGTGCGGAGGTTCCTTGGGTTTTGCAGTTATTATAGGCGGTACGTAGGTCACTTTGCTGAAATTGCAGCTCCCTTACATCXXXXXXXXXXCTGTCCCAGAACATAGATGGGAAAGAAAGAGTAGTAGCTTACGCTAGTCGGTGTCTGGACAGGACCGAACGCCAGTATTGTGTCACTCGTCGTGAGCTGT
>Marker7819
CTTGTTTTGATGACAAGTTTAATACTGAATTTACCTCAGTAAAAAGCAATAACACTGATAATGTATGTTTCCTCAACTGTGTATAATGAAAGACTACTGTXXXXXXXXXXGAATATGCATAGGGATGATAATGAAGGATGATGCTTTTGGGGAAAGTTTGAGTTTTTATGTTAAATCCATCTCTAAATGTATTCAGTACAAGCCAGCAAG
CTTGTTTTGATGACAAGTTTAATACTGAATTTACCTCAGTAAAAAGCAATAACACTGATAATGTATGTTTCCTCAACTGTGTATAATGAAAGACTACTGTXXXXXXXXXXGAATATGCATAGGGATGATAATGAAGGATGATGCTTTTGGGGAAAGTTTGAGTTCTTATGTTAAATCCATCTCTAAATGTATTCAGTACAAGCCAGCAAG
>Marker4178
CTTTATAATCCGTCGATAATTTACTTCATTTCTCCTCCCTGCTGGGACCCCCACTGGCATCAAAGCGAGAATTCCTTTGCTGATGGGGGAAATATATGAAXXXXXXXXXXTACTATTTCTAGCGTTCGGCGGGGCTGTTAGCTCGCTTCAAAGATTATCGACTAGGAAAATGATTCAAGCAGACGAGAAGTGAAATCAGGCGAGAAAAGT
CTTTATAATCCGTCGATAATTTACTTCATTTCTCCTCCCTGCTGGGACCCCCACTGGCATCAAAGCGAGAATTCCTTTGCTGATGGGGGAAATATATGAAXXXXXXXXXXTACTATTTCTAGCGTTCGGCGGGGCTGTTAGCTCGCTTCAAAGATTATCGACCAGGAAAATGATTCAAGCAGACGAGAAGTGAAATCAGGCGAGAAAAGT
>Marker54039
AATAAAAAGCCTTGCTGTAAAACATATGACCTTGATCCCAAGATCAAAAGGGAAGAGTGAGCATGTTACAGAAGGAATAGTCCTAGCTTTATAATAATTGXXXXXXXXXXAAGGTCAAAGGGGAAAGTATGTATGTCACTGAATTAATGGTCTTAGCTTCATAATGTATGATGTATATCCATCAAAAGTTTGTGAAATGCAAGAAATAAG
AATAAAAAGCCTTGCTGTAAAACATATGACCTTGATCCCAAGATCAAAAGGGAAGAGTGAGCATGTTACAAAAGGAATAGTCCTAGCTTTATAATAATTGXXXXXXXXXXAAGGTCAAAGGGGAAAGTATGTATGTCACTGAATTAATGGTCTTAGCTTCATAATGTATGATGTATATCCATCAAAAGTTTGTGAAATGCAAGAAATAAG
>Marker14810
TTTAAAGTTAAAATGTAACTGAAGAGAAAACTGCTGTCTGGATTTTGTCATACCTTGACTAGTCTACCATTTTACTAAACTGACTGCTTTAATGTTTTAAXXXXXXXXXXATTTCCACTGTTGTTGTATATTTTGTTGTTGTCATTCTTATTTTGATTTATTACCTCATCTGTAATTATAAAATTGAAGTCATTTATACAAAAGAAAAAG
TTTAAAGTTAAAATGTAACTGAAGAGAAAACTGCTGTCTAGATTTTGTCATACCTTGACTAGTCTACCATTTTACTAAACTGACTGCTTTAATGTTTTAAXXXXXXXXXXATTTCCACTGTTGTTATATATTTTGTTGTTGTCATTCTTGTTTTGATTTATTACCTCATCTGTAATTATAAAATTGAAGTCATTTATACAAAAGAAAAAG
>Marker113818
CTTTAATGCTAACTAACCAATATCATGTAACAACGGAGCATTGTACATCGGCTGAAAATGGTGAAGGCAATTGACTTCAAAACGATACTTAGTAAGTTTAXXXXXXXXXXTGCTCCCTTTGTCTCAGTCATGTAGGAACAGTGTTCGAAATTCGAACTACTTGATTTTGACTGAGTGCAGAGGTTTGCCGCTGCATCGAATGAAATTCAC
CTTTAATGCTAACTAACCAATATCATGTAACAACGGAGCATTGTACATCGGCTGAAAATGGTGAAGGCAATTGACTTCAAAACGATACTTAGTAAGTTTAXXXXXXXXXXTGCTCCCTTTGTCTCAATCATGTAGGAACAGTGTTCGAAATTCGAACTACTTGATTTTGATTGAGTGCAGAGGCTTGCCGCTGCATCGAATGAAATTCAC
>Marker1851
GACGTGTCTCACTACGTGTCCTAATAGGCGACTAAGTAGAGACGGGGAGGAAAGGATTCAGGGAGTTGAGCAGAGGCTTTCCGATGCAATCCACTACTTTXXXXXXXXXXCGACGTGTCTCACTACGTGTCCTAATAGGCGACTAAGTAGAGACGGGGAGGAAAGGATTCAGGGAGTTGAGCAGAGGCTTTCCGATGCAATCCACTACTT
GACGTGTCTCACTACGTGTCCTAATAGGCGACTAAGTAGAGGCGGGGAGGAAAGGATTCAGGGAGTTGAGCAGAGGCTTTCCGATGCAATCCACTACTTTXXXXXXXXXXCGACGTGTCTCACTACGTGTCCTAATAGGCGACTAAGTAGAGGCGGGGAGGAAAGGATTCAGGGAGTTGAGCAGAGGCTTTCCGATGCAATCCACTACTT
>Marker118714
CTCGCGGTGACTTAAAAGCAATGAAATCTGATCGATTCTTGCATTTTCCAAAGTGAACGGTGATTAAAACAAGTTTACTGTGCTATGACTGTTTCCTTTTXXXXXXXXXXCATGTATTGTTTAAACGAACTTGTTGACAGGTTTTCATTTCCATCATAGCCCCATCCCCTTGATAGCCTCAATGCAATGGGAACAGACTGACCAAAATCT
CTCGCGGTGACTTAAAGGCAATGAAATCTGATCGATTCTTGCATTTTCCAAAGTGAACGGTGATTAAAACAAGTTTACGGTGCTATGACTGTTTCCTTTTXXXXXXXXXXCATGTATTGTTTAAACCAACTTGTTGACAGGTTTTCATTTCCATCATAGCCCCATCCCCTTGATAGCCTCAATGCAATGGGAACAGACTGACCAAAATCT
>Marker9379
GTTTAATACGAAATGGATGTCATTATGACCTCTATCGTTTGTAATTATTGTCCATTATTCAACACACTTGTTTTATTGTTATTAATGTCGTGTTATATTAXXXXXXXXXXTTTAAGAAGTTAATTCTTAAATTTAGAGTATAAGATGAAGTTGCACGTTTTCAAACCATTTTTACATTATTGTTGTAATTCCATTAAACTTTTAAAATCT
GTTTAATACGAAATGGATGTCATTATGACCTCTATCGTTTGTAATTATTGTCCATTATTCAACACACTTGTTTTATTGTTATTAATGTCGTGTTATATTAXXXXXXXXXXTTTAAGAAGTTAATTCTTAAAGTTAGAGTATAAGATGAAGTTGAACGTTTTCAAACCATTTTTACATTATTGTTGTAATTCCATTAAACTTTTAAAATCT
>Marker3690
AAGTTTCGTGAAACTTTCTCCATCATCACAAAGTTATGGGCTATACAAGCAAATGTTAACAAACTGTTGGACGGTGGACGTATAGGCAACGATATAACACXXXXXXXXXXCACAATCCCAAATTAATCAATATAAAGCATTATATCAAATACGGAGAAAATCAAACAAGCCAAAACTGCGGAATCTAAAGGTTACGGGATAAATAATTAT
AAGTTTCGTGAAACTTTCTCCATCATCACCAAGTTATGGGCTATACAAGCAAATGTTAACAAACTGTTGGACGGTGGACGTATAGGCAACGATATAACACXXXXXXXXXXCACAATCCCAAATTAATCAATATAAAGCATTATATCAAATACGGAGAAAATCAAACAAGCCAAAACTGCGGAATCTAAAGGTTACGGGATAAATAATTAT
>Marker104192
CATTTTAAAACTTTCAGCGACAATTCTGCTCACTCCAAGCATATTATTGGTCTTTCGTGAAAATTCTTAAATGTGATTCGCGTATTGAATTTGAAATAGAXXXXXXXXXXGGTTTAATTTGCATCCCATATTTCTCATCCCGATGTAATAAATTTCGTCCTTTTAAACTTGCCTTTTCAAACTTTTGCTGCTCATGTCAGTGCAAAAGGG
CATTTTAAAACTTTCAGCGACAATTCTGCTCACTCCAAGCATATTATTGGTCTTTCGTGAAAATTCTTAAATGTGATTCGCGTATTGAATTTGAAATAGAXXXXXXXXXXGGTTTAATTTGTATCCCATATTTCTCATCCCGATGTAATAAATTTCGTCCTTTTAAACTTGCCTTTTCAAACTTTTGCTGCTCATGTCAGTGCAAAAGGG
>Marker6988
ATCAATGTTAAAATTCCCCATGTTAAATTCCCCTTGATGCCAGAGTGCATGGACCGTTTTTTGCATGGTAAGTCCCATTGACGCTATAAAGCACCCTTACXXXXXXXXXXTGGCAAGCTCCTGTATAAGTGATTTTCTGCGCCCCAGGTAAAAAAATTGCATCCAAGAACGCGTGATTAAGCGTTTTTGTAACTTCTGTAAAATATAAAG
ATCAATGTTAAAATTCCCCATGTTAAATTCCCCTTGATGCCAGAGTGCATGGACCGTTTTTTGCATGGTAAGTCCCATTGACGCTATAAAGCACCCTTACXXXXXXXXXXTGGCAAGCTCCTGTATAAGTGATTTTCTGCGCCCCAGGTAAAAAAATTGCATCCAAGAACGCGTGATTAAGCGTTTTTGTAACCTCTGTAAAATATAAAC
>Marker19015
ATTATTGCATTGGATCATTTACTTCGATCTGCAGTGCTGTTTCATAGACCTGTCACTGCAATCAATATAGTGCATTTTTGTATTCGACATCTGCAACGTAXXXXXXXXXXGCACCAGAATAATGGATGCATGGTTTTAACTAGCGGTAACACAGGTCTATGCGAAGTAATACTTGATATTTTGTTTAGCTTATAGCTCGATTTTTAAAGT
ATTATTGCATTGGATCATTTACTTCGATCTGCAGTGCTGTTTCATAGACCTGTCACTGCAATCAATATAGTGCATTTTTGTATTCGACATCTGCAACGGAXXXXXXXXXXGCACCAGAATAATGGATGCATGGTTTTAACTAGCGGTAACACAGGTCTATGCGAAGTAATACTTGATATTTTGTTTAGCTTATAGCTCGATTTTTAAAGT
>Marker118339
ATTGATTTTGGTTTGGCTTTATGTGATGTTGTACAGCATAGCAACACAAGGAGGTTATTTATTGCCGAGCCAATTGAAGCAAAGTGCCTTGTCCTAGGACXXXXXXXXXXGCCTCAGTAGTCGCCTCTTATGACGCACAAAAGGGCGTTTTGGACCTATTCTTTATCACCGAGCCCTCAAGGGGGTTTCATTTTGGAGTCCCAAATTCAA
ATTGATTTTGGTTTGGCTTTATGTGATGTTGTACAGCATAGCAACACAAGGAGGTTATTTATTGCCGAGCCAATTGAAGCAAAGTGCCTTGTCCTAGGACXXXXXXXXXXGCCTCAGTAGTCGCCTCTTATGATGCACAAAAGGGCGTTTTGGACCTATTCTTTATCACCGAGCCCTCAAGGGGGTTTCATTTTGGAGTCCCAAATTCAA
ATTGATTTTGGTTTGGCTATATGTGATGTTGTACAGCATAGCAACACAAGGAGGTTATTTATTGCCGAGCCAATTGAAGCAAAGTGCCTTGTCCTAGGACXXXXXXXXXXGCCTCAGTAGTCGCCTCTTATGACGCACAAAAGGGCGTTTTGGACCTATTCTTTATCACCGAGTCCTCAAGGGGGTTTCATTTTGGAGTCCCAAATTCAA
>Marker5526
CTTTCGCATACTGACCAGCAATCATATGTTAATATTCTGTGTGTCTGTCTGTCTGCCTGTCTCTTTAAGCATGTAGAAATGTGTATGTTCACTCTTGATTXXXXXXXXXXGACTGAGCATCTAAAGCCTTTGACATAAGCCAATTACTGACGATTCTAAGAGGTATACTAATTTATTTAAATGACACAAGTGACACGTTTGATATAAGAT
CTTTCGCATACTGACCAGCAATCATATGTTAATATTCTGTGTGTCTGTCTGTCTGCCTGTCTCTTTAAGCATGTAGAAATGTGTATGTTCACTCTTGATTXXXXXXXXXXGACTGAGCATCTAAAGCCTTTGACATAAGCTAGTTACTGACGATTCTAAGAGGTATACTAATTTATTTAAATGACACAAGTGACACGTTTGATATAAGAT
CTTTCGCATACTGACCAGCAATCATATGTTAATATTCTGTGTGTCTGTCTGTCTGCCTGTCTCTTTAAGCATGTAGAAATGTGTATGTTCACTCTTGATTXXXXXXXXXXGACTGAGCATCTAAAGCCTTTGACATAAGCCAGTTACTGACGATTCTAAGAGGCATACTAATTTATTTAAATGACACAAGTGACACGTTTGATATAAGAT
>Marker12107
TTTGTTTTTGTCAATGTGAACGAATGTACTGTCCTGAACTTGGGTTTTCTCTGTGTTAGGTTATATACCAATGTTTATAACAGTGGCTTGATTGTCATGTXXXXXXXXXXGTATTGATCAGAAAGTGCAATATCTTTTAAAAGAATGAGTCTTTCGTGCACATTTAAAGTTGCAGTAACCATGATATCCTTGGAAATACTGTTCATAATT
TTTGTTTTTGTCAATGTGAACGAATGTACTGTCCTGAACTTGGGTTTTCTCTGTGTTAGGTTATATACCAATGTTTATAACAGTGGCTTGATTGTCATGTXXXXXXXXXXGTATTGATCAGAAAGTGCAATATCTTTTAAAAGAATGAGTCTTTCGTGCACATTTAAAGTTGCAGTGACCATGATATCCTTGGAAATACTGTTCATAATT
>Marker30572
TCACTTTTTACCTTTGTAATCACAATCAGTAGGCTTCCTCCTTACCTCAGGTACAAGCCAGCCACAAATTTTTGTCTAGGTCTGTGCTCTTGAACTAAAGXXXXXXXXXXAGACAATGTAGAACCAATGCCATTGTGTGGAAGCCATTTTTCTTCTTTCAATCACTGATTTTGACTGGTGTCCATCTGACCATCTGACTCAAAAATTGAA
TCACTTTTTACCTTTGTAATCACAATCAATAGGCTTCCTCCTTACCTCAGGTACAAGCCAGCCACAAATTTTTGTCTAGGTCTGTGCTCTTGAACTGAAGXXXXXXXXXXAGACAATGTAGAACCAATGCCATTGTGTGGAAGCCATTTTTCTTCTTTCAATCACTGATTTTGACTGGTGTCCATCTGACCATCTGACTCAAAAATTGAA
TCACTTTTTACCTTTGTAATCACAATCAGTAGGCTTCCTCCTTACCTCAGGTACAAGCCAGCCACAAATTTTTGTCTAGGTCTGTGCTCTTGAACTGAAGXXXXXXXXXXAGACAATGTAGAACCAATGCCATTGTGTGGAAGCCATTTTTCTTCTTTCAATCACTGATTTTGACTGGTGTCCATCTGACCATCTGACTCAAAAATTGAA
>Marker117142
TTCAATTTCTTAAGTTCAGTTGTAATGCAGTTTGACATCATAAAGTTGTTGTAAAGTCAGGAAATAAGCAACACTTAAATTGTGTTAATTATGTTGGAGTXXXXXXXXXXTATGGATAGTTCAATGTGAAAAGGGAAAAACGAACAAGAAATGTGTTCTTAAGCCATAGTTGCCCCTGCCAATTAATGGACAACATTTTAAGTCAAACAT
TTCAATTTCTTAAGTTCAGTTGTAATGCAGTTTGACATCATAAAGTTGTTGTAAAGTCAGGAAATAAGCAACACTTAAATTGTGTTAATTATGTTGGAGTXXXXXXXXXXTATGGATAGTTCAATGTGAAAAGGGAAAAACGAACAAGAAATGTGTTCTTAAGCCATAGTTGCCCCTGCCAATTAATGGACAACATTTTAAGTCAAACAC
>Marker11717
CCTTTTAAGAAAGAATTTGTATTGTCATGTATGAAAAAGTACATGTATATGAAATTTTGAGTCATGACACAACTGTGTTACATATGAATTTGTGTTATAAXXXXXXXXXXCTGTTGTGACACAGGCATTAGTAAGTAGATATACGCAGTCAGCTCAAGAAAATCATCATTTAAGAAATATACTCGACTTACCGTAGCATTAAGGCGAACA
CCTTTTAAGAAAGAATTTGTATTGTCATGTATGAAAAAGTACATGTATATGAAATTTTGAGTCATGACACAACTGTGTTACATATGAATTTGTGTTATAAXXXXXXXXXXCTGTTGTGACACAGGCATTAGTAAGTAGATATACATAGTCAGCTCAAGAAAATCATCATTTAAGAAATATACTCGACTTACCGTAGCATTAAGGCGAACA
CCTTTTAAGAAAGAATTTGTATTGTCATGTCTGAAAAAGTACATGTATATGAAATTTTGAGTCATGACACAACTGTGTTACATATGAATTTGTGTTATAAXXXXXXXXXXCTGTTGTGACACAGGCATTAGTAAGTAGATATACGCAGTCAGCTCAAGAAAATCATCATTTAAGAAATATACTCGACTTACCGTAGCATTAAGGCGAACA
>Marker98372
TTAAATTTTGTACAAAGGGTGACAAGCAACCATCAGATATGTTCTCCATTGTTAAAAACCCACTTTATTGTGAAAATCTGTTCCACAAAACTGTGTCCAGXXXXXXXXXXTGAACAGCAGATTTCTACAGAATCATACTGACCCAGATCTCTTTGCTAACTATTTTTGCTATTTTGCTGTTTGGCATTGGTCAGCCAGGTACATGGTCTT
TTAAATTTTGTACAAAGGGTGACAAGCAACCATCAGATATGTTCTCCATTGTTAAAAACCCACTTTATTGTGAAAATCTGTTCCACAAAACTGTGTCCAGXXXXXXXXXXTGAACAGCAGATTTCTACAGAATCATACTGACCCAGATCTCTTTGCTAATTATTTTTGCTATTTTGCTGTTTGGCATTGGTCAGCCAGGTACATGGTCTT
>Marker109462
ATAATATAAAAACGTGATACGTCTTGCAGTGTAGGAATAATAAATTACCCAAGATTGGGTTGGTGAGAGGAAATAGGCTTTTGCAGTCCCACAATGTAAGXXXXXXXXXXTCGTTTTGGTGGCATTGTTTTGTAAACCTGCTTGAGTAAATGTCTGTTCAGGTTGGTGTCTATCAGAGATCTGGAGAAAAGAACGACTGCACGAAATAAA
ATAATATAAAAACGTGATACGTCTTGCAGTGTAGGAATAATAAATTACCCAAGATTGGGTTGGTGACAGGAAATAGGCTTTTGCAGTCCCACAATGTAAGXXXXXXXXXXTCGTTTTGGCGGCATTGTTTTGTAAACCTGCTTGAGTAAATGTCTGTTCAGGTTGGTGTCTATCAGAGATCTGGAGAAAAGAACGACTGCACGAAATAAA
>Marker242390
TAAATTTGTTAAATAAATCACAATCTTTGAAAGTGTCCAGTATTCTTTTGTACTGGTACATCATCAAAAAACGTCTTATGTTCACATCATAAACTTAATCXXXXXXXXXXTGCACAACACCACGTGATTTCTAATATCATGGGCATTAATTCTTGAATTGTTTTATTGCAGTGAAGAATGATTCGAAGGTCAGAAATGTTTGTGTAAGAT
TAAATTTGTTAAATAAATCACAATCTTTGAAAGTGTCCAATATTCTTTTGTACTGGTACATCATCAAAAAACGTCTTATGTTCACATCAAAAACTTAATCXXXXXXXXXXTGCACAACACCACGTGATTTCTAATATCATGGGCATTAATTCTTGAATTGTTTTATTGCAGTGAAGAATGATTCGAAGGTCAGAAATGTTTGTGTAAGAT
>Marker90476
CTTATTTTGTGTTAGATGTTATTGTGTCGTGTTAGTAATGTTGCTGATATTGGTAGTACAGAACATGATTATAGGAATATAAATCATATTATTTTGGAAAXXXXXXXXXXATAGGGATAAGGCTTATTCGATAACGTATCTTATGAATTTTCCCTACACAGGCGTGTAAAGTTTTAAATGATGGCAGTTGATCTAGACCCATGTAAAATA
CTTATTTTGTGTTAGATGTTATTGTGTCATGTTAGTAATGTTGCTGATATTGGTAGTACAGAACATGATTATAGGAATATAAATCATATTATTTTGGAAAXXXXXXXXXXATAGGGATAAGGCTTATTCGATAACGTATCTTATGAATTTTCCCTACACAGGAGTGTAAAGTTTTAAATGATGGCAGTTGATCTAGACCCATGTAAAATA
>Marker8602
TTTAGCAACTTGTTTAGTGTGGGATAATTCTTCCACTGAAAAATAAATTACACTGTGTCAGATATGATGTACATGTATGTATGTTTCATAGCATGGTATAXXXXXXXXXXATAAACAGTGTCCCAAAATCAGGCACATCCATCCAATGACAGCTCCATGTCAACTGATAGGATGCCGATATAGCTCCAAGTCCTGCTACACCATCATAAT
TTTAGCAACTTGTTTAGTGTGGGATAATTCTTCCACTGAAAAATAAATTACACTGTGTCAGATATGATGTACATGTATGTATGTTTCATAGCATGGTATAXXXXXXXXXXATAAACAGTGTCCCAAAATCAGGCATATCCATCCAATGACAGCTCCATGTCAACTGATAGGATGCCGATATAGCTCCAAGTCCTGCTACACCATCATAAT
>Marker12398
ATTAATCAATGGCTGATCTAGGTCCATGCTCAATGTAGTTGGACTAGACTTCTAAGCAAGTATATATGGCATCTGCCATAATCACCCTCTCCAAGCCCATXXXXXXXXXXAGATTAATCATTTGTATTACATCTTACTGTGATCAAATGTGATTTTTGCACTCCTGACTGAATAGGACACTTTGTATAACCCACGCCTGGTCTTCAGAAA
ATTAATCAATGGCTGATCTAGGTCCATGCTCAATGTACATGTAGTTGGACTAGACTTCTAAGCAAGTATATATGGCATCTGCCATAATCACCCTCTCCAAXXXXXXXXXXAGATTAATCATTTGTATTACATCTTACTGTGATCAAATGTGATTTTTGCACTCCTGACTGAATAGGACACTTTGTATAACCCACGCCTGGTCTTCAGAAA
>Marker33252
AGTTATGTAACAAGAAAACAGGTCCGTTTTTTACTGCTTTTGATGAGGAAGTTGCCACAGCATTTGGTATTTACTGCTGTATTGCTATTAGTCATGTAAGXXXXXXXXXXGTAGCATTTGTAATTAATTTACTCATTACTTATTCCCAGGATCCATGACAACCAATCTATCAAATGCAATGCAAAACTGCTGTGACAAGAGAACCATAAG
AGTTATGTAACAAGAAAACAGGTCCGTTTTTTACTGCTTTTGATGAGGAAGTTGCCACAGCATTTGGTATTTACTGCTGTATTGCTATTAGTCATGTAAGXXXXXXXXXXGTAGCATTTGTAATTAATTTACTCATTACTTATTCCCAGGATCCATGACAACCAATCTATCAAATGCAATGCAAAACTGCTGTGGCAAGAGAACCATAAG
AGTTATGTAACAAGAAAACAGGTCCGTTTTTTACTGCTTTTGATGAGGAAGTTGCCACAGCATTTGGTATTTACTGCTGTATTGCTATTAGTCATGTAAGXXXXXXXXXXGTAGCATTTGTAATTAATTTACTCATTGCTTATTCCCAGGATCCATGACAACCAATCTATCAAATGCAATACAAAACTGCTGTGACAAGAGAACCATAAG
>Marker79486
TAAATTGTGTTCAAAGTGAGGATGCAGGACTATAAGGTTCTAGCATATTCGGCAAGAACATTGAGAGTGATGGATCATAGGGTACGAACAGCAGGATCCTXXXXXXXXXXTGGATTATTGTGATCTACATTCGTGATGACGAAAACAAAACCAAGCACGGTCATGAATTTAACATCGAGACATAACCTAAGCAAATACAATATTAAAAGT
TAAATTGTGTTCAAAGTGAGGATGCAGGACTATAAGGTTCTAGCATATTCGGCAAGAACATTGAGAGTGATGGATCATAGGGTACGAACAGCAGGATCCTXXXXXXXXXXTGGATTATTGTGATCTACATTTGTGATGACGAAAACAAAACCAAGCACGGTCATGAATTTAACATCGAGACATAACCTAAGCAAATACAATATTAAAAGT
TAAATTGTGTTCAACGTGAGGATGCAGGACTATAAGGTTCTAGCATATTCGGCAAGAACATTGAGAGTGATGGATCATAGGGTACGAACAGCAGGATCCTXXXXXXXXXXTGGATTATTGTGATCTACATTTGTGATGACGAAAACAAAACCAAGCACGGTCATGAATTTAACATCGAGACATAACCTAAGCAAATACAATATTAAAAGT
>Marker25917
CTCATTCATAGGTAAAATGTAAGCAACAATACCAGCCACTGTGGTTCTGGTCAAAGTCTTCAACTTCAGATCACACAACTTACATCACTGATAAACTGAAXXXXXXXXXXATTATTATTATTGTTTTGCACACCAGCAATTAGTCACACAACAGCACTGAAAGAGGATTCTGCTTTTGTCTTTGATGGCTTCAGGCTCTGTTTTGACATG
CTCATTCATAGGTAAAATGTAAGCAACAATATCAGCCACTGTGGTTCTGGTCAAAGCCTTCAACTTCAGATCACACAACTTACATCACTGATAAACTGAAXXXXXXXXXXATTATTATTATTGTTTTGCACACCAGCAATTAGTCACACAACAGCACTGAAAGAGGATTCTGCTTTTGTCTTTGATGGCTTCAGGCTCTGTTTTGACATG
CTCATTCATAGGTAAAATGTAAGCAACAATACCAGCCACTGTGGTTCTGGTCAAAGCCTTCAACTTCAGATCACACAACTTACATCACTGATAAACTGAAXXXXXXXXXXATTATTATTATTGTTTTGCACACCAGCAATTAGTCACACAACAGCACTGAAAGAGGATTCTGCTTTTGTCTTTGATGGCTTCAGGCTCTGTTTTGACATG
>Marker102729
AGTTTTTCCCCCAAATTATCGGAATCCTCTGGACACTTAAAATTTAGGTTTCTGGTGCTGGTAAATCTTGATTTTAATGGTGGTGGTGGTTTTGCCAGCAXXXXXXXXXXCATTTACTGTAAATGGCACATTAAAGATGCAGAATTTGATTTTTTATTATATTTCCGATCTCTTCAATAAGTTCAGGGAACTTGTTTCTGTCCCAATTAA
AGTTTTTCCCCAAAATTATCGGAATCCTCTGGACACTTAAAATTTAGGTTTCTGGTGCTGGTAAATCTTGATTTTAATGGTGGTGGTGGTTTTGCCAGCAXXXXXXXXXXCATTTACTGTAAATGGCACATTAAAGATGCAGAATTTGATTTTTTATTATATTTCCGATCTCTTCAATAAGTTCAGGGAACTTGTTTCTGTCCCAATTAA
>Marker44351
ACTCTTGTCCTGATCTCCAATGTTGCAGCCAGAATAAAGGTGATATGCTTTCTTAGCCACAGTAAACATGCTGCGCTTTTGTGATGCGAAAGTAATTTCAXXXXXXXXXXCTAGAGCTCATAAAGGACAATTTGTTTAGCAGAGTGATGAAAGCTTAGTTATGATTGCATTGTCCAGTTAACTCAAACTCATCGCATGCTTTAGCAAAGC
ACTCTTGTCCTGATCTCCAATGTTGCAGCCAGAATAAAGGTGATATGCTTTCTTAGCCACAGTAAACATGCTGCGCTTTTGTGATGCGAAAGTCATTTCAXXXXXXXXXXGATTTCTAGAGCTCATAAAGGACAATTTGTTTAGCAGAGTGATGAAAGCTTAGTTATGATTGCATTGTCCAGTTAACTCAAACTCATGCTTTAGCAAAGC
>Marker12569
ACTTTTTACACAGCTTGGGGAATACATTTCTCATTGTTATTCTTTTGCATTTACTTTTTTATTTCTTTTAATATTTTTAACATTCCTTTTCCACCAAACGXXXXXXXXXXGGCTCGACCAACTTCCGTTATGCGAGAACGCTTACCAGTAGCTTCACGTGGGTCGGTGGTTCTTTCCGGGGTTGTCCGTGGTCCTTCCTCCACCAAACAT
ACTTTTTACACAGCTTGGGGAATAAATTTCTCATTGTTATTCTTTTGCATTTACTTTTTTATTTCTTTTAATATTTTTAACATTCCTTTTCCACCAAACGXXXXXXXXXXGGCTCGACCAACTTCCGTTATGCGAGAACGCTTACCAGTAGCTTCACGTGGGTCGGTGGTTCTTTCCGGGGTTGTCCGTGGTCCTTCCTCCACCAAACAT
>Marker7021
AATTAATTTTCAAAGTTGAAGAATAACACTTCATTCTGTCGCTGTTACATATGCATATTTTGTAAATATATCAAACTGCTCAGAATCTTAATTCGCTTCAXXXXXXXXXXGCCTCAAACGTTTTAATTATCAGTTAAGGTCACTGTATTCGGTGCATAGTGCAAATCTTATTTAATTTTAAATATGTCAGCAAATAGATCTTGAATTCAA
AATTAATTTTCAAAGTTGAAGAATAACACTTCATTCTGTCGCTGTTACATATGCATATTTTGTAAATATATCAAACTGCTCAGAATCTTAATTAGCTTCAXXXXXXXXXXGCCTCAAACGTTTTAATTATCAGTTAAGGTCACTGTATTCGGTGCATAGTGCAAATCTTATTTAATTTTAAATATGTCAGCAAATAGATCTTGAATTCAA
>Marker8851
CTCTTTCTCTACCCTTGGCACTTTTCTGGAAAGGCAGCCTGTTCTGCTTCCTGTAGATTGCAGTTGGTACATTTAATTGTTAAAAAAAACACACAGTCCTXXXXXXXXXXTATAATTACATTTCCATTGATGTTGTCAACACCAGTTGCCTCAAGTGACGCAACAAAGAACTTTTCTTCATTTTTCTCTCCTTTTCAGAGCAATTAATTT
CTCTTTCTCTACCCTTGGCACTTTTCTGGAAAGGCAGCCTGTTCTGCTTCCTGTAGATTGCAGTTGGTACATTTAATTGTTAAAAAAAACACACAGTCCTXXXXXXXXXXATAATTACATTTCCATTGATGTTGTCAACACCAGTTGCCTCAAGTGACGCAACAAAGAACTTTTCTTCATTTTTTCTCTCCTTTTCAGAGCAATTAATTT
>Marker63873
ATTTCTAACCCCAAGTTACACACAGTGAAGATGCAAACAGTCTGTAAAAGGTACATCGAAAAGAAAGAATAATGGTAAGACATGCATAATCCTTGAAACAXXXXXXXXXXTTGCAATACATCCAGTATGAATTTTTATTAAATTTACTTTTGAGAAGTTTCTATGGAGTTCAAAGATTTCAATATGGCTGTTATTTCTGTGGTAAAATTG
ATTTCTAACCCCAAGTTACACACAGTGAAGATGCTAACAGTCTGTAAAAGGTACATCGAAAAGAAAGAATAATGGTAAGGCATGCATAATCCTTGAAACAXXXXXXXXXXTTGCAATACATCCAGTATGAATTTTTATTAAATTTACTTTTGAGAAGTTTCTATGGAGTTCAAAGATTTAAATATGGCTGTTATTTCTGTGGTAAAATTG
>Marker22656
CCTTAGCTGCAGAAAATTGGCAGCAATTTTGGTCACCATGATCAACCAGCGGGCAAGAAGTCTGAACTGTTTAGAAAACAAATTTATGATCAAGCAGTTGXXXXXXXXXXGTCAGAGTGGATGGAGTTATTGTCATGGTATTTTTGGTTTCGTATTTTTCACTAATTCATGTCCAAATTCACGACTTTTATCCCTATTTTCACTAATTGT
CCTTAGCTGCAGAAAATTGGCAGCAATTTTAGTCACCATGATCAACCAGCGGGCAAGAAGTCTGAACTGTTTAGAAAACAAATTTATGATCAAGCAGTTGXXXXXXXXXXGTCAGAGTGGATGGAGTTATTGTCATGGTATTTTTGGTTTCGTATTTTTCACTAATTCATGTCCAAATTCACGACTTTTATCCCTATTTTCACTAATTGT
>Marker264705
AATATTCAATCCCAACCATTTGGTGGTTTAGCGCAAATAACACATTTGTGTTTTCATCAGATAATGGTATCACCTGGCATATTATAAAACTTCCTACAGTXXXXXXXXXXTATCTGGCTAACATTGGACAGTCATCATTAAGAACATTGCTTGGTTGGCTCAAAGATCTTTAATTTGCATGCAAGACCTAAAAACACTGGATATCATATT
AATATTCAATCCCAACCATTTGGTGGTTTAGCGCAAATAACACATTTGTGTTTTCATCAGATAATGGTATCACCTGGCATATTATAAAACTTCCTACAGTXXXXXXXXXXTATCTGGCTAACATTGGACAGTCATCATTAAGAACATTGCTTGGTTGGCTCAAAGATCTTTATTTTGCATGCAAGACCTAAAAACACTGGATATCATATT
>Marker5054
CTCTTTGCCATTATCGGCTGACTGTCGAAACGTACCGTAAGCTTTTTCGGAACTCGACGAAAAAGGCAACGGAAACCCAATTTCAATTCCACACCCGTGCXXXXXXXXXXAGCTGGCTGTCCGTAACCTTCAGGGTAACGGGAAGGTCGGAGGGGGATCTACAGGTAAGGATGCCACCCATAGACCAGGACAAGCCTCACCCCCGAAAAT
CTCTTTGCCATTATCGGCTGACTGTCGAAACGTACCGTAAGCTTTTTCGGAACTCGACGAAAAAGGCAACGGAAACCCAATCTCAATTCCACACCCGTGCXXXXXXXXXXAGCTGGCTGTCCGTAACCTTCAGGGTAACGGGAAGGTCGGAGGGGGATCTACAGGTAAGGATGCCACCCATAGACCAGGACAAGCCTCACCCCCGAAAAT
>Marker129924
TCATTTTGCCATTTGAAAATTCAAGCACTTTTAATGCTTTCAATTAAATGTATGAATCTTGCAAAAGAGGGATGACAGCAAGACTACAATGAAAGGCACTXXXXXXXXXXCAAATTTTTTTAATGTGTAAAATTATGGACAGGACCATCACCATTAAAAGCACTATTTTTGATAACTAGTTATATTTGATGAAATAAAACAAAGATAATG
TCATTTTGCCATTTGAAAATTCAAGCACTTTTAATGCTTTCAATTAAATGTATGAATCTTGCAAAAGAGGGATGACAGCAAGACTACATTGAAAGGCACTXXXXXXXXXXCAAATTTTTTTAATGTGTAAAATTATGGACAGGACCATCACTATTAAAAGCACTGTTTTTGATAACTAGTTATATTTGATGAAATAAAACAAAGATAATG
>Marker109636
CTTTCATAGATTTGTATGATTCACTGAAAAGAAACAACAGTTTATTATTTTTTGTAACATTACATACACTACAATCATGTAGCAAAACAGTAACGCAATCXXXXXXXXXXTACTCTCTGCAACAGAACATACACACCTGTGTAGTGTCGATCAACAATCCTATTTGTGTAGCAATGCCGACATTTGTAGTATAGCTACAATAAATATTAT
CTTTCATAGATTTGTATGATTCACTGAAAAGAAACAACAGTTTATTATTTCTTGTAACATTACATACACTACAATCATGTAGCAAAACAGTAACGCAATCXXXXXXXXXXTATTCTCTGCAACAGAACATACACACCTGTGTAGTGTCGATCAACAATCCTATTTGTGTAGCAATGCAGACATTTGTAGTATAGCTACAATAAATATTAT
>Marker123061
CTTCTTACTCATTTCAAGTCAGCCAGCAAACCAATATCTGCAACCTGACCATGGCTGGAGAAGCAAACCCCACCCCCATGATGTTAAAGGTCATTGCTGTXXXXXXXXXXCTCATTTATAAATCATGATGGTCTGTGCTTGGCTATAAGCCAATCAAACATTAGAATTCTGAACTTTGAGTGTGAGCATGATGTAATTTATGTAAACTAA
CTTCTTACTCATTTCAAGCCAGCCAGCAAACCAATATCTGCAACCTGACCATGGCTGGAGAAGCAAACCCCACCCCCATGATGTTAAAGGTCATTGCTGTXXXXXXXXXXCTCATTTATAAATCATGATGGTCTGTGCTTGGCTATAAGCCAATCAAACATTAGAATTCTGAACTTTGAGTGTGAGCATGATGTAATTTATGTAAACTAA
>Marker200586
GCTTTATTACATTTATTGTACGCAAGACAAAAAGAACTCCATAAGGTCATCTACATTATGAAAAAAAGATTAATGAAGCAGAGAGAAATGTGAAACAGGAXXXXXXXXXXTAAGAAATCTTGTAAATAATCTGCTTCCACTTTCACTCTAATTGCATTGTAATTATTACTGACCTATTTTTATTTTAACCACAATATCATGATATAAAGT
GCTTTATTACATTTATTGTACGCAAGACAAAAAGAACTCCATAAGGTCATCTACATTATGAAAAAAAGATTAATGAAGCAGAGAGAAATGTGAAACAGGAXXXXXXXXXXTAAGAAATCTTGTAAATAATCTGCTTCCACTTTCACTCTAATTGCATTGTAATTATTACTGACCTATTTTTATTTTAACCACAATATCGTGATATAAAGT
>Marker110140
ATCAATTTTCTACTTGCTGAATTCATCTTTTAATAATTAATAATTACTTTCCAAATCCATGACATGTACCAATTAGGCTTCTTTTCAGGCAGCAAAAATCXXXXXXXXXXACTCCCTTTTTCTTGAGCATGCTCTTTATTTACTACAGTGTAAAAAACTTCTTGGTTTTCATCTAAAAAAATCTTTGACAATGACCATAAACTTGATCAT
ATCAATTTTCTACTTGCTGAATTCATCTTTTAATAATTAATAATTACTTTCCAAATCCATGACATGTACCAATTAGGCTTCTTTTCAGGCAGTAAAAATCXXXXXXXXXXACTCCCTTTTTCTTGAGCATGCTCTTTATTTACTACAGTGTAAAAAACTTCTTGGTTTTCATCTAAAAAAATCTTTGACAATGACTATAAACTTGATCAT
ATCAATTTTCTACTTGCTGAATTCATCTTTTAATAATTAATAATTACTTTCGAAATCCATGACATGTACCAATTAGGCTTCTTTTCAGGCAGTAAAAATCXXXXXXXXXXACTCCCTTTTTCTTGAGCATGCTCTTTATTTACTACAGTGTAAAAAACTTCTTGGTTTTCATCTAAAAAAATCTTTGACAATGACCATAAACTTGATCAT
>Marker212199
ATTAGTTGTGTAGCCAGTCTGCCCTACCTCTACTTTTAGCAGTCCCTTGCTATAGTATCAACCCACCATCTTGGTACCAAGTTGAAACAGTTTTTATAATXXXXXXXXXXATGGTGGACTTTGTGTAAACATATGGTGTATGCTCGATCCTATTTGCTCATCTTGTTTAGAAATATTGTACCTTTGGTGATTCCCAATGCCTCAAGCGTT
ATTAGTTGTGTAGCCAGTCTGCCCTACCTCTACTTTTAGCAGTCCCTTGCTATAGTATCAACCCACCATCTTGGTACCAAGTTGAAACAGTTTTTATAATXXXXXXXXXXATGGTGGACTTTGTGTAAACATATGGTGTATGCTCGATCCTATTTGCTCATCTTGTTTGGAAATATTGTACCTTTGGTGATTCCCAATGCCTCAAGCGTT
>Marker74505
TAGATCCGTAACCTGAGGCAAATATATAATTAACATTTAAGCATTCATCGAAGAGTGCTCATCAGAAAGGTTCAAAGTCAATTCGTCAGCATACCTACTTXXXXXXXXXXGTCTGACCTCTTTTTATCGGAAAAAGGATACGTGATAAGAATTATTCAAAACACAACTAAAAATATTGTTGTAAAGCATGTAAACCATCTGATAATTAAT
TAGATCCGTAACCTGAGGCAAATATATAATTAACATTTAAGCATTCATCGACGAGTGCTCATCAGAAAGGTTCAAAGTCAATTCGTCAGCATACCGACTTXXXXXXXXXXGTCTGACCTCTTTTTATCGGAAAAAGGATACGTGATAAGAATTATTCAAAACACAACTAAAAATATTGTTGTAAAGCATGTAAACCATCTGATAATTAAT
>Marker52070
TTGTTCGAACCCACGACCTCCCGCCTCCGGGGCGGACGCCCTAACCACTAGACCGGTTTCAGAGGGACTATACATAATCCAAGTGATGACTTGGAACACTXXXXXXXXXXACATGGCTGGATGTAAGGACAGACAAATGGAAAGTTCTAATTTAATATTTTACATGATAAGTAGAGACAATAATAACATAACCTATACCATGATAACAAT
TTGTTCGAACCCACGACCTCCCGCCTCCGGGGCGGACGCCCTAACCACTAGACCGGTTTCAGAGGGACTATACATAATCCAAGTGATGACTTGGAACACTXXXXXXXXXXACATGGCTGGATGTAAGGACAGACAAATGGAAAGTTCTAATTTAATATTTTACATGATAAGTAGAGACAATAATAACATAACCTATACCATGATAACTAT
>Marker27142
ATAGTGTGGTAATAAGCCCAATGAACTGGATGCAGGATTGTTTCATTAATATGCATAGATCTCACTCAAGTGTCTAATCCATCCAAAATGTTGATGATATXXXXXXXXXXAATCTTGTTCATTATCAAACTTATCTGAGATCTTGATGATATAAGCATGTATTCCAAGTGTTATCCAAATTGGCTCAGAAATATGGCTTCTTTGAAGAAT
ATAGTGTGGTAATAAGCCCAATGAACTGGATGCAGGATTGTTTCATTAATATGCATAGATCTCACTCAAGTGTCTAATCCATCCAAAATGTTGATGATATXXXXXXXXXXAATCTTGTTCATTATCAAACTTATCTGAGATCTTGATGATATAAGCATGTATTCCTAGTGTTATCCAAATAGGCTCAGAAATATGGCTTCTTTGAAGAAT
>Marker75880
CTTCTACAAAATGAGCATCACTCATATTGTGTGCAAGCTGTCAGACAAAGTTCAATCAATTGTAATGGGATTAGGTGAAGCTGCATAGGTTAGATCTTAAXXXXXXXXXXTTGATAAACGTTACTCAGCAGTTTCAATCCCTTGTATTACAAGTCCTTATACAATGTTTGGAATATTTGTATTTTATCTTATGCCATATTTAGAAAAATT
CTTCTACAAAATGAGCATCACTCATGTTGTGTGCAAGCTGTCAGACAAAGTTCAATCAATTGTAATGGGATTAGGTGAAGCTGCATAGGTTAGATCTTAAXXXXXXXXXXTTGATAAACGTTACTCAGCAGTTTCAATCCCTTGTATTACAAGTCCTTATACAATGTTTGGAATATTTGTATTTTATCTTATGCCATATTTAGAAAAATT
>Marker22658
AAAGACTGGTCTTTCTGTTAAAACCTATGCCTTGAAAGACCGTTTCTTGTTTACCGGAGTGGTCTCTCATAAAAGGTTTACTGTGTTCATTTGGCTTGGTXXXXXXXXXXGCTAGTTCTTAAGCATGTAGTATTTGCATAACTTAACTTTTCTTGTATTCCACCTCCTGTATTGGATTCAAAAGACATAATTAACATGATAATATAAAGG
AAAGACTGGTCTTTCTGTTAAAACCTATGCCTTGAAAGACCGTTTCTTGTTTACCAGAGTGGTCTCTCATAAAAGGTTTACTGTGTTCATTTGGATTGGTXXXXXXXXXXGCTAGTTCTTAAGCATGTAGTATTTGCATAACTTAACTTTTCTTGTATTCCACCTCCTGTATTGGATTCAAAAGACATAATTAACATGATAATATAAAGG
AAAGACTGGTCTTTCTGTTAAAACCTATGCCTTGAAAGACCGTTTCTTGTTTACCGGAGTGGTCTCTCATAAAAGGTTTACTGTGTTCATTTGGCTTAGTXXXXXXXXXXGCTAGTTCTTAAGCATGTAGTATTTGCATAACTTAACTTTTCTTGTATTCCACCTCCTGTATTGGATTCAAAAGACATAATTAACATGATAATATAAAGG
>Marker131676
GTTTTCTTTTCCTTTTTCTACCACTCATTATATCTTCACTCCCATAACAAAAGGGTGTACAAATCTTGAAATGTGTCAACTGTGTACCCTCAAGTGTATAXXXXXXXXXXCGAACTTGTATGACCTAATGATATATGTTACCAATGCAGTATCGTATATCTGTAATACACAGACCCAACCCTAGGGCAAGGCGAACGATGCAAAAGCCTT
GTTTTCTTTTCCTTTTTCTACCACTCATTATATCTTCACTCCCATAACAAAAGGGTGTACAAATCTTGAAATGTGTCAACTGTGTACCCTCAAGTGTATAXXXXXXXXXXCGAACTTGTATGACCTAATGATATATGTTACCAATGCAGTATCGTATATCTGTAATACACAGACCCAACCCTAGGGCAAGGCGAACGAGGCAAAAGCCTT
>Marker72734
GTGATGTAGAATGAATTTCACTGTCCAGGAACACATCTTCTTCTTTCAGTTACAGTGACCCTGACATTTGACACCCAAATCAATTGGCTTCTTCCTTAATXXXXXXXXXXCCATTCACCAAGTTTAGTCCAGGTATGTGATGTAGCACTAAAGACATTTTGCAGAAAAACATTTTATTCCTTCAGTCAGTATCCTTGACCCCAAAACAAG
GTGATGTAGAATGAATTTCACTGTCCAGGAACACATTTTCTTCTTTCAGTTACAGTGACCCTGACATTTGACACCCAAATCAATTGGCTTCTTCCTTAATXXXXXXXXXXCCATTCACCAAGTTTAGTCCAGGTATGTGATGTAGCACTAAAGACATTTTGCAGAAAAACATTTTATTCCTTCAGTCAGTATCCTTGACCCCAAAACAAG
>Marker74311
ATTTTTTATTTCTTCTTTCATCGATAGCCATGATTATTAAATTAATTATTTCAATGTATAATTGGTTATCGTACATTTGGTCTGTATGAAGTAAATTATGXXXXXXXXXXCAAAACTACTTACGCCTGCGTAAGTACATTTATGGGTGGTGTGATGAGGTTGGGTCTAGATTTTACCTTATTATGTTGGAACAAAGAGCTGGACAGGGAA
ATTTTTTATTTCTTCTTTCATCGATAGCCATGATTATAAAATTAATTATTTCAATGTATAATTGGTTATCGTACATTTGGTCTGTATGAAGTAAATTATGXXXXXXXXXXCAAAACTACTTACGCCTGCGTAAGTACATTTATGGGTGGTGTGATGAGGTTGGATCTAGATTTTACCTTATTATGTTGGAACAAAGAGCTGGGCAGGGAA
>Marker262468
AAGTTTCAGCTTGTGAGAGTACGCTTGGTAGGAGCTAATACATCAGCAAGATTTTATATCATCCGGTGGAGATAAAGCGTCGTTGGTAAATTCACAGTATXXXXXXXXXXGATTGTTCATTGACAGTGGTCATATGCTGCTTAGTAAGATCAGTCTGAAAGTACTGCCGGTCTTAACACTGCACTTCGACTTCACTGCGGTAAAATGATA
AAGTTTCAGCTTGTGAGAGTACGCTTGGTAGGAGCTAATACATCAGCAAGATTTTATATCATCCGGTGGAGATAAAGCGTCGTTGGTAAACTCACAGTATXXXXXXXXXXGATTGTTCATTGACAGTGGTCATCTGCTGCTTAGTAAGATCAGTCTGAAAGTACTGCCGGTCTTAACATTGCACTTCGACTTCACTGCGGTAAAATGATA
>Marker255918
AATATGATATCCCATGCGTAAAAATCGTTTGTCATCTGGAATGTCGTCAAGCCATCCAAGAATTGTTTTTATTGACGACTGCTTCATGTCAACCATATATXXXXXXXXXXGCGGCTGCCTACTAGCATTCCATGTGTCTCCACTGTCTGCTAAAACACACACAAAAAAGTTATTTGCACCAAGACCGCCATACGGTTGTAAACGGATATT
AATATGATATCCCATGCGTAAAAATCGTTTGTCATCTGGAATGTCGTCAAGCCATCCAAGAATTGTTTTTACTGACGACTGCTTCATGTCAACCATATATXXXXXXXXXXGCGGCTGCCTACTAGCATTCCATGTGTCTCCACTGTCTGCTAAAACACACACAAAAAAGTTATTTGCACCAAGACCGCCATACGGTTGTAAACGGATATT
>Marker283690
CTTTTATCTGTAACCTTCATCCCGAATGTTGAGCCTATATGTCTCTTTAGCTATTATCATTGCTGACATAACTTGTTAAAAGTTCTAGCCTTAATCGCTCXXXXXXXXXXATGTGTGTGTGAGTATGATATATCGTACGTTGAAAGATAACAGTTTTCAAGGTATAAACTTTTGCACTTTATGATTCCTATGGTGTTAGAGATCACAAAA
CTTTTATCTGTAACCTTCATCCCGAATGTTGAGTCTATATGTCTCTTTAGCTATTATCATTGCTGACATAACTTGTTAAAAGTTCTAGCCTTAATCGCTCXXXXXXXXXXATGTGTGTGTGAGTATGATATATCGTACGTTGAAAGATAACAGTTTTCAAGGTATAAACTTTTGCACTTTATGATTCCTATGGTGTTAGAGATCACAAAA
>Marker139300
TCATTTTATTCTTGTTCACGTTTATTGGATGTTATGATGCATACTTTGAGAGTAAATAGAGACACAGACTTTAGCCTTGGTGCTCATTCGAGGAACGTCAXXXXXXXXXXACATAGATTTAAAACAATTCAACATTATTTGCAATAAATTTAATATGTATTCTTAAGTATCACTGGTAATATTGTAACAGAAGAAATAAGTAAATATGTT
TCATTTTATTCTTGTTCACGTTTATTGGATGTTATGATGCATACTTTGAGAGTAAATAGAGACACAGACTTTAGCCTTGGTGCTCATTCGAGGAAAGTCAXXXXXXXXXXACATAGATTTAAAACAATTCAACATTATTTGCAATAAATTTAATATGTATTCTTAAGTATCACTGGTAATATTGTAACAGAAGAAATAAGTAAATATGTT
>Marker27648
TTCTTGCGCGAAGGAGTGAGTTGGGTGTAAAAGTGGATCATATCAGAGATGACAAAACCTGAGGCTGAATATCAGGAATCCTAGCATCCTGTGGAATTACXXXXXXXXXXACCTGTATACAACAGTTACCTGTGTGCCACAGCCAGTTTTGACTTTTACTCATCAGTAACAATGTAAGTATTCATGACAATGTTCTAAAAGGTAAACAAG
TTCTTGCGCGAAGGAGTGAGTTGGGTGTAAAAGTGGATCATATCAGAGATGACAAAACCTGAGGCTGAATATCAGGAATCCTAGCATCCTGTGGAATTACXXXXXXXXXXACCTGTATACAACAGTTACCTGTGTGCCACAGCCAGTTTTGACTTTTACTCATCAGTAACAATGTAAGTATTCATAACAATGTTCTAAAAGGTAAACAAG
>Marker10870
TGAATTTTTTTAAAAACTGAATGAGAATTATGCCCCAAAAACTGGATTTCTCAAATCAATACAATGAGATAAATAGAGAATATTTTCTTTTCTTACGTTAXXXXXXXXXXTTTGTATTGTCTACTAAAATTGCTTCAGAATCAAAGTTTACAAGATTAAACTCACTCTTTGGCAAAACATGCTCTCATCCCCACCCCATTCGTAAATTCA
TGAATTTTTTTAAAAACTGAATGAGAATTATGCCCCAAAAACTGGATTTCTCAAATCAATACAATCAGATAAATAGAGAATATTTTCTTTTCTTACGTTAXXXXXXXXXXTTTGTATTGTCTGCTAAAATTGCTTCAGAATCAAAGTTTACAAGATTAAACTCACTCTTTGGCAAAACATGCTCTCATCCCCACCCCATTCGTAAATTCA
TGAATTTTTTTAAAAGCTGAATGAGAATTATGCCCCAAAAACTGGATTTCTCAAATCAATACAATCAGATAAATAGAGAATATTTTCTTTTCTTACGTTAXXXXXXXXXXTTTGTATTGTCTACTAAAATTGCTTCAGAATCAAAGTTTACAAGATTAAACTCACTCTTTGGCAAAACATGCTCTCATCCCCACCCCATTCGTAAATTCA
>Marker207833
AAAATATTACGAACGAATGGTAATAAGTAAGCTGACTTCAGTGGAGTAAATGTTCAGTCTGTGTCTGCTTATGCTTTCAGGCAGAAAATGTGAAAAGAATXXXXXXXXXXACAAATCGGATCCAAATATTTGTTGCAGTATGAAACAACAAAAGATCATAATGGTTCATACACATATTTGACTGTCCAGCAGTAATCTGAAGAAATAAAG
AAAATATTACGAACGAATGGTAATAAGTAAGCTGACTTCAGTGGAGTAAATGTTCAGTCTGTGTCTGCTTATGCTTTCAGGCAGAAAATGTGAAAAGAATXXXXXXXXXXACAAATCGGATCCAAATATTTGTTGCAGTATGAAACAACAAAAGATCATAATGGTTCATACACATATTTGACTGTCCAGCAGTAACCTGAATAAATAAAG
>Marker101700
ACTCTAAATGCATATCCACGTTCCTGCGAGTCAGCTATCTTGAACCGTTCCAGTCTGATGGATGCTTGCATATCAGATGTATGATACGGTAGGCATTCAAXXXXXXXXXXTGAAGGAGGATAGGGAAGAAATGAAAAGTTAGAGAAGATGCCTAGAGAGGGAATATAAAATGGACAAAGATAGAACGCAGTTTTTTAAAAAAATAAAAAG
ACTCTAAATGCATATCCACGTTCCTGCGAGTCAGCTATCTTGAACCGTTCCAATCTGATGGATGCTTGCATATCAGATGTATGATACGGTAGGCATTCAAXXXXXXXXXXGAAGGAGGATAGGGAAGAAATGAAAAGTTAGAGAAGATGCCTAGAGAGGGAATATAAAATGGACAAAGATAGAACGCAGTTTCTTTAAAGAAATAAAAAG
>Marker14785
AATATTACCCATGTTCAATTCCCCTTGACGTTATATCGTCCCAGGTTGTGCTGAAAAAGGTTGAGGCTATATCGTTCCAGGGTGGTGGTGGTCTGTAATGXXXXXXXXXXATAAAGAGAACAATTAATGCGTAACATCTATGTTTTCCTTGTGACCAATGAAATCCCATAATTCCCGTTGAACATCTTTTTAACAACTTTTACTGGAAAG
AATATTACCCATGTTCAATTCCCCTTGACGTTATATCGTCCCAGGTTGTGCTGAAAAAGGTTGACGCTATATCGTTCCAGGGTGGTGGTGGTCTGTAATGXXXXXXXXXXATAAAGAGAACAATTAATGCGTAACATCTATGTTTTCCTTGTGACCAATGAAGTCCCATAATTCCCGTTGAACATCTTTTTAACAACTTTTACTGGAAAG
>Marker12082
TGAATAGCGTGTTCTGATGTCATTGACATCGAAACGAGTAGTCCAAGTTTCAGGAATATCTCACACATTTGGCAACTTATCTCGACACTAGCAAATGGATXXXXXXXXXXGTACCAATAGCATATGTTTATTCATTTCGTTAAAGAATATTTCAACTTAACCCAATTTCGGCATTCCTGGCTTTCATCGCTTTCCAGCCAGCTAAAATGT
TGAATAGCGTGTTCTGATGTCATTGACATCGAAACGAGTAGTCCAAGTTTCAGGAATATCTCACACATTTGGCAACTTATCTCGACTCTAGCAAATGGATXXXXXXXXXXGTACCAATAGCATATGTTTATTCATTTCGTTAAAGAATATTTCAACTTAACCCAATTTCGGCATTCCTGGCTTTCATCGCTTTCCAGCCAGCTAAAATGT
>Marker26996
TCATCTCTAGGAAATTTACGTTTAATGAATGTTCCCAAAAAGGAACAAATCCTCCTCATTTCATGGAAGGACAGAAGAAGATAGAAACCCAGCCTCTCGTXXXXXXXXXXTTTGGTCCAGTGGTAAATCTTTTCACTGCCAATGGGATAGGACAATCATTTGTTGTGATCTCCTAAACAAGAAGCCCAAGGCAATAACCTCATAAACAAA
TCATCTCTAGGAAATTTACATTTAATGAATGTTCCCAAAAAGGAACAAATCCTCCTCATTTCATGGAAGGACAGAAGAAGATAGAAACCCAGCCTCTCGTXXXXXXXXXXTTTGGTCCAGTGGTAAATCTTTTCACTGCCAATGGGATAGGACAATCATTTGTTGTGATCTCCTAAACAAGAAGCCCAAGGCAATAACCTCATAAACAAG
TCATCTCTAGGAAATTTACGTTTAATGAATGTTCCCAAAAAGGAACAAATCCTCCTCATTTCATGGAAGGACAGAAGAAGATAGAAACCCAGCCTCTCGTXXXXXXXXXXTTTGGTCCAGTGGTAAATCTTTTCACTGCCAATGGGATAGGACAATCATTTGTTGTGATCTCCTAAACAAGAAGCCCAAGGCAATAACCTCATAAACAAG
>Marker202189
TATATTCAAGCAGGAAACTTAAGTCATACAAGTTTGTTCCGAATCAATTATTTTGTACAGACGCTCCCTAGCACAACGCCAAATACGTGCGAGTCATATCXXXXXXXXXXATCAGCCATTGATTTGTGATTTATGATTGACTCTTCACTGACATGAGGCTGTTAGCTGGGCTTATACTGACTAGTTGCTAACGAATCGCCCAATCAAATT
TATATTCAAGCAGGAAACTTAAGTCATACAAGTTTGTTCCGAATCAATTATTTTGTACAGACGCTCCCTAGCACAACGCCAAATACGTGCGAGTCATATCXXXXXXXXXXATCAGCCATTGATTTGTAATTTATGATTGACTCTTCACTGACATGAGGCTGTTAGCTGGGCTTATACTGACTAGTTGCTAACGAATCGTCCAATCAAATT
>Marker201924
TTTATATTTGCAAACAATGAAGCCTCAAACCTCCTATCTTTTGACAAGTGTAGATGGAGCTTGGGTTGCAATAAGAACTGAATGATGGACAGATACAAGCXXXXXXXXXXATTATATATATGGATACCTGCAATATTTGTGCAGAAAACCCTTTTCTTCTTTTCATTCAGTGACCTTGAGTTTTGATTTTATTGTTGACACCAAAGTGAA
TTTATATTTGCAAACAATGAAGCCTCAATCCTCCTATCTTTTGACAAGTGTAGATGGAGCTTGGGTTGCAATAAGAACTGAATGATGGACAGATACAAGCXXXXXXXXXXATTATATATATGGATACCTGCAATATTTGTGCAGAAAACCCTTTTCTTCTTTTCATTCAGTGACCTTGAGTTTTGATTTTATTGTTGACACCAAAGTGAA
>Marker219994
CTCATTGTTTGCTTCATCAGAGCAGAGCAGTACCAGAGCAGTGGAAGGGAAGGCATAGCCCCAGAACCTGTCCCAAATAACTAACAGAGCATCCACACCTXXXXXXXXXXTGAATGGACCACTTGGTGTGAAATGTAGGTTTCTTCTTGACACTGAATTGGCTAGGATATTAAGCCTGCCAGGAATATGCCTGAGCTGCACCAAAAGTTT
CTCATTGTTTGCTTCGTCAGAGCAGAGCAGTACCAGAGCAGTGGAAGGGAAGGCATAGCCCCAGAACCTGTCCCAAATAACTAACAGAGCATCCACACCTXXXXXXXXXXTGAATGGACCACTTGGTGTGAAATGTAGGTTTCTTCTTGACACTGAATTGGCTAGGATATTAAGCCTGCCAGGAATATGCCTGAGCTGCACCAAAAGTTT
>Marker32901
TGTTATAACTTATGCACAGTTATTAGTTAATAATTAAACCATAATGCAATCAAAATAGCATGAAATATGAAAAGAGCAGAAATATCAAGCAGCAACTAAGXXXXXXXXXXGTGACAAAATCACTCAAAATTTGGTAGAAATTGTAAAATAATGCATACAGCCTGCAGTAGATCAATAAATCTGCACATTAATTCCAAAATTAATATTATT
TGTTATAACTTATGCACAGTTATTAGTTAATAATTAAACCATAATGCTATCAAAATAGCATGAAATATGAAAAGAGCAGAAATATCAAGCAGCAACTAAGXXXXXXXXXXGTGACAAAATCACTCAAAATTTGGTAGAAATTGTAAAATAATGCATACAGCCTGCAGTAGATCAATAAATCTGCACATTAATTCCAAAATTAATATTATT
TGTTATAACTTATGCACAGTTATTAGTTAATAATTAAACCATAATGCTATCAAAATAGCATGAAATATGAAAAGAGCAGAAATATCAAGCAGCACCTAAGXXXXXXXXXXGTGACAAAATCACTCAAAATTTGGTAGAAATTGTAAAATAATGCATACAGCCTGCAGTAGATCAATAAATCTGCACAATAATTCCAAAATTAATATTATT
>Marker23558
CTTAATTTACTAGAGGCAGAAACATGTTCTCATTTTCTAGCATGTGTTAAATCTTAGTTGTCTTTCGTACTCTTTTCGTGTATTTCTTTTTCTAACTATAXXXXXXXXXXCTCCTTTTCGAGTTGGTGTTCCCTTTCCAATCTTTCATTTTCTAATTCCATTTCTAATTTCCTTTTCTCCTTTTCGAGTTGATGTTCCCTTTCCAATGAG
CTTAATTTACTAGAGGCAGAAACATGTTCTCATTTTCTAGCATGTGTTAAATCTTGGTTGTCTTTCGTACTCTTTTCGTGTATTTCTTTTTCTAACTATAXXXXXXXXXXCTCCTTTTCGAGTTGGTGTTCCCTTTCCAATCTTTCATTTTCTAATTCCATTTCTAATTTCCTTTTCTCCTTTTCGAGTTGATGTTCCCTTTCCAATGAG
>Marker234691
AAAAATCAAACAGTCGTTTCGCAAGCAAGATATTTGTTTGAGACATCCAATACATAAGACGTTTATCTAATTACTGTAATAAAATGCCGGATAAATTAAGXXXXXXXXXXATCCTTACTCAGCGTTGGATGTGCTACTGACAGATTCCGAGGTATCAGAACTTGCACCAACACATATTTGTTAGATACGATATAGACACTTCTTAGAAAT
AAAAATCAAACAGTCGTTTCGCAAGCAAGATATTTGTTTGAGACATCCAATACATAAGACGTTTATCTAATTACTGCAATAAAATGCCGGATAAATTAAGXXXXXXXXXXATCCTTACTCAGCGTTGGATGTGCTACTGACAGATTCCGAGGTATCAGAACTTGCACCAACACATATTTGTTAGATACGATATAGACACTGCTTAGAAAT
>Marker95817
ATTATTTGCCCTAATCTTGGTCAGTGCATGTGTCAAGTTTTGTTTTACCTGGGCATGTCCTTGGGATATTTCTAGGTCATTGACTTATTGATAAGCCTACXXXXXXXXXXGGACTTTAGCTGCTAAAATATATTTTCAAATTGGTGTTGAGTTTCTGTTTTTTAGAATTTTGTTAGTGTTGGATTAAAATTTGAGACTGAAAATTGTGTT
ATTATTTGCCCTAATCTTGGTCAGTGCATGTGTCAAGTTTTGTTTTACCTGGGCATGTCCTTGGGATATTTCTAGGTCATTGACTTATTGATAAGCCTACXXXXXXXXXXGGACTTTAGCTGCTAAAATATATTTTCAAGTTGGTGTTGAGTTTCTGTTTTTTAGAATTTTGTTAGTGTTGGATTAAAATTTGAGACTGAAAATTGTGTT
>Marker91205
ATTTTAGCCATCTCTCAAAAGAGACCACTCACCCCATTGAAGAAGGACTCACTGCAAAGCAGTTTAATCTGTGCCGAGTTGCCATCTCAAGGAAGGCTTGXXXXXXXXXXTTTAACCCACACTCTTTCAGTTGAAAGTTCAGCAAGCTAATCATTGCACCACAGCAGTTCCTGTCTCCATTGTCTTTTGTAACATATAGAAAGATGTATT
ATTTTAACCATCTCTCAAAAGAGACCACTCACCCCATTGAAGAAGGACTCACTGCAAAGCAGTTTAATCTGTGCCGAGTTGCCATCTCAAGGAAGGCTTGXXXXXXXXXXTTTAACCCACACTCTTTCAGTTGAAAGTTCAGCAAGCTAATCATTGCACCACAGCAGCTCCTGTCTCCATTGTCTTTTGTAACATATAGAAAGATGTATT
>Marker91066
TCTGTCTTGGGGTCACTGGGAGGGGGACAGATTGTATAAATTTAATTTTTTTACATTTTCATTTGGAAGGAGGTTGGTCAAAAGTTTAAATGTGCAGTCAXXXXXXXXXXACTGGCAAACTTTTCTTACATAGCCATGCTATCTGAGCCAAGAATCAAACCTATGCAGACAGATGCGAGTTGTTTGTAAAGATGAGCACCTTAGAACACT
TCTGTCTTGGGGTCACTGGGAGGGGGACAGATTGTATAAATTTAATTTTTTTACATTTTCATTTGGAAGGAGGTTGATCAAAAGTTTAAATGTGCAGTCAXXXXXXXXXXACTGGCAAACTTTTCTTACATAGCCATGCTATCTGAGCCAAGAATCAAACCTATGCAGACAGATGCGAGTTGTTTGTAAAGATGAGCACCTTAGAACACT
TCTGTCTTGGGGTCACTGGGAGGGGGACAGATTGTATCAATTTAATTTTTTTACATTTTCATTTGGAAGGAGGTTGGTCAAAAGTTTAAATGTGCAGTCAXXXXXXXXXXACTGGCAAACTTTTCTTACATAGCCATGCTATCTGAGCCAAGAATCAAACCTATGCAGACAGATGCGAGTTGTTTGTAAAGATGAGCACCTTAGAACACT
>Marker15016
ACTTTCATCGTTTTATTGTGAATTCCTGATACTTTAAAGATCAAGCTTGATCTCATTCCAGTTTCCAGCATAATCCAGAAGTCATTTTTGTAATTCTGAAXXXXXXXXXXCTGAAAATAATGCTGTATTTTACTTCTTATGGATGGATATATCTGTATAGACCAGGGGTCTCAAACTCAATCTACCCTGAGGACATTTTAGATGGAAAAA
ACTTTCATCGTTTTATTGTGAATTCCTGATACTTTAAAGATCAAGCTTGATCTCATTCCAGTTTCCAGCATAATCCAGAAGTCATTTTTGTAATTCTGAAXXXXXXXXXXCTGAAAATAATGCTGTATTTTACTTCTTATGGATGGATATATCTGTATAGACCAGGGGTCTCAAACTCAATCTACCCTGAGGACATTTTAGACGGAAAAA
>Marker242512
AAGGCTGGTGACATAAACAAACTCACAAAGCCCGACTGAAGTTCCACAAGCACAGACTACAATTTCCACATGCCCAAAATTTGCCTTTTAATATTGTCACXXXXXXXXXXTGGTCCTGGTGTTCAAACTTCTCTGCTGGATTCTCTGAGTGAATCCTGGTCAAAACCTAGTTGACATATGTGTTGTCTGCAGTATGTGCAAATAATCAAT
AAGGCTGGTGACATAAACTCACAAAGCCCGACTGAAGTTCCACAAGCACAGACTACAATTTCCACATGCCCAAAATTTGCCTTTTAATATTGTCACACAAXXXXXXXXXXTGGTCCTGGTGTTCAAACTTCTCTGCTGGATTCTCTGAGTGAATCCTGGTCAAAACCTAGTTGACATATGTGTTGTCTGCAGTATGTGTAAATAATCAAT
>Marker126876
ATTTATTTAACACATATGCTGCCTGTGGTCAGTTATAAGTTGGGTCCAAATACAAACAACATAAACCTTGATCTGCCATTGTGTAATTCACTTTCAGACCXXXXXXXXXXTTACTGTCATTGTGTCTCTAAATGGATTATTGCTAATGTGGACATGGACAAAATGGTGGCTTAAAGCACTGTGTGTGTATTGACACAATAAATCAAAACA
ATTTATTTAACACATATGCTGCCTGTGGTCAGTTATAAGTTGGGTCCAAATACAAACAACATAAACGTTGATCTGCCATTGTGTAATTCACTTTCAGACCXXXXXXXXXXTTACTGTCATTGTGTCTCTAAATGGATTATTGCTAATGTGGACATGGACAAAATGGTGGCTTAAAGCACTGTGTGTGTATTGACACAATAAATCAAAACA
>Marker83199
TATAATGAGTGAGTGCTGTACACATTCAGCCATCCCAAGCACAAAGGTCAAATCAAACTTAATACATCACAGGACATTATAATTTAATGCTAAGTACATCXXXXXXXXXXTGATGCTTGGGATAGATCTATTTAAAATGACATTGCAATGTCATGCAAATTTCTGTCATTAATATGGGATTTTATTACATTATGCATGTATAATAAGATT
TATAATGAGTGAGTGCTGTACACATTCAGCCATCCCAAGCACAAAGGTCAAATCAAACTTAATACATCACAGGACATTAGAATTTAATGCTAAGTACATCXXXXXXXXXXTGCTTGGGATAGATCTATTTAAAATGACATTGCAATGTCATGCAAATTTCTGTCATTAATATGGGATTTTATTACATTATGCATGTATAATAAGAAGATT
TATAATGAGTGAGTGCTGTACACATTCAGCCATCCCAAGCACAAAGGTCAAATCAAACTTAATACATCACAGGACATTATAATTTAATGCTAAGTACATCXXXXXXXXXXTGCTTGGGATAGATCTATTTAAAATGACATTGCAATGTCATGCAAATTTCTGTCATTAATATGGGATTTTATTACATTATGCATGTATAATAAGAAGATT
>Marker202557
CAAGTTCTCAGAATTGCAGTCGCCCTTGGCACTATCTTTGGTCATCTAGTCTTAGAACTTGATTCTGGAAATCAGCAAATTTCAAATGTCAGATATTTGTXXXXXXXXXXGTTTACGAATCAAAGTGCTGTATTCCATTAACCACAGTGTGTCATCATCATTATCATTGTCCTGTTTGGCTAATGCAGCCATGTCCATGGGTCCATGAAG
CAAGTTCTCAGAATTGCAATCGCCCTTGGCACTATCTTTGGTCATCTAGTCTTAGAACTTGATTCTGGAAATCAGCAAATTTCAAATGTCAGATATTTGTXXXXXXXXXXGTTTACCAATCAAAGTGCTGTATTCCATTAACCACAGTGTGTCATCATCATTATCATTGTCCTGTTTGGCTAATGCAGCCATGTCCATGGGTCCATGAAG
>Marker255864
TCATTTGGAACACTGCTAGAATTCGTTTGGAATACTCTATACTTTTGGACTTGTGGTAGAACTTTTAAGACCATTTGGAGTTAATTCTCAATACTGTAATXXXXXXXXXXCACCCTAATAATTGCTCAAACAATTCAGATATTTTGATCTTTCTTGAAACCGTTTCTGAATAAAATTCATTAAATTATATCCTTCTTCTTTCTAATTTAT
TCATTTGGAACACTGCTAGAATTCGTCTGGAATACTCTATACTTTTGGACTTGTGGTAGAACTTTTAAGACCATTTGGAGTTAATTCTCAATACTGTAATXXXXXXXXXXCACCCTAATAATTGCTCAAACAATTCAGATATTTTGATCTTTCTTGAAACCGTTTCTGAATAAAATTCATTAAATTATATCCTTCTTCTTTCTAATTTAT
>Marker16901
TGTTTTGAGCAGACATGTGATTCTACCAGTGGTAGGACAAAATACCATTTTAATGGCTGTCTACCCCATGTACCATTTTATAGTTGAAAACTATCACTTTXXXXXXXXXXAGCCAGTGCATGATGCAGTCTGAGCAGTCTGATTAAGACTGACATGAGTAAACAGCAAGCTGTGAATTTATTAACTTTTTATTATAATTTGGAGAGTTTT
TGTTTTGAGCAGACATGTGATTCTACCAGTGGTAGGACAAAATACCATTTTAATGGCTGTCTACTCCATGTACCATTTTATAGTTGAAAACTATCACTTTXXXXXXXXXXAGCCAGTGCATGATGCAGTCTGAGCAGTCTGATTAAGACTGACATGAGTAAACAGCAAGCTGTGAATTTATTAACTTTTTATTATAATTTGGAGAGTTTT
>Marker66008
TTTAGCAAAAAGGATGCAAAAATGACCCAAAGAATACTTTCGAAATTTACACAAATTCGAGTAAATCGGAAAAACAAGGTAACAAGTTTCGAATAGTAAAXXXXXXXXXXAGACATTGTACTGGTGTACAGTTGCTGTTGTCCATTTTGTTTATCCAGTAAGTGAACAATTTAGAATATAATTGTAAGCCTTTAGGTTTAAGTAAAAATA
TTTAGCAAAAAGGATGCAAAAATGACCCAAAGAATACTTTCGAAATTTACACAAATTCGAGTAAATCGGAAAAACAAGGTAACAAGTTTCGAATAGTAAAXXXXXXXXXXGACCAAAAGGATGGTGTACAGTTGCTGTTGTCCATTTTGTTTATCCAGTAAGTGAACAATTTAGAATATAATTGTAAGCCTTTAGGTTTAAGTAAAAATA
>Marker39528
TACACTAGCTGTACAAAGCCAGTGCCCAAGCTGATGACCACGGAGCGCTACGACGTCCACTACAGGGTCCTTCAGCTCTATCTGTGCCCGTCCATGAGGGXXXXXXXXXXACTGAATGACTTAGTCATCGGCAAAACAATGGAAAACCTGCGGAAGTGTATCCATGTGGACCTGGTCTGAGAGACAAGAGGAAAAACTGCGTCGATTGAA
TACACTAGCTGTACAAAGCCAGTGCCCAAGCTGATGACCACGGAGCGCTACGACGTCCACTACAGGGTCCTTCAGCTCTGTCTGTGCCCGTCCATGAGGGXXXXXXXXXXACTGAATGACTTAGTCATCGGCAAAACAATGGAAAACCTGCGGAAGTGTATCCATGTGGACCTGGTCTGAGAGACAAGAGGAAAAACTGCGTCGATTGAA
>Marker9010
TAAGATCTCTGTGGCGGTGTTGTAGACCAGTTCTCTAAGGGTCACCCAGGCTGCCTCCATGTTAAGGAAGTCCAGAGGGATGGACTGAAGATGGTTTTCTXXXXXXXXXXCTACAAGGCGAAGATCAGTCCAACATTCTGCACCACACATGGACTTGGTCACTGGTACATCCTGCCTATTCATCTTCCTGACTATCAAACAGTCAATGAG
TAAGATCTCTGTGGCGGTGTTGTAGACCAGTTCTCTAAGGGTCACCCAGGCTGCCTCCACGTTAAGGAAGTCCAGAGGGATGGACTGAAGATGGTTTTCTXXXXXXXXXXCTACAAGGCGAAGATCAGTCCAACATTCTGCACCACACATGGACTTGGTCACTGGTACATCCTGCCTATTCATCTTCCTGACTATCAAGCAGTCAATGAG
>Marker27785
ATTAATGCCGAGTAAAGCTTGTGATGCACGCCAAGGTTGTGGAGAAATACACACTAGAGTATGTGATCTCAGAGAAGTTGAGTAAGTCAGTTGACCTCATXXXXXXXXXXTTTTTGGTAGGGATTTAAAGGTAATTGTTTATTCTTGAGAGTATGAGCTCAGGGTGTTGTTGTCTGTGTGTATTTCGGCGACAGTGCACAGCGAGTAACA
ATTAATGCCGAGTAAAGCTTGTGATGCACGCCAAGGTTGTGGAGAAATACACACTAGAGTATGTGATCTCAGAGAAGCTGAGTAAGTCAGTTGACCTCATXXXXXXXXXXTTTTTGGTAGGGATTTAAAGGTAATTGTTTATTCTTGAGAGTATGAGCTCAGGGTGTTGTTGTCTGTGTGTATTTCGGCGACAGTGCACAGCGAGTAACA
>Marker268378
AATATTTTTAGCCGAGCGAAATTTTATACTAAGGGTACAATGTTGATCTCTTGTAATTTGTGACTAATAAGTTTTTGAAACCAATTAATATGTTAGACGAXXXXXXXXXXACCATCATTTTACTCTTACACATTTTAATTATTGTGTATTATGCTGACTTTGAGTAAAATAGACACAGACGTTTGACTGGTGCACTTTCAAGAAAAGTTA
AATATTTTTAGCCGAGCGAAATTTTATACTAAGGGTACAATGTTGATCTCTTGTAATTTGTGACTAATAAGTTTTTGAAACCAATTAATATGTTAGACGAXXXXXXXXXXACCATCATTTTACTCTTACACATTTTAATTATTGTGTATTATGTTAACTTTGAGTAAAATAGACACAGACGTTTGACTGGTGCACTTTCAAGAAAAGTTA
>Marker194395
TAGATTTAATGTCAGAGAACAAACACGTAGCATAGCGTGTTCGTGAAGTCTTTAATATATGCTAGACTTAATGTCACAAAACATAGGTTCAGCTATATGGXXXXXXXXXXGTAAATTTATGAAGTTGTACTGTCATAAAACAATGGCATAGCTATGGGCATCCATCACTGTGTAAAAATTGTTTTACGGTCACAAAACAATGGAATAGTT
TAGATTTAATGTCACAGAACAAACACGTAGCATAGCGTGTTCGTGAAGTCTTTAATATATGCTAGACTTAATGTCACAAAACATAGGTTCAGCTATATGGXXXXXXXXXXGTAAATTTATGAAGTTGTACTGTCATAAAACAATGGCATAGCTATGGGCATCCATCACTGTGTAAAAATTGTTTTACGGTCACAAAACAATGGAATAGTT
>Marker59105
AAAGCAGTGGCGTTTCGAACGCGGCAAGAGCGCCTCGCGGGGTACAAATGGGTAAAGAAAAAAACATCTAAATACGTAAGATAAATGTTGATACTTAAGGXXXXXXXXXXCTTCATCTGTCAATTGCTGTTCCGAATAGCTAGCAAGGTCATCTAGCCAACCAAACCCATATAAGAGTCAAATTGCATCAATGTCAGATAAGACATGAAT
AAAGCAGTGGCGTTTCGAACGCGGCAAGAGCGCCTCGCGGGGTACAAATGGGTAAAGAAAAAAACATCTAAATACGTAAGATAAATGTTGATACTTAAGGXXXXXXXXXXCTTCATCTGTCAATTGCTGTTCCGAATAGCTAGCAAGGTCATCTAGCCAAACAAACCCATATAAGAGTCAAATTTCATCAATGTCAGATAAGACATGAAT
>Marker191929
ACAACTCCTCCCAACTGACTGAATGATAGTGTCCACTGTCTAAGCTTCTGGGTCTTAATTTTTGAGATATGACACCTGCCACAGAAAGAGTGATCATCAGXXXXXXXXXXGCTTGATTTGTACAATGATACAAAGTTGGTTGCACCAATATAGAAACTGACAAATAAGAACACACAGAGCAGTTGATTTGGTGCCAGCATTTAAGGTGTT
ACAACTCCTCCCAACTGACTGAATGATAGTGTGTCCACTGTCTAAGCTTCTGGGTCTTAATTTTTGAGATATGACACCTGCCACAGAAAGAGTGATCATCXXXXXXXXXXGCTTGATTTGTACAATGATACAAAGTTGGTTGCACCAATATAGAAACTGACAAATAAGAACACACAGAGCAGTTGATTTGGTGCCAGCATTTAAGGTGTT
>Marker8967
CTTATTGCCATGTACTGCAATCTCACTGCAGTAATCCTTAGAATCTTCTGCCACTTTTCAGTTAAAAGATAATCCAAAGTACACTGGTAACTGACAATAAXXXXXXXXXXATAACATAAACCTAAAATATGAAATTTAAAATCATATGCCTTCTGATTACTCATAAATACATGAATATTTATAAAATAAAAAGGTTTATTTTTTTTAAAT
CTTATTGCCATGTACTGCAATCTCACTGCAGTAATCCTTAGAATCTTCTGCCACTTTTCAGTTAAAAGATAATCCAAAGGTCACTGGTAACTGACAATAAXXXXXXXXXXATAACATAAACCTAAAATATGAAATTTAAAATCATATGCCTTCTGATTACTCATAAATACATGAATATTTATAAAATAAAAAGGTTTATTTTTTTAAAAT
CTTATTGCCATGTACTGCAATCTCACTGCAGTAATCCTTAGAATCTTCTGCCACTTTTCAGTTAAAAGATAATCCAAAGGACACTGGTAACTGACAATAAXXXXXXXXXXATAACATAAACCTAAAATATGAAATTTAAAATCATATGCCTTCTGATTACTCATAAATACATGAATATTTATAAAATAAAAAGGTTTATTTTTTTAAAAT
>Marker251409
TTTATTGTTAGTCCAATAACACCTGCCGTTAATGACACGCGTTTTCAAGATATTTTCACATATGCAGGACCATAACCACAAGTTGTCGGAGATACACCTAXXXXXXXXXXTATTGCAATCACTGATATTAATTATTTTCCACGTGTCAGTAAATATGTACTTCAAGAAGTCTAACCGGACCCTCAGAATGTTCTAATATAATTTACGAAT
TTTATTGTAAGTCCAATAACACCTGCCGTTAATGACACGCGTTTTCAAGATATTTTCACATATGCAGGACCATAACCACAAGTTGTCGGAGATACACCTAXXXXXXXXXXTATTGCAATCACTGATATTAATTATTTTCCACGTGTCAGTAAATATGTACTTCAAGAAGTCTAACCGGACCCTCAGAATGTTCTAATATAATTTACGAAT
>Marker38975
ATGTTTCTAGACTTGCTTGCTGATGCTAATGCCATGATCTGATTTCAGGGACCTTTCTGATATAGGATGTTTCCTACGTGTAATAGATGGCTGCCAGGAAXXXXXXXXXXGTAGATAGGACATAATTCTAAGTGAATGTAAACTTATCACCATGCTTTAGCAGCGGCTATAATCTTGCTGAGTCGTTCTGTTGTTACTCTGTCTCGTAAA
ATGTTTCTAGACTTGCTTGCTGATGCTAATGCCATGATCTGATTTCAGGGACCTTTCTGATATAGGATGTTTCCTACGTGTAATAGATGGCTGCCAGGAAXXXXXXXXXXGTAGATAGGACATAATTCTAAGCGAATGTAAACTTATCACCATGCTTTAGCAGCGGCTATAATCTTGCTGAGTCGTTCTGTTGTTACTCTGTCTCGTAAA
ATGTTTCTAGACTTGCTTGCTGATGCTAATGCCATGATCTGATTTCAGGGACCTTTCTGATATAGGATGTTTCCTACGTGTAATAGATGGCTGCCAGGAAXXXXXXXXXXGTAGATAGGACATAATTCTAAGCGAATGTAAACTTATCACCATGCTTTAGCAGCAGCTATAATCTTGCTGAGTCGTTCTGTTGTTACTCTGTCTCGTAAA
>Marker10310
ATATTATTTCAAAAAGTCTTTGCCCTGACGCTCTTTTGAACTATTGGTCGTCTAAACGCGAGTCCTGTCTTTATGTGGTTTAGTACACGAGAACTATGACXXXXXXXXXXTGTCATAGGTCTGGAGCTATATTACTGCTGCGAATTATTTCCTTTTTTATTCTAGGTCAATGATCTACACGTTTTTGCCTCAAAGTCGTTTTAAAAGAGA
ATATTATTTCAAAAAGTCTTTGCCCTGACGCTCTTTTGAACTACTGGTCGTCTAAACGCGAGTCCTGTCTTTATGTGGTTTAGTACACGAGAACTATGACXXXXXXXXXXTGTCATAGGTCTGGAGCTATATTACTGCTGCGAATTATTTCCTTTTTTATTTTAGGTCAATGATCTACACGTTTTTGCCTCAAAGTCGTTTTAAAAGAGA
>Marker28455
AATCCAATGGACTGTATCAGACTGGCATTCTCCAGCCCAACCTTGCTCCATGCTGAACATGACTTTCCCAGTCCTACCAACATATCTTACAGGTAGAACCXXXXXXXXXXGGATGGAATTTAGTTTTAAGATGACAGTTGAGAGATATACAGAACTTTGCCTCCATCAGAATGCTTTCCTCTGTCTGCATTCATTACTCCATAAAAGAAA
AATCCAATGGACTGTATCAGACTGGCATTCTCCAGCCCAACCTTGCTCCATGCTGAACATGACTTTCCCAGTCCTACCAACATATCTTACAGGTAGAACCXXXXXXXXXXGATGGAATTTAGTTTTAAGATGACAATTGAAGAGATATACAGAACTTTGCCTCCATCAGAATGCTTTCCTCTGTCTGCATTCATTACTCCATAAAAGAAA
>Marker43703
ATTTTAATAAAGAACATCAGATTTTTGTACTGCAGTGGAAAAGTATCTAAAACAAATTTCAAGGAACTAGTGTTTTGAGATATTACTAAAATGTCTCAGCXXXXXXXXXXTTAATAAAACTGAGATAGTCTAACCTTAAATTTAGCTTTATAGGATGTCTTTCTTTTTTTGGAGAGAATTATTTTGAGTAGAGTACATTTTAAGAAAGCA
ATTTTAATAAAGAACATCAGATTTTTGTACTGCAGTGGAAAAGTATCTAAAACAAATTTCAAGGAACTAGTGTTCTGAGATATTACTAAAATGTTTCAGCXXXXXXXXXXTTAATAAAACTGAGATAGTCTAACCTTAAATTTAGCTTTATAGGATGTCTTTCTTTTTTTGGAGAGAATTATTTTGAGTAGAGTACATTTTAAGAAAGCA
>Marker174391
ACCTTTAATGAGATCAAGAGAGTCCATGGGATGCTTGCCTCTATAGAAAGTTATGGTAAGGCTCACCTTTAATGAGATCAAGAGAGTCCATGAGATGCTTXXXXXXXXXXTCCATAAGATATTTGCCTAAATAGAAAGTTATGGTTAGACCCACCTTTAATGAGATCAAGAGAGTTCATGAGATGCTTGCCTCTATAGAAAGTTATGATA
ACCTTTAATGAGATCAAGAGAGTCCATGGGATGCTTGCCTCTATAGAAAGTTATGGTAAGGCTCACCTTTAATGAGATCAAGAGAGTCCATGAGATGCTTXXXXXXXXXXTCCATAAGATATTTGCCTAAATAGAAGGTTATGGTTAGACCCACCTTTAATGAGATCAAGAGAGTTCATGAGATGCTTGCCTCTATAGAAAGTTATGATA
>Marker283342
ATTTCACACCTTAAGTGCAACACTGCAAACTTTGATCAAGGTCTATCGTCAAAACAGACATTGTTAATGCAAAAACCATCTTTCCTCTTTCTGTCACAGTXXXXXXXXXXCATTTTCATTTTTCAGCCAGTGACCTTGATCTTTGATCTTCTGACCCCCAAATTGAAGGTCTTCTTTCCTTACCCCAACTGCAAACCATCAGCAAAGTGT
ATTTCACACCTTAAGTGCAACACTGCAAACTCTGATCAAGGTCTATCGTCAAAACAGACATTGTTAATGCAAAAACCATCTTTCCTCTTTCTGTCACAGTXXXXXXXXXXCATTTTCATTTTTCAGCCAGTGACCTTGATCTTTGATCTTCTGACCCCCAAATTGAAGGTCTTCTTTCCTTACCCCAACTGCAAACCATCAGCAAAGTGT
>Marker114642
AATATCGTTTTCAACACATCATCATCATAAAGTTCCTTAATCGAGTACAAATAAAATAAAATTAGATCAAAATTAAAATAATTATCCAGAGATCATATGTXXXXXXXXXXGTCTTTGTCCCCGACTGTGTATCAGATCGAACATTTGCATGTAAGAGTTACAAGCTAATTTGTATATAATCGTGCCACAGTTAAGTTGAAATCTTACAAT
AATATCGTTTTCAACACATCATCATCATAAAGTTCCTTAATCGAGTACAAATAAAATAAAATTAGATCAAAATTAAAATAATTATCCAGAGATCATATGTXXXXXXXXXXGTCTTTGTCCCCGACTGTGTATCAGATCGAATATTTGCATGTAAGAGTTACAAGCTAATTTGTATATAATCGTGCCACAGTTAAGTTGAAATCTTACAAT
>Marker110881
AGATTTGCAGTCGCATAATACGCCGGCAGATTTGTTTTAATAGCAGCAATTATTTATCCTGTTGCTATTGCTTAGCTAACTATATTCATGCCGAAAATACXXXXXXXXXXTTTGCAGAACCAATGCTGAGCATCTAGCGAAGCAGTTGTCAGTACCATTTTTTAAGTCGTTGGTATGACTTGGCTGGGATTCGAACCCGCTCTAATCACT
AGATTTGCCGTCGCATAATACGCCGGCAGATTTGTTTTAATAGCAGCAATTATTTATCCTGTTGCTATTGCTTAGCTAACTATATTCATGCCGAAAATACXXXXXXXXXXTTTGCAGAACCAATGCTGAGCATCTAGCGAAGCAGTTGTCAGTACCATTTTTTAAGTCGTTGGTATGACTTGGCTGGGATTCGAACCCGCTCTAATCACT
AGATTTGCAGTCGCATAATACGCCGGCAGATTTGTTTTAATAGCAGCAATTATTTATCCTGTTGCTATTGCTTAGCTAACTATATTCATGCCGAAAATACXXXXXXXXXXTTTGCAGAACCAATGCTGAGCATCTAGCGAATCAGTTGTCAGTACCATTTTTTAAGTCGTTGGTATGACTTGGCTGGGATTCGAACCCGCTCTAATCACT
>Marker255832
CCTTTGACATCTTGTTTAAAGATTGCAGTGTCTGTAGAAATTGTAATTTATTTGTCATTTCTCAGGATTTATTTCTCTATTGAAGATATGCATACTTTTTXXXXXXXXXXTTCAGGTCTAAAGGTAAAATGCCAAGTCCACTGTGACTGAAAGAATAAAAACGATTTCCTTTTAATACATCTTTTTATACATTTTCTACATCACATAACT
CCTTTGACATCTTGTTTAAAGATTGCAGTGTCTGTAGAAAATGTAATTTATTTGTCATTTCTCAGGATTTATTTCTCTATTGAAGATATGCATACTTTTTXXXXXXXXXXTTCAGGTCTAAAGGTAAAATGCCAAGTCCACTGTGACTGAAAGAATAAAAACGATTTCCTTTTAATACATCTTTTTATACATTTTCTACATCACATAACT
>Marker27885
ACGTTTATAGTCTATGATGTAATGAAACACCACGTTAAACCCATAAAGCCACAAAACTAAAGAGGGCGTGTTTGAAAGTAGAACGAAGTATGCGTATGCCXXXXXXXXXXGTACAGAATATGTGGCACGTCAAAGGCTGTGGTAGTTTTGAACAGGGTGATATTGTAAACACCATTTTGGGTTTTCCTTATGACGGTAATAAGCAGCTAA
ACGTTTATAGTCTATGATGTAATGAAACACGACGTTAAACCCATAAAGCCACAAAACTAAAGAGGGCGTGTTTGAAAGTAGAACGAAGTATGCGTATGCCXXXXXXXXXXGTACAGAATATGTGGCACGTCAAAGGCTGTGGTAGTTTTGAACAGGGTGATATTGTAAACACCATTTTGGGTTTTCCTTATGACGGTAATAAGCAGCTAA
>Marker69527
ATCGTTGTCCAGTCCATCTTGTGCATATAAGGCATGTGCTTATGGTTGTTTACCACAGCGTTCAAGTGTTTACGTTCTGTGCACTTAGTCATGCAAAGGGXXXXXXXXXXCTTAATAATTCACTGACATCTCATCTTTGTGTAGGTTCAGTCTCAGATACGACCAACCTGTGTATGGGGGAGAAAAGAAACTTGCCATTAAGCGAGTCGT
ATCGTTGTCCAGTCCATCTTGTGCATATAAGGCATGTGCTTATGGTTGTTTACCACAGCGTTCAAGTGTTTACGTTCTGTGCAGTTAGTCATGCAAAGGGXXXXXXXXXXATAATTCACTGACATCTCATCTTTGTCTATGTAGGTTCAGTCTCAGATACGACCAACCTGTGTATGGGGGAGAAAAGAAACTTGCCATTAAGCGACTCGT
ATCGTTGTCCAGTCCATCTTGTGCATATAAGGCATGTGCTTATGGTTGTTTACCACAGCGTTCAAGTGTTTACGTTCTGTGCACTTAGTCATGCAAAGGGXXXXXXXXXXCTTAATAATTCACTGACATCTCATCTTGGTGTAGGTTCAGTCTCAGATACGACCAACCTGTGTATGGGGGAGAAAAGAAACTTGCCATTAAGCGAGTCGT
>Marker160774
TTTGAAACAAACTGGAGATCTCTGGATCATTTTCCTGTTCCACGACAAAGTGCTTGTCGTTTGTCACCCTGATTAGAATAAAGAGAATGAGTAGTTAAAAXXXXXXXXXXCATCCTCAAGACCTTTCTTTTCCATAGCTCTGGTAACTGTACAAGCTGGGAATAACTCAGGGAAATCTTTTTCAATTGGATCGACTTTCTGATCCAAACG
TTTGAAACAAACTGGAGATCTCTGGATCATTTTCCTGTTCCACGACAAAGTGCTTGTCGTTTGTCACCCTGATTATAATAAAGAGAATGAGTAGTTAAAAXXXXXXXXXXCATCCTCAAGACCTTTCTTTTCCATAGCTCTGGTAACTGTACAAGCTGGGAATAACTCAGGGAAATCTTTTTCAATTGGATCGACTTTCTGATCCAAACG
>Marker104999
TTTGTTTTGATCACGTGACAATATGGCATCGGCGTTTGCCTGACTTAGGATAGCGGAGTGCAACGCAGGGAGCATACTAAGCAGGGAACCGGACTAGTTGXXXXXXXXXXATGGGTAAACAGGACAGATTTCTCTGCATGCACTAGCTATCATAGAGATGTCTCAGATTTTAGATGTCTGCCAAAGGGAACTCCTGAGTCTACTTGAGAT
TTTGTTTTGATCACGTGACAATATGGCATCAGCGTTTGCCTGACTTAGGATAGCGGAGTGCAACGCAGGGAGCATACTAAGCAGGGAACCGGACTAGTTGXXXXXXXXXXATGGGTAAACAGGACAGATTTCTCTGCATGCACTAGCTATCATAGAGATGTCTCAGATTTTAGATGTCTGCCAAAGGGAACTCCTGAGTCTACTTGAGAT
>Marker8958
TCGTTTCGTTGGTCAAGTCTTCTTTTTTAGCCCTGATTGCCTGGTAGATGTTTGCATGTGGTGCAGGGAGGAAATGTGTGAGGAGGATTTCCCTTAAGGCXXXXXXXXXXTAAGAAGTTTATATCATCATAACCCTATTATCAACATTAATTGAAATATGATAACAGAACACATATTCTCAATTATGCACAAACTGCATTTGGTAAAACA
TCGTTTCGTTGGTCAAGTCTTCTTTTTTAGCCCGGATTGCCTGGTAGATGTTTGTATGTGGTGCAGGGAGGAAATGTGTGAGGAGGATTTCCCTTAAGGCXXXXXXXXXXTAAGAAGTTTATATCATCATAACCCTATTATCAACATTAATTGAAATATGATAACAGAACACATATTCTCAATTATGCACAAACTGCATTTGGTAAAACA
>Marker6368
TGTTTTTATTTATATTATAGTTCACGTGCTGATTCTTAATCTGGTGAAGGTATAGTTGAAATCATATACCTATATTTAGAAGGCAAAATTAATCGTGTTCXXXXXXXXXXTCACAGAGTATACCGAATCATTGCTTAGAATTTCCAAAATCTGAAAGACCTTTGAGTCAAGATTCTCTGTGAAACGGACACAGGAAGTACGACGGATGCA
TGTTTTTATTTATATTATAGTTCACGTGCTGATTCTTAATCTGGTGAAGGTATAGTTGAAATCATATACCTATATTTATAAGGCAAAATTAATCGTGTTCXXXXXXXXXXTCACAGAGTATACCGAATCATTGCTTAGAATTTCCAAAATCTGAAAGACCTCTGAGTCAAGATTCTCTGTGAAACGGACACAGGAAGTACGACGGATGCA
>Marker188417
ATATATAAAGTAACATGAAAAAAGATAACTATAATGAAATTGCAATTATAAGAGTTTAATGTTGTTTGTTCTGCGTCTATCGCCGTATACACAGTCGTTGXXXXXXXXXXAATCTGGTTACATAATTTTGTCCTCCTCCAGTAGTAAACCGGGGCAGTTTAGCTTCGTTTAGATCAGTATGACCCTGTGGGGAATTAAATTTAACATTAT
ATATATAAAGTAACATGAAAAAAGATAACTATAATAAAATTGCAATTATAAGAGTTTAATGTTGTTTGTTCTGCGTCTATCGCCGTATACACAGTCGTTGXXXXXXXXXXAATCTGGTTACATAATTTTGTCCTCCTCCAGTAGTAAACCGGGGTAGTTTAGCTTCGTTTAGATCAGTATGACCCTATGGGGAATTAAATTTAACATTAT
>Marker73316
ATGATATGGAACTACTCTTATTGTGCACAGTGCCCCTGCCCCTGACCTTTGAGTTTTTGAACCCAAATGGATGGAATTCTTCTTTACGAATGCATGCTGTXXXXXXXXXXACAAACCTAATATTATGACTATAACAAGAAATATAAGCCACTGTGTACATTTCCAAAAAGATTACACAATAACGTTCTGTCTTATGGCTTGCAAATAAAA
ATGATATGGAACTACTCTTATTGTGCACAGTGCCCCTGCCCCTGACCTTTGAGTTTTTGAACCCAAATGGATAGAATTCTTCTTTACGAATGCATGCTGTXXXXXXXXXXACAAACCTAATATTATGACTATAACAAGAAATATAAGCCACTGTGTACATTTCCAAAAAGATTACACAATAACGTTCTGTCTTATGGCTTGCAAATAAAA
>Marker151650
TCTTTCTCATTAATTTGCAAGAAGATCCTGAAAGTTATGATGAAGATTTACCAGATGATAAAGCTTTTGTGATAATTTATGGAAATGATAAAATCTAATTXXXXXXXXXXAGGTAGTACAGATTATGACACTGGCTTATTTTAATATATTGCATAAAAAAGGCTGTTGCATCTTTATTAGGTATGAGTGACCTGTCCCCTGCTAAAAGAA
TCTTTCTCATTAATTTGCAAGAAGATCCTGAAAGTTATGATGAAGATTTACCAGATGATAAAGCTTTGGTGATAATTTATGGAAATGATAAAATCTAATTXXXXXXXXXXAGGTAGTACAGATTATGACACTGGCTTATTTTAATATATTGCATAAAAAAGCCTGTTGCATCTTTATTAGGTATGAGTGACCTGTCCCCTGCTAAAAGAA
>Marker16064
AATGCATAACCGGTTCTAAAAATCATTTCTAAATGCAACACTACAATAATCTGCTCATCACGAAGTTCTAAACACCAGTCTGATTATTTGATCAGTTCAGXXXXXXXXXXAAAACACATCAAGACAAAAACATGTCATCTATATTAAACTGCTTTTATTCACATGCACAAATCAACAAATTCTTGTGCACGAGAATTTTAAAATTTTGTT
AATGCATAACCGGTTCTAAAAATCATTTCTAAATGCAACACTACAATAATCTGCTCATCACGAAGTTCTAAACACCAGTTTGATTATTTGATCAGTTCAGXXXXXXXXXXAAAACACATCAAGACAAAAACATGTCATCTATATTAAACTGCTTTTATTCACATGCACAAATCAACAAATTCTTGTGCACGAGAATTTTAAAATTTTGTT
>Marker25932
TGTCCATTTCTTGTTCCGTTTCTGGTAAAATTCGTGTTACTTTGGCTCTCCAAGTTTTCTGTGAGCTTGTCGTAGGCTCCGGTATTGTCAAGCTTGTAATXXXXXXXXXXAAGACATATTTCATATTTACCACAAATGCATATGGTTGATTGTCAGTAAAATATCTGCTATGAAACAGTACCCATTTAGTATCGTCCTTCAACATACATT
TGTCCATTTCTTGTTCCGTTTCTGGTAAAATTCGTGTTACTTTGGCTCTCCAAGTTTTCTGTGAGCTTGTCGTAGGCTCCGGTATTGTCAAGCTTGTAATXXXXXXXXXXAAGACATATTTCATATTTACCACAAATGCATATGGTTGATTGCCAGTAAAATATCTGCTATGAAACAGTACCCATTTAGTATCGTCCTTCAACATACATT
TGTCCATTTCTTGTTCCGTTTCTGGTAAAATTCGTGTTACTTTGGCTCTCCAAGTTTTCTGTGAGCTTGTCGTAGGCTCCGGTATTGTCAAGCTTGTAATXXXXXXXXXXAAGACATATTTCATATTTACCACAAATGTATATGGTTGATTGCCAGTAAAATATCTGCTATGAAACAGTACCCATTTAGTATCGTCCTTCAACATACATT
>Marker98545
TTGATTCAGCCTATAATAATGAGACACACTGTTGAAAGATTTAAATCTTTAAATCAAAACATTTTATGAGGAAGTCTATTTAAAATTACTTACAAACAACXXXXXXXXXXGGAATCCTGCTTTACTGAGGCACTGTACAATGCAGAACCATGGTTTACTGAGATATATTATAATGTGGGACCATGCTTTACTGATGCACTTTATAATGTT
TTGATTCAGCCTATAATAATGAGACACACTGTTGAAAGATTTAAATCTTTAAATCAAAACATTTTATGAGGAAGTCTATTTAAAATTACTTACAAACAACXXXXXXXXXXGGAATCCTGCTTTACTGAGGCACTGTACAATGCAGAACCATGGTTTACTGAGATATATTATAATGTGGGACCATGCTTTACTGATTCACTTTATAATGTT
TTGATTCAGCCTATAATAATGAGACACACTGTTGAAAGATTTAAATCTTTAAATCAAAACATTTTATGAGGAAGTCTATTTAAAATTACTTACAAACAACXXXXXXXXXXGGAATCCTGCGTTACTGAGGCACTGTACAATGCAGAACCATGGTTTACTGAGATATATTATAATGTGGGACCATGCTTTACTGATGCACTTTATAATGTT
>Marker29387
CTGTCTGTTTGGTCTCTGTCTCAAGATCTGAAATCTTTTCAGCTTGAGATTTCAGCTACAAAAAGGGATGAAAATGCATTAATAAATATCATGAGGAAACXXXXXXXXXXGTCTAACTACAAACTGCACAGACACAGATCAACTGTCACATAATGTGCTGACAGATCTGGGTCTATGCAGATAGTTCAGCATGACCAGTAGAACAAACAC
CTGTCTGTTTGGTCTCTGTCTCAAGATCTGAAATCTTTTCAGCTTGAGATTTCAGCTACAAAAAGGGATGAAAATGCATTAATAAATATCATGAGGAAACXXXXXXXXXXGTCTAACTACAAACTGCACAGACACAGATCAACTGTCACATAATGTGCTGACAGATCTGGGTCTATGCAGATAGTTCAGCGTGACCAGTAGAACAAACAC
CTGTCTGTTTGGTCTCTGTCTCAAGATCTGAAATCTTTTCAGCTTGAGATTTCAGCTACAAAAAGGGATGAAAATGCATTAATAAATATCATGAGGAAACXXXXXXXXXXGTCTAACTACAAACTGCTCAGACACAGATCAACTGTCACATAATGTGCTGACAGATCTGGGTCTATGCAGATAGTTCAGCGTGACCAGTAGAACAAACAC
>Marker36983
TAATTAGTGACTTGTATAACATTACTGGTAACATGGTCTGTTGATCTGCTCCCCATGTTGTTCCCCTTATATTTTTTAGTAGGTTTAGGTCCTGGCTGCAXXXXXXXXXXAGTATAGTTTAGGGTATGTTATTTTGCGTGTGTCTAGTGAAGAGAATTGTACTATGTTTGACCTGGTTTTTTAAACAATTCAAAATTACTGCCCAAAAGG
TAATTAGTGACTTGTATAACATTACTGGTAACATGGTCTGTTGATCTGCTCCCCATGTTGTTCCCCTTATATTTTTTAGTAGGTTTAGGTCCTGGCTGCAXXXXXXXXXXAGTATAGTTTAGGGTATGTTATTTTGCGTGTGTCTAGTGAAGAGTATTGTACTATGTTTGACCTGGCTTTTTAAACAATTCAAAATTACTGCCCAAAAGG
>Marker216144
TAGTTAGCTCATTTGGTGATTTGAAACTAGTCAGGGATCAAAATGCTCAAACAAGTCAGAGATTATTGTGTTCAAACAAGTCAGGGATCATTATGCTCAAXXXXXXXXXXTCATTATGTTCAAACAAGCCAGGAATCCAAATTTGACATCATTCGGGTCTTACATTTGGTGTATGTGTATAGGTTAGTAACTGAAATTTGGAAAAATATG
TAGTTAGGTCATTTGGTGATTTAAAACTAGTCAGGGATCAAAATGCTCAAACAAGTCAGAGATTATTATGTTCAAACAAGTCAGGGATCATTATGCTCAAXXXXXXXXXXTCATTATGTTCAAACAAGCCAGGAATCCAAATTTGACATCATTCGGGTCTTACATTTGGTGTATGTGTATAGGTTAGTAACTGAAATTTGGAAAAATATG
>Marker117246
CAAACTTTCAAACAAACAAATGAATGAACGTGATATTTGCAATGTCCACAACAAACGTGAGATACGCAAAATTGAAAATGCCATTCTGATTATTTAGCCAXXXXXXXXXXGGTAAGGGCTATCACATATATTTAGATACGTACCATTTTTTAAGTGAAAGTACTAATTTCGTGGGGGAAAATGCAACTGGCGGTTTTCGTAGAAAAATAA
CAAACTTTCAAACAAGCAAATGAATGAACGTGATATTTGCAATGTCCACAACAAACGTGAGATACGCAAAATTGAAAATGCCATTCTGATTATTTAGCCAXXXXXXXXXXGGTAAGGACTATCACATATATTTAGATACGTACCATTTTTTAAGTGAAAGTACTAATTTCGTGGGGGAAAATGCAACTGACGGTTTTCGTAGAAAAATAA
>Marker73549
CTAATTCCACAGTCAACTGACTTTGGAACAATTTATACATCACCAATTGTTCAAGCTGTAAGGCATCAACCTTCCAGCTTGCATATCAGGGTTGATGTCTXXXXXXXXXXAAGTATACCAAGTTTCATCCATTGATTTCAAACGTACTTAAAGTTATTGAGTGAAACTCAATGGGTCATGAAAACAACATATGACCTTGACCCTGAATAT
CTAATTCCACAGTCAACTGACTTTGGAACAATTTATACATCACCAATTGTTCAAGCTGTAAGGCATCAACCTTCCAGCTTGCATATCAGGGTTGATGTCTXXXXXXXXXXAAGTATACCAAGTTTCATCCATTGATTTCAAACGTACTTAAAGTTATTGAGTGGAACTCAATGGGTCATGAAAACAACATATGACCTTGACCCTGAATAT
>Marker128979
AATAACAAAGTCTAAATCATGAAATTCAATAAACCCATATGATAGATGCATTGTTTTAACTAAGGTTGAGGAAAACAACTCATGCTCCACATACTGCAAGXXXXXXXXXXACCAAGAAACATTTCATGTTGCATTGCTCAAGTGCTGGCAATGTATGAGATGTTCATGGCAAAAAGACTGGTCCTGGACCTTGGATTACTGTAATTTTAA
AATAACAAAGTCTAAATCGTGAAATTCAATAAACCCATATGATAGATGCATTGTTTTAACTAAGGTTGAGGAAAACAACTCATGCTCCACATACTGCAAGXXXXXXXXXXACCAAGAAACATTTCATGTTGCATTGCTCAAGTGCTGGCAATGTATGAGATGTTCATGGCAAAAAGACTGGTCCTGGACCTTGGATTACTGTAATTTTAA
>Marker45935
TTCTTTTGTTTGGTCTTCTTTAATAAAACTTCGCTTGACTATAACTCTTGTTAAAAATATTTATATTTGTGGATTTGTTAGTAAGATTGGCAATTATACTXXXXXXXXXXCCTCAACGATACAAAATACTTAGTCAACTTTAGTTCAGTGTGTAGAAACATTTTTCAGACGTTGTACTACATTGCGGAACACGATGTTAGTAGCAATCAC
TTCTTTTGTTTGGTCTTCTTTAATAAAACTTCGCTTGACTATAACTCTTGTTAAAAATATTTATATATGTGGATTTGTTAGTAAGATTGGCAATTATACTXXXXXXXXXXCCTCAACGATACAAAATACTTAGTCAACTTTAGTTCAGTGTGTAGAAACATTTTTCAGACGTTGTACTACATTGCGGAACACGATGTTAGTAGCAATCAC
>Marker47375
CTCAATAATGCTAAGAAAAGAAGGAAGATTTTTAAGGGCTAGAGTTTTGATGGCTGCATCACTCAAAAGGACTGGGTAAACCCATGTCTGGAAAAGCTATXXXXXXXXXXAACCAGAGTGTTGTTTGTGGCAAGCATGATGCAGTAACGTCTTATGTAGTTTAGGCTGTTTTAGATGTTGGTGTGAAGTGAAAGTTCTTCCTGAAACTAT
CTCAATAATGCTAAGAAAAGAAGGAAGATTTTTTAAGGGCTAGAGTTTTGATGGCTGCATCACTCAAAAGGACTGGGTAAACCCATGTCTGGAAAAGCTAXXXXXXXXXXAACCAGAGTGTTGTTTGTAGCAAGCATGATGCAGTAACGTCTTATGTAGTTTAGGCTGTTTTAGATGTTGGTGTGAAGTGAAAGTTCTTCCTGAAACTAT
CTCAATAATGCTAAGAAAAGAAGGAAGATTTTTAAGGGCTAGAGTTTTGATGGCTGCATCACTCAAAAGGACTGGGTAAACCCATGTCTGGAAAAGCTATXXXXXXXXXXAACCAGAGTGTTGTTTGTAGCAAGCATGATGCAGTAACGTCTTATGTAGTTTAGGCTGTTTTAGATGTTGGTGTGAAGTGAAAGTTCTTCCTGAAACTAT
>Marker151534
CATTTATCTAAATCTCAGATTGACCCTACTTTTTGCAACGGTTTATTTGTTTGAGGGCAAGTTGGACTGGTCTGTTTTAGATCACACTACAGGATATGAGXXXXXXXXXXAAGCTGCATTTTTACACATTTCTCTGATATAACCCACTTTGGTCTCATGAATTGTGATGATGCCAAATAATCAGTTTAGTGGAATAATGGCTGTTATGTT
CATTTATCTAAATCTCAGATTGACCCTACTTTTTGCAACGGTTTATTTGTTTGAGGGCAAGTTGGACTGATCTGTTTTAGATCACACTACAGGATATGAGXXXXXXXXXXAAGCTGCATTTTTACACATTTCTCTGATATAACCCGCTTTGGTCTCATGAATTGTGATGATGCCAAATAATCAGTTTAGTGGAATAATGGCTGTTATGTT
>Marker242247
TCTTTGCAAAAAGTTTGGACACCCCTGGTGTAGAGTGACATAACATCGAGTGTAACTCGGAATGATGTTTCAGTTAATTTCGGTATCTTGAAATAGGAAAXXXXXXXXXXTGAACATGAATTTGTAGTTAACTTTTTCGAATTCCTTCTCCTGATCAAGGCATGTGAAAACACTTGGGATTTCCTATTACTCTATTTGATGCGAATCAAA
TCTTTGCAAAAAGTTTGGACACCCCTGGTGTAGAGTGACATAACATCAAGTGTAACTCGGAATGATGTTTCAGTTAATTTCGGTATCTTGAAATAGGAAAXXXXXXXXXXTGAACATGAATTTGTAGTTAACTTTTTCGAATGCCTTCTCCTGATCAAGGCATGTGAAAACACTTGGGATTTCCTATTGCTCTATTTGATGCGAATCAAA
>Marker107538
CTTTTTTATCTTAGAAATATGGGATAGTTATCATTCTTTCATAATATATATATGGGTCAGTAGGTTAAGTAGGTTTAAGCGGAACATATAGTAAGAATGTXXXXXXXXXXCATTAATTATTTTATATAGTCAGGGAGAAAGATGGCGGAAGCTGAGGACGCACGTGCAGGAGAAGACGCTGAAACCCAAGTCTGTGACGGTATATCTAAA
CTTTTTTATCTTAGAAATATGGGATAGTTATCATTCTTTCATAATATATATATGGGTCAGTAGGTTAAGTAGGTTTAAGCGGAACATATAGCAAGAATGTXXXXXXXXXXCATTAATTATTTTATATAGTCAGGGAGAAAGATGGCGGAAGCTGAGGACGCACGTGCAGGAGAAGACGCTGAAACCCAAGTCTGTGACGGTATATCTAAA
CTTTTTTATCTTAGAAATATGGGATAGTTATCATTCTTTCATAATATATATATATGGGTCAGTAGGTTAAGTAGGTTTAAGCGGAACATATAGCAAGAATXXXXXXXXXXCATTAATTATTTTATATAGTCAGGGAGAAAGATGGCGGAAGCTGAGGACGCACGTGCAGGAGAAGACGCTGAAACCCAAGTCTGTGACGGTATATCTAAA
>Marker240808
ACAATATTAAGTTCCATTAATGTCAAGAGTGTCATATGAATGTAACCTACTAAGTAATGTTAATTTCTGTAAGAAACCCAGTAGCCACATATGACTGCTTXXXXXXXXXXGCTGGATTTTCTTCACACACGGCGATGACGTATGGTTGGAGCGACGACCATTACCAGAAGTCTGTTATCTGGTGGTGTTGGTGGTGGAGATTGTGTTTTA
ACAATATTAAGTTCCATTAATGTCAAGAGTGTCATATGAATGTAAACCTACTAAGTAATGTTAATTTCTGTAAGAAACCCAGTAGCCACATATGACTGCTXXXXXXXXXXGCTGGATTTTCTTCACACACGGCGATGACGTATGGTTGGAGCGACGACCATTACCAGAAGTCTGTTATCTGGTGGTGTTGGTGGTGGAGATTGTGTTTTA
>Marker62471
TCTATTACATACATTAATTCTGAGGTAAACGTTAAACAATGCAGTGAATCTGTTATATACATTTTCATTATTTAAAAAAATGAATTGAAGGAGAGGGTTAXXXXXXXXXXATCAGACAGACGTGTCATGCAGCCATTTTTAGTCTTTAATAAAAAGCATGTAATTAGGGGTGTTTCGTTTATATCTTTGGTTGAACTATTTCAGAATAAC
TCTATTACATACATTAATTCTGAGGTAAACGTTAAACAATGCAGTGAATCTGTTATATACATTTTCATTATTAAAAAAAATGAATTGAAGGAGAGGGTTAXXXXXXXXXXATCAGACAGACGTGTCATGCAGCCATTTTTAGTCTTTAATAAAAAGCATGTAATTAGGGGTGTTTCGTTTATATCTTTGGTTGAACTATTTCAGAATAAC
>Marker93034
CTTGTAATCGAGTACATGGCACACTTTTGATAAAGGCACACTTTCATGAACGACAACAGATTTTTAAAGTTATGCCTATCTCATATATGACACCTATTTAXXXXXXXXXXATATGTAATCAACTGTACTGACAGAAATTTGTCCCTAAAGCTTCCTACTGATCCAGACTTCTTGATCAACTGCTCTTGCATTAGACTATTAGGCAGATCT
CTTGTAATCGAGTACATGGCACACTTTTGATAAAGGCACACTTTTATGAACGACAACAGATTTTTAAAGTTATGCCTATCTCATATATGACACCTATTTAXXXXXXXXXXATATGTAATCAACTGTACTGACAGAAATTTGTCCCTAAAGCTTCCTACTGATCCAGACTTCTTGATCAACTGCTCTTGCATTAGACTATTAGGCAGATCT
>Marker12852
TTCATTTTCTCAACGTTCTTAGAAAAATATTTCTAGACAAATTTTATAATCATCGGGTAAAAGTCTAAGAAATTTACTGCAAGTCTCCAGGGAGGAACACXXXXXXXXXXTGCCAGTGGTTATAATTGTGGACGTACTCGACTACATTCCAAGTCTGAAAGCTTTACATGTTAGAAACCCAGGGCATTAGCTGTTTCGCGAATGGATTTT
TTCATTTTCTCAACGTTCTTAGAAAAATATTTCTAGACAAATTTTATAATCATCGGGTAAAAGTCTAAGAAATTTACTGCAAGTCTCCAGGGAGGAACACXXXXXXXXXXTGCCAGTGGTTATAATTGTGGACGTACTCGACTACATTCCAAGTCTGAAAGCTTTACATGTTAGAAACCCAGGGCATTAGCTGTTTCGCGAATGGATTCT
>Marker139042
AGTCTTTAATGTTGCTTTTTTTTAAAAGGTTTTTATACGTGGTGACACCACCACCACAATATACAGGAAAAAGCACATGGTGAGGACTGGTGCAGTGTGTXXXXXXXXXXAATTGCATGGGATGAATATATGCATCTCATATGCCCAGTATCTGACATGTAGGGTTAGCAAATGGTCACTGGGTCTCATGTGGATCATGTCCAGCAAATA
AGTCTTTAATGTTGCTTTTTTTTAAAAGGTTTTTATACGTGGTGACACCACCACCACAATATACAGGAAAAAGCACATGGTGAGGACTGGTGCAGTGTGTXXXXXXXXXXTTGCATGGGATGAATATATGCATCTCATATGCCCAGTATCTGACATGTAGGATTAGCAAATGGTCACTGGGTCTCATATGTGGATCATGTCCAGCAAATA
>Marker12853
TTAGTAATGTATGTCGTAATATAACCAAAACATTTGTGCTACCTGACTAGCTACAATCAACCTCCTCTGAAAACGGGAAATGGGAATGACTACAATTGACXXXXXXXXXXATATACTGAGCAAATGGAAAAAAATTATATCCCAATCTTCTACAATTATTTGAAGTTGCCACAGCATAAATAATCGGGCATTTGTTTGGTCCTTTAAAAA
TTAGTAATGTATGTCGTAATATAACCAAAGCATTTGTGCTACCTGACTAGCTACAATCAACCTCCTCTGAAAACGGGAAATGGGAATGACTACAATTGACXXXXXXXXXXATATACTGAGCAAATGGAAAAAAATTATATCCCAATCTTCTACAATTATTTGAAGTTGCCACAGCATAAATAATCGGGCATTTGTTTGGTCCTTTAAAAA
>Marker247531
TCAATGTTTTAGATTGTAGGTGTCAACTGACATATCCTTAGATTCAACTTTAATCAAATAGACAAATGTCAGAACAACAGCACTTTGTAAGATTTTTAAAXXXXXXXXXXAGTGCAATAAAATTCATCTGATGATACCACATTAAAAGTAGTTAATGATCAATTTTACAGTGCAACAAAGTAATCCACCTGATGCCACCACACTAAAAGT
TCAATGTTTTAGATTGTAGGTGTCAACTGACATATCCTTAGATTCAACTTTAATCAAATAGACAAATGTCAGAACAACAGCACTTTGTAAGATTTTTAAAXXXXXXXXXXAGTGCAATAAAATTCATCTGATGATACCACATTAAAAGTAGTTCATGATCAATTTTACAGTGCAACAAAGTAATCCACCTGATGCCACCACACTAAAAGT
>Marker82050
TATGTTTTCAATGTGTAGAAATTTCTCCACTTGGTTAAGGGTACTACATTGGATTGTTATATAATTTGTCTTTGGTTTGATCAGTTTAAATTGACCCTGGXXXXXXXXXXGTTCACATTTTGGTAATGGGGTTGTTGTTTGTTTGCTTCTGCATTTTGTGATCCGATATGGTTGGTGGCGGTTTGGGTTGGTTGAGATTTAGGTTTCATT
TATGTTTTCAATGTGTAGAAATTTCTCCACTTGGTTAAGAGTACTACATTGGATTGTTATATAATTTGTCTTTGGTTTGATCAGTTTAAATTGACCCTGGXXXXXXXXXXGTTCACATTTTGGTAATGGGGTTGTTGTTTGTTTGCTTCTACATTTTGTGATCCGATATGGTTGGTGGCGGTTTGGGTTGGTTGAGATTTAGGTTTCATT
>Marker282688
TTGACTTTTATGATGTAATGTAAGCCGCTTAAGTCATATTTGTGTAAAAACAGAATAAAAAAACATTTTGAAATAAGTATTTAAGTTCTGAGTTCAAAACXXXXXXXXXXATGATCCGGAATATTATTTTAAAAAATATGATGAGAAAAAATATAGATCATACTTTATTTAAAAGCTTAAATACATCCATAAGGTGTTGTTGAAATCAAG
TTGACTTTTATGATGTAATGTAAGCCGCTTAAGTCATATTTGTGTAAAAACAGAATAAAAAAACATTTTGAAATAAGTATTTAGGTTCTGAGTTCAAAACXXXXXXXXXXATGATCCGGAATATTATTTAAAAAAATATGATGAGAAAAAATATAGATCATACTTTATTTAAAAGCTTAAATACATCCATAAGGTGTTGTTGAAATCAAG
>Marker79153
AATCTTTAAAGAAATCAATGCTTTGACAGATATTCTGAGAATTCATCATTCATCTAAAAGAGTTCAAGACAGGCACAGAAGACTATTAGCAGTCTTTTCAXXXXXXXXXXATAAGCTGACAAAGCATTATTGGATCATAATACTGAAGCCAGTTCCTTTCTGGCAGTATCTATGTCTGCAGAGGAAAGACCTTCCGTGGCTCTTCGGAAA
AATCTTTAAAGAAATCAATGTTTTGACAGATATTCTGAGAATTCATCATTCATCTAAAAGAGTTCAAGATAGTCACAGAAGACTATTAGCAGTCTTTTCAXXXXXXXXXXATAAGCTGACAAAGCATTATTGGATCATAATACTGAAGCCAGTTCCTTTCTGGCAGTATCTATGTCTGCAGAGGAAAGACCTTCCGTGGCTCTTCGGAAA
>Marker90439
AGTTTGATCAAAACAGAGTCCTTCAGTCAGCTAATCAAGGATAAGAACAAAGCATATGGAAGAGCACAACGACCCTAGTTCCACCTCCAAGGCAGAACAAXXXXXXXXXXCAGGATCCACATCTTTGCTCTCACCAGACGGATCGACGCGGATGAAAGACCATAACAGCTTCGAACTCGCTAAGCTAAGTACATCAGTGAGCTTATTAAC
AGTTTGATCAAAACAGAGTCCTTCAGTCAGCTAATCAAGGATAAGAACAAAGCATATGGAAGAGCACAACGACCCTAGTTCCACCTCCAAGGCAGAACAAXXXXXXXXXXCAGGATCCACATCTTTGCTCTCACCAGACGGATCGACGCGGATGAAAGACCATAACAGCTTCGAACTCGCTGGGCTAAGTACATCAGTGAGCTTATTAAC
>Marker62963
CTTTATAAAACTGCAAGGATTCTGACACCATAGTGCCACTCGCTATTCATTTATTTTTGCTTTTATTTATGTTATTTGTTTCATGCGCGCGTTTCACGCTXXXXXXXXXXTTGGTTCTTGTGTTCGAAATTGTTCTAAAGATGAGCTAGGCTGGATTAAATGGAAAACTCTGTGGTGCTTTAGTGGTAGTATGGTCTGTATCACAGAAGT
CTTTATAAAACTGCAAGGATTCTGACACCATAGTGCCACTCGCTATTCATTTATTTTTGCTTTTATTTATGTTATTTGTTTCATGCGCGCGTTTCACGCTXXXXXXXXXXTTGGTTCTTGTGTTCGAAATTGTTCTAAAGATGAGCTAGGCTGGATTAGATGGAAAACTCTGTGGTGCTTTAGTGGTAGTATGGTCTGTATCACAGAAGT
>Marker148423
CCTTCTTTGAGAGACATTTTCATATGCCTTTTTGGTTTTGCACTGCTTATTTGCAGTTTAATGCCATAGCTATATTCGGGAAGATAACCACAGTACAGCCXXXXXXXXXXTAGTGTTCTTTTCTATTTCAATCAGCGAAAGAGTGTGTTGTTGTCGACCTAAATGTTCAGCTTAAATTGTCGACATTATCTTTTTTTCTAGATGAAGTTA
CCTTCTTTGAGAGACATTTTCATATGCCTTTTTGGTTTTGCACTGCTTATTTGCAGTTTAATGCCATAGCTATATTCGGGAAGATAACCACAGTACAGCCXXXXXXXXXXTAGTGTTCTTTTCTATTTCAATCAGCGAAAGAGTGTGTTGTTGTCGACCTAAATGTTCAGCTTAAATTGTCGACATTGTCTTTTTTTCTAGATGAAGTTA
>Marker138446
TGTATCTTCGCCATCCCTTTAACATGTTAATTGTCGAACCTAGCGGCTCAGGCAAAAGCGAATTTGTCAAACGTTTGATCGAACATAAACATCATTTGATXXXXXXXXXXTGGCGAAAACGAAGGGATCGTGTCTGACCCCAGTCAAACTCATCTGGTCATTTTCGACGACATGTTAGGAGAAGAAATTAAACTGTGGTTTACGCGCAAA
TTTATCTTCGCCATCCCTTTAACATGTTAATTGTCGAACCTAGCGGCTCAGGCAAAAGCGAATTTGTCAAATGTTTGATCGAACATAAACATCATTTGATXXXXXXXXXXTGGCGAAAACGAAGGGATCGTGTCTGACCCCAGTCAAACTCATCTGGTCATTTTCGACGACATGTTAGGAGAAGAAATTAAACTGTGGTTTACGCGCAAA
>Marker103300
CTTTTAAAATGATTTATGATTATTGGTAACACAGGAGTTCATATGCCTCAAACAAAACTAGTCAAAAAATGTTGGCACTATCTTTCTAAATATGGTATAAXXXXXXXXXXTGTTTGTTTGTGACTTGTATTTTTAACATAGCTTTAACAATTTGTCGGTCATATTGCTACGATGTCTGTATTGAGGCAGATTGTAGTGATGTCTAGCAAT
CTTTTAAAATGATTTATGATTATTGGTAACACAGGAGTTCATATGCCTCAAACAAAACTAGTCAAAAAATGTTGGCACTATCTTTCTAAATATGGTATAAXXXXXXXXXXTGTTTGTTTGTGACTTGTATTTTTAACATAGCTTTAACAATTTGTCAGTCATATTGCTACGATGTCTGTAGTGAGGCAGATTGTAGTGATGTCTAGCAAT
CTTTTAAAATGATTTATGATTATTGGTAACACAGGAGTTCATATGCCTCAAACAAAACTAGTCAAAAAATGTTGGCACTATCTTTCTAAATATGGTATAAXXXXXXXXXXATGTGTTTGTTTGTGACTTGTATTTTTAACATAGCTTTAACAATTTGTCAGTCATATTGCTACGATGTCTGTAGTGAGGCAGATTGTAGTGTCTAGCAAT
>Marker21447
TTAATTCTTCGAATCCTTTGAAAAGTTAGTCCACAATTTAGTTTTCAGCTCCGAATTAAGTGGTACAAATCCTTTTTTTTGTTAAATGTTTTCTATTCATXXXXXXXXXXGTTAACAATGAGCGAGAGAGATATTGAATCACTTCCATATGACCACCTACGAAACAGGAGCAGTCATGTACGGCTTATCAGCCTTCAGTACAATACTAAA
TTAATTCTTCGAATCCTTTGAAAAGTTAGTCCACAATTTAGTTTTCAGCTCCGAATTAAGTGGTACAAATCCTTTTTTTGTTAAATGTTTTCTATTCATTXXXXXXXXXXGTTAACAATGAGCGAGAGAGATATTGAATCACTTCCATATGACCACCTACGAAACAGGAGCAGTCATGTACGGCTTATCAGCCTTCAGTACAATACTAAA
>Marker10972
AAAATAAACACGCAATTTTAAAGTATTTCTTTTGAGAAACTATTATTTTATGTGCATCCTTATCACGCAACGAAGCAACAATTATTGCATTGTTCCAAGAXXXXXXXXXXGTATTGTTATCGAACCAGTGGAGCGTTCATCATTTAAAGATGAGGTACCAGTTGCTCGTAAGATAAAATGTAATTTTGTGCAGCAGTTGTTGAAAACATA
AAAATAAACACGCAATTTTAAAGTATTTCTTTTGAGAAACTATTATTTTATGTGCATCCTTATCATGCAACGAAGCAACAATTATTGCATTGTTCCAAGAXXXXXXXXXXGTATTGTTATCGAACCAGTGGAGCGTTCATCATTTAAAGATGAGGTACCAGTTGCTCGTAAGATAAAATGTAATTTTGTGCAGCAGTTGTTGAAAACATA
>Marker13038
TCATTTTCAATAGGCTGATGGGAAGGACCTTCATCTACTTGCTGCTGATCATCCAGAAGCACTGCAGCAAGTGTCCCCTAACCAAATAAACTCGAGTTTGXXXXXXXXXXATAAACCACTTGAGACTGTATACTAATGAGCTAGAAAGGCTGTCTGATAGGGCACATGAAGAGGCAAACAAGACAGAGCTATTCCACCACCACATCAAGA
TCATTTTCAATAGGCTGATGGGAAGGACCTTCATCTACTTGCTGCTGATCATCCAGAAGCACTGCAGCAAGTGTCCCCTAACCAAATAAACTCGAGTTTGXXXXXXXXXXATAAACCACTTGAGACTGTATACTACTGAGCTAGAAAGGCTGTCTGATAGGGCACATGAAGAGGCAAACAAGACAGAGCTATTCCACCAGCACATCAAGA
>Marker270515
ATTTTGTCATCCCTTGATGCTAATTACTGAAATAGTTTTGCCCAACTTGAATTGGTCCTTTACTTTTTTAAAATTCCTTTGGTGTTATATACTTGAGTGTXXXXXXXXXXGTACATGCTTTCAATGCTTTGAATCAAGATTCCAAGTATGCATGTGCCTAGCACAATGTTTCCAAACCTTCTTGCAGTGCACTGCTTGTCTTGGATTAAC
ATTTTGTCATCCCTTGATGCTAATTACCGAAATAGTTTTGCCCAACTTGAATTGGTCCTTTACTTTTTTAAAATTCCTTTGGTGTTATATACTTGAGTGTXXXXXXXXXXGTACATGCTTTCAATGCTTTGAATCAATATTCCAAGTATGCATGTGCCTAGCACAATGTTTCCAAACCTTCTTGCAGTGCACTGCTTGTCTTGGATTAAC
>Marker186805
AATAATGGGTTGAAAAGCATGCCATTTGTTTTTGTTCAGCTAGCACATAATGGACTAATATTCAAAATCATTTTTACACTCAGATTTAAAAATGGTTATTXXXXXXXXXXTGATTGAGCCATTCTGAGTTTTCCACGTAGCATGTTCAACCAAGTATGTGTAAAACCTCTTTGTTAAATGTCTGGTAAAACTACAACAGAATGCATTAAA
AATAATGGGTTGAAAAGCATGCCATTTGTTTTTGTTCAGCTAGCACATAATGGATTAATATTCAAAATCATTTTTACACTCAGATTTAAAAATGGTTATTXXXXXXXXXXTGATTGAGCCATTCTGAGTTTTCCACGTAGCATGTTCAACCAAGTATGTGTAAAACCTCTTTGTTAAATGTCTGGTAAAACTACAACAGAATGCATTAAA
>Marker144485
TTTCTACAACAGTCTGTACTCAGATGTTTAAGCAACACTAAGGCATGTCATGTTGGAGACTTCATGCACGTCCATAGGACGGCGCAGGATAGAACTAATAXXXXXXXXXXAGTAAGTGGAGACACTCCTTGCAAGATCTATGAGCCTAAAGACATGATGTGTAGACAGTGATCAGTTAACTGGTGGTCAAGCTTGCCCTGAAACTGAGAA
TTTCTACAACAGTCTGTACTCAGATGTTTAAGCAACACTAAGGCATGTCATGTTGGAGACTTCATGCACGTCCATAGGACGGTGCAGGATAGAACTAATAXXXXXXXXXXAGTAAGTGGAGACACTCCTTGCAAGATCTATGAGCCTAAAGACATGATGTGTAGACAGTGATCAGTTAACTGGTGGTCAAGCTTGCCCTGAAACTGAGAA
>Marker26971
AACAATCTGAGAGGGACTGTTTAATATTCTCATTTTGTCCGACACGAAAGCCTTATTAAGTGAAGCATTGTATCGTTTGTTCAAAACTGAGTCTGTAGCTXXXXXXXXXXTAAGAAAAGAAAAACTGATAATTTTGGGGAAACTCTTGTAATTTGCCCAGCCTTATATCTTTTTCAAATAGATTTGATACAGATGAGCAGCAGAGAGACT
AACAATCTGAGAGGGATTGTTTAATACTCTCATTTTGCCGACACGAAAGCCTTATTAAGTGAAGCATTGTATCGTTTGTTCAAAACTGAGTCTGTAGCTGXXXXXXXXXXTAAGAAAAGAAAAACTGATAATTTTGGGGAAACTCTTGTAATTTGCCCAGCCTTATATCTTTTTCAAATAGATTTGATACAGATGAGCAGCAGAGAGACT
>Marker31467
AATATTCTGCCTTTGGAGTTAGTCAAGTGAAATGTAATATTTTAAGTTGTGATTGTTTATATGCTAATGAACGGTTTCCTGTCGCTGTAGCATTTGACTAXXXXXXXXXXCAGATTTTCAAAATAGGAAATATACGTAATTTTTTTCGACAATATAGTTCTTAAATGAATTACTGTAACTGTCTTTGTTGACATTAAATTATCTTTTCAT
AATATTCTGCCTTTGGAGTTAGTCATGAGAGTGAAATGTAATATTTTAAGTTGTGATTGTTTATATGCTAATGAACGGTTTCCTGTCGCTGTAGCATTTGXXXXXXXXXXCAGATTTTCAAAATAGGAAATATACGTAATTTTTTTCGACAATATAGTTCTTAAATGAATTACTGTAACTGTCTTTGTTGACATTAAATTATCTTTTCAT
AATATTCTGCCTTTGGAGTTAGTCAAGTGAAATGTAATATTTTAAGTTGTGATTGTTTATATGCTAATGAACGGTTTCCTGTCGCTGTAGCATTTGACTAXXXXXXXXXXCAGATTTTCAAGATAGGAAATATACGTAATTTTTTTCGACAATATAGTTCTTAAATGAATTACTGTAACTGTCTTTGTTGACATTAAATTATCTTTTCAT
>Marker261451
ACTTTTCCTCGTGTGACTGTAGATGAGAAAGATTCTGGTCCATAGTGTGCAGTATTTCTGAATTCCAAAAAATTGGTCAAAGCAAATTCAATATAGTCAGXXXXXXXXXXGAGTCAGAAATCTACCAACAAGCTCTTTTCCATTATATTTTGTCATACGTTAACTTCATTTTTGGCTGAGTAGACAGAAGATTCGTTCTTACTACATCAT
ACTTTTCCTCGTGTGACTGTAGATGAGAAAGATTCTGGTCCATAGTGTGCAGTATTTCTGAATTCCAAAAAATTGGTCAAAGCAAATTCAGTATAGTCAGXXXXXXXXXXGAGTCAGAAATCTACCAACAAGCTCTTTTCCATTATATTTTGTCATACGTTAACTTCATTTTTGGCTGAGTAGACAGAAGATTCGTTCTTACTAAATCAT
>Marker113987
TTTTCATCTGATTTCTTTTATCCATTAACACAAGTTTGTTGTAGCTGTTTTTCCAGATTATTTGGAGAAATGCCACCAAAACACTACAAACACATTGACCXXXXXXXXXXCTTACTATTCCATAGTCTCATCTTTAATTTTTGGTCATATTGGCATAGGTTGTTTTACCACAGTAATTCTTATGATATCTAGTTGGTTCTAATGAAAATT
TTTTCATCCGATTTCTTTTATCCATTAACACAAGTTTGTTGTAGCTGTTTTTCCAGATTATTTGGAGAAATGCCACCAAAACACTACAAACACATTGACCXXXXXXXXXXCTTACTATTCCATAGTCTCATCTTTAATTTTTGGTCATATTGGCATAGGTTGTTTTACCACAGTAATTCTTATGATATCTAGTTGGTTCTAATGAAAATT
>Marker12065
ATTTCAAGGAGCAGCCGGAAATGGACATGGTGCTACGGGAACGGGATCATTGGGTTCAGGCACTGCAAGTCAAGGGATGGGTCCAACGGTTGATACATGCXXXXXXXXXXGTGGCATGGGAGGACATCAGCCAAATGGAGAAAATAGTATGGGAGGAGCTGGGACACATGTCAATGGCGGAATGGGCAGTGGAAATGGTGGTCAGTCAAA
ATTTCAAGGAGCAGCCGGAAATGGACATGGTGCTACGGGAACGGGATCATTGGGTTCAGGCACTGCAAGTCAAGGGATGGGTCCAACGGTTGATACATGCXXXXXXXXXXGTGGCATGGGAGGACATCAGCCAAATGGAGAAAATAGTATGGGCGGAGCTGGGACAGATGTCAATGGCGGAATGGGCAGCGGAAATGGTGGTCAGTCAAA
ATTTCAAGGAGCAGCCGGAAATGGACATGGTGCTACGGGAACGGGATCATTGGGTTCAGGCACTGCAAGTCAAGGGATGGGTCCAACGGTTGATACATGCXXXXXXXXXXGTGGCATGGGAGGACATCAGCCAAATGGAGAAAATAGTATGGGAGGAGCTGGGACACATGTCAATGGCGGAATGGGCAGCGGAAATGGTGGTCAGTCAAA
>Marker239573
CTTCTTTACCATGTCGTTAATGTTTACATTGGTTCTTTAAATTTGTGGTTCTGGGCAACAACGCAACCTTCACAAAATGATACCTCATGAAAATTAGTGAXXXXXXXXXXTCCTTGCCAGATATACCATCCTTGTGTTCTAGAAAGTTCTTAGAAGATGTACATGAACTCAGTCATATGCCTCTGCATAATAGTCCCTTCATTCTTGAAG
CTTCTTTACCATGTCGTTAATGTTTACATTGGTTCTTTAAATTTGTGGTTCTGGGCAACAACGCAACCTTCACAAAATGATACCTCATGAAAATGAGTGAXXXXXXXXXXTCCTTGCCGGATATACCATCCTTATGTTCTAGAAAGTTCTTAGAAGATGTACATGAACTCAGTCATATGCCTCTGCATAATAGTCCCTTCATTCTTGAAG
>Marker109589
TCTATGTGCTGTGGCGGTCGGAGCCCAATATTGAAGTCACTAGAAGCGGCATGCAGCAACAATCATAGAGTATGTTATTCTTCCCTCACTAATTCTGAGCXXXXXXXXXXTAATGAGGTTGGGTCAACTTTTAACCTATCCCTGTTATGATAATGAGCTGAGCTCGAAAGGGCTACCTTAACTGTCCCTTTGCAGTCAGATGGGTTTCAT
TCTATGTGCTGTGGCGGTCGGAGCCCAATATTGAAATCACTAGAAGCGGCATGCAGCAACAATCATAGAGTATGTTATTCTTCCCTCACTAATTCTGAGCXXXXXXXXXXTAATGAGGTTGGGTCAACTTTTAACCTATCCCTGTTATGATAATGAGCTGAGCTCGAAAGGGCTACCTTAACTGTCCCTTTGCAGTCAGATGGGTTTCAT
>Marker53927
TTGAATGCAGAAACTGGATCACGTGTACAGACTGGATCCGGGCTGAAAGAGTTAAGTGACCTACTTGTGTTGCATTGCCATTGACAGCAACAAAGTCTAAXXXXXXXXXXAGTTTTTACTTTGTGAGTAGAAAGTGATTGCTAATTTAATAGATGCATGTCATGCTTATTACTCAAACATTACCTTTTGGTCAACATCATCACAGAAAAG
TTGAATGCAGAAACTGGATCACGTGTACAGACTGGATCCGGGCTGAAAGAGTTAAGTAACCTACTTGTGTTGCTTTGCCATTGACAGCAACAAAGTCTAAXXXXXXXXXXAGTTTTTACTTTGTGAGTAGAAAGTGATTGCTAATTTAATAGATGCATGTCATGCTTATTACTCAAACATTACCTTTTGGTCAACATCATCACAGAAAAG
>Marker160736
TGTATCTTCGCTATCCCTTTAACATGTTAATTGCCAGACCAAGAGGTTCAGGCAAAACCGAATTTGTCACACGTTTGATCGAACATAAACATCATTTGATXXXXXXXXXXGTGTCTGAACCCAGTCAAACTCATCTGATCATCTTCGACATGTTAGGAGAAGACGAAGAAGAAATTAAACTGCGGTTGACGCGCCAAGGGCATCATTGTA
TGTATCTTCGCTATCCCTTTAACATGTTAATTGCCAGACCAAGAGGTTCAGGCAAAACCGAATTTGTCACACGTTTGATCGAACATAAACATCATTTGATXXXXXXXXXXTCTGAACCCAGTCAAACCCATGTGATCATCTTCGACAACATGTTAGGAGAAGACGAAGAAGAAATTAAACTGTGGTTGACGCGCCAAGGGCATCATTGTA
>Marker95220
TTCTTTTTGTGCATATTTGATGAAAGCTGTATAGACCTTTTATGACTTTAATGGGCGCAGCAATAAGTGTGTCCGGTGACATTGCTCTGTCGGTACTGATXXXXXXXXXXGAGATCCAGTTGTTTCACTGCAAAAATATCACAACATCTCTTGTTTAATTCTAATTATGTGTTACAAAAAACGTCTAAGTAGAATTATATGGAAAAGTTT
TTCTTTTTGTGCATATTTGATGAAAGCTGTATAGACCTTTTATGACTTTAATGGGCGCAGCAATAAGTGTGTCCGGTGACATTGCTCTGTCGGTACTGATXXXXXXXXXXGAGATCCAATTGTTTCACTGCAAAAATATCACAACATCTCTTGTTTAATTCTAATTATGTCTTACAAAAAACGTCTAAGTAGAATTATATGGAAAAGTTT
TTCTTTTTGTGCATATTTGATGAAAGCTGTATAGACCTTTTATGACTTTAATGGGCGCAGCAATAAGTGTGTCCGGTGACATTGCTCTGTCGGTACTGATXXXXXXXXXXGAGATCCAATTGTTTCACTGCAAAAATATCACAACATCTCTTGTTTAATTCTAATTATGTGTTACAAAAAACGTCTAAGTAGAATTATATGGAAAAGTTT
>Marker223350
TGTTTGGATCAGAAAGTCTATCCATTTGAAAAATAATTCCCTGATTTATTTCCAGCTTGTGCAGTTACCAGAGCTATGGCAAATAATGCTCTTGAGAATGXXXXXXXXXXCTTTTAATACCCATTCTCTTTATTTTAGCCAGGGTGATAAAACGACAATCACTTTTCGTCAAGCAAGATAAAGATTATAAGATCTGCTGCTTGTTTTAAA
TGTTTGGATCAGAAAGTCTATCCATTTGAAAAATAATTCCCTGATTTATTTCCAGCTTGTGCAGTTACCAGAGCTATGGCAAATAATGCTCTTGAGAATGXXXXXXXXXXCTTTTAATACCCATTCTCTTTATTTTAACCAGGGTGATAAAACGACAATCACTTTTCGTCGAGCAAGATAAAGATTATAAGATCTCCTGCTTGTTTTAAA
>Marker24956
TAGAATCATCAGGTTTCCTTGCATGGTCTGCAACAAAGCCTTGTGTTTGCTGTGACTTGTGAGAAGTATGGTATTATCAAGAGTGTATGGGTATGCCAGAXXXXXXXXXXATAAGCTTTAGCACAAGCAGTGAAGTAAGATCACAGCCACACTGGACTTAGACCTGACTTGCCATAACAATCCCAGTCAATAACTGTCAATCAATAAATG
TAGAATCATCAGGTTTCCTTGCATGGTCTGCAACAAAGCCTTGTGTTTGCTGTGACTTGTGAGAAGTATGGTATTATCAAGAGTGTATGGGTATGCCAGAXXXXXXXXXXATAAGCTTTAGCACAAGCAGTGAAATAAGATCACAGCCACACTGGACTTAGACCTGACTTGCCATAACAATCCCAGTCAATAACTGTCAATCAATAAATG
>Marker23539
TGAAATTTCATTCTTATCTATTGCAGTCATGCAGTATTTTGGCATGCTTAGCTATTTTACTGACACAGAGTGTGGCAAGGAGAGCTGACCTTGACATGATXXXXXXXXXXATGCATAGCAATTGTACTGATGCAAAATTTGGGTATGGGTAGTTAGCGTTTAAATTGCATGCTTGCTATTGCAGTTACCCAAAGTTTCTTTATGAAGAGC
TGAAATTTCATTCTTATCTATTGCAGTCATGCAGTGTTTTGGCATGCTTAGTTATTTTACTGACACAGAGTGTGACAAGGAGAGCTGACCTTGACATGATXXXXXXXXXXATGCATAGCAATTGTACTGATGCAAAATTTGGGTATGGGTAGTTAGCGTTTAAATTGCATGCTTGCTATTGCAGTTACCCAAAGTTTCTTTATGAAGAGC
TGAAATTTCATTCTTATCTATTGCAGTCATGCAGTGTTTTGGCATGCTTAGCTATTTTACTGACACAGAGTGTGGCAAGGAGAGCTGACCTTGACATGATXXXXXXXXXXATGCATAGCAATTGTACTGATGCAAAATTTGGGTATGGGTAGTTAGCGTTTAAATTGCATGCTTGCTATTGCAGTTACCCAAAGTTTCTTTATGAAGAGC
>Marker281915
TCTTTAGACATAACGATTTAGTACCTATAGATATGCGCCCAATTATCAAGTTTCATTATTCTAACATAGCAGTACCAAATAAATGACCCTAAAATTGCCAXXXXXXXXXXCATGAGCTGAATGTAAAAATTAAACTAAAGTCAGTAAAAGTTTAAATGTAGGTCACTACGACGTCCTTTTGTGGTAAGGATGTAGCATTTAACAGAGATG
TCTTTAGACATAACGATTTAGTACCTATAGATATGCGCCCAATTATCAAGTTTCATTATTCTAACATAGCAGTACCAAATAAATGACCCTAAAATTGCCAXXXXXXXXXXTCATGAGCTGAATGTAAAAATTAAACTAAAGTCAGTAAAAGTTTAAATGTAGGTCACTACGACGTCCTTTTGTGGTAAGGATGTAGCATTAACAGAGATG
>Marker57511
CTTTAGTAAATATTCAATGCAGTTGTGTTTTAGTTGTAAAAGTTGAAAGCGAAATTCCAAGTGGCATATTATTTATTACTTGTAGTATGTAGGAGACATAXXXXXXXXXXTACTACGTATGCAGTTGAAACTCGTGATTAATGCCGAACACAACACGTTCCTTAGTCAGTCGTTCATTCTGCTTAAACGGATGAGGAATCTATCATTTTT
CTTTAGTAAATATTCAATGCAGTTGTGTTTTAGTTGTAAAAGTTGAAAGCGAAATTCCAAGTGGCATATTATTTATTACTTGTAGTATGTAGGAGACATAXXXXXXXXXXTACTACGTATGCAGTTGAAACTCGTGATTAATGCCGAACACAACACGTTCCTTAGTCAGTCGTTCGTTCTGCTTAAACGGATGAGGAATCTATCATTTTT
>Marker197819
ATCACTTTGTTTTGTATATGCCCTCTAATTCAACAAACTGAATGAAATGGAGATATCATTTGTTTTTTTTATATGCCCACTAATTTAAAACACATTGAATXXXXXXXXXXTTTTTTTCTTCTATATGACCACTAATTCAACACACTGAATGAAATGGAGATATCATTTGTTTTTTCTATATGCCCACTAATTCAACACACTGAATGAAAT
ATCACTTTGTTTTGTATATGCCCTCTAATTCAACGAACTGAATGAAATGGAGATATCATTTGTTTTTTTTATATGCCCACTAATTTAAAACACATTGAATXXXXXXXXXXTTTTTTTCTTCTATATGACCACTAATTCAACACACTGAATGAAATGGAGATATCATTTGTTTTTTCTATATGCCCACTAATTCAACACACTGAATGAAAT
>Marker88322
ATTGCATTTAGCATTCAACAGGAAATGATTTTGATGCTTGATGAATTAGTGTCCAGTAGGAAGAAAAAGACATTAAATGACGACCATGTGATATGTTTATXXXXXXXXXXGGTCACGTGCGTCATGTAGTGATACTTTTGATGCTTAAGTGCAACACATGATTGAAGTAGTTCTACACCGTATACTCACAGAACTACTGACATGATCGTT
ACTGCATTTAGCATTCAACAGGAAATGATTTTGATGCTTGATGAATTAGTGTCCAGTAGGAAGAAAAAGACATTAAATGACGACCATGTGATATGTTTATXXXXXXXXXXGGTCACGTGCGTCATGTAGTGATACTTTTGATGCTTAAGTGCAACACATGATTGAAGTAGTTCTACACCGTATACTCACAGAACTACTGACATGATCGTT
>Marker36566
ATAGTGGAAGCTATCTTGGGGATTAACCTAGAAGAACAAAACACTTTTTGAACCACTCTGAAGGGCATATCTGGCACACCTTTCTTGCAAGACCTGTTTCXXXXXXXXXXTATGTCTAGTCTGGACCGATTATCTCAACCACCTACAAGACTCAGTTCGGTCTTTGACATGGTAGCTTAATAGAACAGAGCTGCTGTGTTGAGGGAGATT
ATAGTGGAAGCTATCTTGGGGATTAACCTAGAAGAACAAAACACTTTTTGAACCACTCTGAAGGGCATATCTGGCACACCTTTCTTGCAAGACCTGTTTCXXXXXXXXXXTATGTCTAGTCTGGACCGATTATCTCAACCACCTACAAGACTCAGTTCGGTCTTTGAGATGGTAGCTTAATAGAACAGAGCTGCTGTGTTGAGGGAGATT
>Marker35710
ATCAGAGTTGTGGAGCATACCACCTTATAATGAGGTACATGATACAGTACTCATTATAATGACCCATCAGAGTTGTGGAGTATACCACCATATGAGATACXXXXXXXXXXAGTAGTATGAAGTACATGATACATATAGTTTTTATTACCACTTAGTGAAATGGAATCCATGACTAGACTTGGATTCTAACAGTTACTATGTTATAATAAA
ATCAGAGTTGTGGAGCATACCACCTTATAATGAGGTACATGATACAGTACTCATTATAATGACCCATCAGAGTTGTGGAGTATACCACCTTATGAGATACXXXXXXXXXXAGTAGTATGAAGTACATGATACATATAGTTTTTATTACCACTTAGTGAAATGGAATCCATGACTAGACTTGGATTCTAACAGTTACTATGTTATAATAAA
ATCAGAGTTGTGGAGCATACCACCTTATAATGAGGTACATGATACAGTACTCATTATAATGACCCATCAGAGTTGTGGAGTATACCACCTTAAGAGATACXXXXXXXXXXAGTAGTATGAAGTACATGATACATATAGTTTTTATTACCACTTAGTGAAATGGAATCCATGACTAGACTTGGATTCTAACAGTTACTATGTTATAATAAA
>Marker50057
TGTTTTCCAAGAACGGCTTTCCAGGTTTCTGAGTCTTTGCCCATTCTGGCATTGAAATCTGCGAGGATGATTATTTTGTCACTCTCTGGGACACTCTTGAXXXXXXXXXXTTGACATGATGCAGTCAGTATGACCAGTGGGAAGGTTGTTTAACTTGGTGGCGATTGAGTCCTTGCCCATGAAACTGACTCCTGAAAGTCGTTTTTCAGT
TGTTTTCCAAGAACGGCTTTCCAGGTTTCTGAGTCTTTGCCCATTCTGGCATTGAAATCTGCGAGGATGATTATTTTGTCACTCTCTGGGACACTCTTGAXXXXXXXXXXTTGACATGATGCGGTCAGTATGACCAGTGGGAAGGTTGTTTAACTTGGTGGCGATTGAGTCCTTGCTCATGAAACTGACTCCTGAAAGTCGTTTTTCAGT
>Marker105518
AAATGTACAAAATACTTTGTCAAAGCTTTTACTATTGTTTTAGTTTTAATATTTAAGTATTGGTTGCCTAGCTTGATCTTAGATAAAGGACCAACAAAATXXXXXXXXXXTATTTAGAAACATGACTTTCAATGTTTTGCCTTTAAAAGTAATTCAAGAGCTTGTGGTACGTCTTGTTGATCTTTAAATGACCAGCCAAAGGAGTTTAAT
AAATGTACAAAATACTTTGTCAAAGCTTTTACTATTGTTTTAGTTTTAATATTTAAGTATTGGTTGCCTAGCTTGATCTTAGATAAAGGACCAACAAAATXXXXXXXXXXTATTTAGAAACATAACTTTCAATGCTTTGCCTTTAAAAGTAATTCAAGAGCTTTTGGTACGTCTTGTTGATCTTTAAATGACCAGCCAAAGGAGTTTAAT
>Marker37768
AAAAGCTTTCTTCCCGGTTAAACATAATGTACTTAAAAACCTATGTCTCGTCAAAAATGCCACAATTACTCAAATTTCTACTTAAGATGGAATGTAAACTXXXXXXXXXXCAAATGGACATGATGTCATTTAGTAACGAAAAACAATTAGTAAAATAACTTCAGTGAAATTACTGTTCCTAATAGCATCCGTTGGTAGAAAAGAAACATT
AAAAGCTTTCTTCCCGGTTAAACATAATGTACTTAAAAACCTATGTCTCGTCAAAAATGCCACAATTACTCAAATTTCTACTTAAGATGGAATGTAAACTXXXXXXXXXXCAAATGGACATGATGTCATTTAGTAACGAAAAGCAATTAGTAAAATAACTTCAGTGAAATTACCGTTCCTAATAGCATCCGTTGGTAGAAAAGAAACATT
>Marker67073
TTAAATTCGCAGTGCCATAAAATAAAAACAATTTAGAGGTAAAGTATTATTTTAGTGATTGGAAACATGGTTTCAAAATAACACATTAGTATTTATTCTAXXXXXXXXXXCAGACTGTAACTGTAAATGAGACAGTGAGAGTTGCAAAAGAAGAGGCAGAATGCAGAACCATCTGTGAAGTGTCTATCCTCAATGACGGCTACGAATGCT
TTAAATTCGCAGTGCCATAAAATAAGAACAATTTAGAGGTAAAGTATTATTTTAGTGATTGGAAACATGGTTTCAAAATAACACATTAGTATTTATTCTAXXXXXXXXXXCAGACTGTAACTGTAAATGAGACAGTGAGAGTTGCAAAAGAAGAGGCAGAATGCAGAACCATCTGTGAAGTGTCTATCCTCAATGACGGCTACGAATGCT
>Marker282745
TTTCGTTGCAAGAAATAATGTTCATGTTACAACAATAAGCCAAAGCTGGTGCGTTGTTTTAAACAAACATCTTTTGGCATTGCAATACATGGGCTAACGTXXXXXXXXXXGTTACAAGAACAGTCCAACGTGGGACAATTATGTAAAATATAGTTTTGATGACGTTAGAATAATGTAGCAACGTTGTGCTATTGTTGCAGAAAATACTGT
TTTCGTTGCAAGAAATAATGTTCATGTTACAACAATAAGCCAAAGCTGGTGCGTTGTTTTAAACAAACATCTTTTGGCATTGCAATACATGGGCTAACGTXXXXXXXXXXGTTACAAGAACAGTCCAACGTGGGACAATGATGTAAAATATAGTTTTGATGACGTTAGAATAATGTAGCAACGTTGTGCTATTGTTGCAGAAAATACTGT
>Marker108785
TGTTTAAAGATAAAGTGACTGGGTCGGACATGATGCAGCATGTCTGCTGCGCGTTGTCCCACGCACTCACACATTGACATATCACTGCCAGGCTGACTGAXXXXXXXXXXGGAGAGTATTATGATATTACTTAGGCACCACTCAGAACATGACATATTTGTAAAGAAACAGTTATTAATAAGTCACATTTTTATAATGCAGTATCGTAAT
TGTTTAAAGATAAAGTGACTGGGTCGGACATGATGCAGCATGTCTGCTGCGCGATGTCCCACACACTCACACATTGACATATCACTGCCAGGCTGACTGAXXXXXXXXXXGGAGAGTATTATGATATTACTTAGGCACCACTCAGAACATGACATATTTGTAAAGAAACAGTTATTAATAAGTCACATTTTTATAATGCAGTATTGTAAT
>Marker19880
TTTGTTGTAGATAAATATAATGGAATTGTTTAAATCTGAACAAAATGAAAATCATGATCTCAATCAATATAATCATTTGACAGTAGCAGACATTAAATTGXXXXXXXXXXAACACTTCATCTGTTGCTCTGGCATGATTCATATTAATCATAGATGTATGTCTTTTTTTTAACATTTCAGAGAAACAGTTGAACTTCAAAACAGAGAAGA
TTTGTTGTAGATAAATATAGTGGAATTGTTTAAATCTGAACAAAATGAAAATCATGATCTCAATCAATATAATCATTTGACAGTAGCAGACATTAAATTGXXXXXXXXXXTCTGTTGCTCTGGCATGATTCATATTATTCATAGATGTATGTCTTTTTTTTAACATTTCAGAGAAACAGTTGAACTTCAAAAAAGTACAGCTAGAGAAGA
>Marker207979
TAAAAACAGTTGATTTGTCCTATTGCAAGCAGAATCACATGTATGTTAAAGCCAAGTGAGTACTTTGGCAATCAGTTTTACCATTCATAGGTCATCACTTXXXXXXXXXXAAAAAATATCAACTCTGCATTTCATCAGCGCAATCAAAACTTTTATCAAGCAAATTAGTTTTCCACAAGCCTGATAGGCAGTTCACTTTGAGTTCAAGAT
TAAAAACAGTTGATTTGTCCTATTGCAAGCAGAATCACATGTATGTTAAAGCCAAGTGAGTACTTTGGCAATCAGTTTTACCATTCATAGGTCATCACTTXXXXXXXXXXAAAAAATATCAACTCTGCATTTCATCAGCGCAATCAAAACTTTTATCAAGCAAATTAGTTTTCCACAAGCCTGATAGGCAATTCACTTTGAGTTCAAGAT
>Marker96689
ACTTTTTGCATTTCAGGAATGAACACTTCTTAGGTGGAATCTTTTACTGTGTTTATTCTTAAAACATGTTGTGACTGTAATGTTCACATATGTGATGAGAXXXXXXXXXXAATGTGTATATATTATGCTATATTGACAAGTAAGTACTCAGATGATTGCAGACCAGTAAACAGGGTGTAGCTACCATATCATAGATGGGTGCACAACCCT
ACTTTTTGCATTTCAGGAATGAACACTTCTTAGGTGGAATCTTTTACTGTGTTTATTCTTAAAACATGTTGTGACTGTAATGTTCACATATGTGATGAGAXXXXXXXXXXGATGTGTATATATTATGCTATATTGACAAGTAAGTACTCAGATGATTGCAGACCAGTAAACAGGGTGTAGCTACCATATCATAGATGGGTGCACAACCCT
>Marker270518
GTTTACTTACATTTTAGCAAACCACCTGGCAAAGATCAGGTAGACCATGATATTGCCAATGTAAAAAACCTATGTCCTGAACTCAAATCCAATTAAACATXXXXXXXXXXGACGTACATAACAGTATGTTGGGTGTTAGATAGTAGATAACTGTGTGATGGATAGTAGATGACTACGTTTCGGATAGTATATCACTGGGTGTTGAATACA
GTTTACTTACATTTTAGCAAACCACCTGGCAAAGATCAGGTAGACCATGATATTGCCAATGTAAAAAACCTATGTCCTGAACTCAAATCCAATTAAACATXXXXXXXXXXGACGTACATAACAGTATGTAGGGTGTTAGATAGTAGATAACTGTGTGATGGATAGTAGATGACTACGTTTCGGATAGTATATCACTGGGTGTTGAATACA
>Marker43114
TTAAGTCAGATACATCTGTAATGGCTTTTCTCCTGTAAGCTATCATACTTTCGCTGTTAAAGTTACAAAGTATCCTTTTGAAGTCAATGTGCAGACATGAXXXXXXXXXXATGAAGACCCCGTCCAAAAACGCAATTTACACTCATAAAAAACTGCTCCTGGTGCAACCTATGATCATAAAATAAACCAAAACAGTCATTTGAAAAACAG
TTAAGTCAGATACATCTGTAATGGCTTTTCTCCTGTAAGCTATCATACTTTCGCTGCTAAAGTTACAAAGTATCCTTTTGAAGTCAATGTGCAGACATGAXXXXXXXXXXATGAAGACCCCGTCCAAAAACGCAATTTACACTCATAAAAAAATGCTCCTGGTGCAACCTATGATCATAAAATAAACCAAAATAGTCATTTGAAAAACAG
>Marker169788
TTGATGCACACTACGTTTCCTAGCTAAAGACAAGAGATGTCCATAATGGTAACAAAACCATCTTTCTAGTTTATCATCGTTTCTAGAAGAGTCGCGACCAXXXXXXXXXXCGTCTGGACATTTCTTCTCATAAAGTCGATGATGTCGTCTTCCATTGGTGGTAATCAATAAGAACCGAAATACTCCACACTGTGATGGTGGGAATATAGA
TTGATGCACACTACGTTTCCTAGCTAAAGACAAGAGATGTCCATAATGGTAACAAAACCATCTTTCTATTTTATCATCGTTTCTAGAAGAGTCGCGACCAXXXXXXXXXXCGTCTGGACATTTCTTCTCATAAAGTCGATGATGTCGTCTTCCATTGGTGGTAATCAATAAGAACCGAAATACTCCACACTGTGATGGTGGGAATATAGA
>Marker110927
CTTATTTTACATTGTTGTGTAAGTGGAACCCTTCATCCACCAAAGAAAGGACAGAGAGATTTAAGAAAAATTTCCAATAATATGGTACAATTCTGTGGAAXXXXXXXXXXATGTTAAACTAAATAGTAATCACTATTATCTTTTGTATGACCTACATTGTTATATTTTCTTTTAAACTGGATCTTAGGAGAGAATAGTGCTTGACTAAAT
CTTATTTTACATTGTTGTGTAAGTGGAACCCTTCATCCACCAAAGAAAGGACAGAGAGATTTAAGAAAAATTTCCAATAATATGGTACAGTTCTGTGGAAXXXXXXXXXXATGTTAAACTAAATAGTAATCACTATTATCTTTTGTATGACCTACATTGTTATATTTTCTTTTAAACTGGATCTTAGGAGAGAATAGTGCTTGACTAAAT
CTTATTTTACATTGTTGTGTAAGTGGAACCCTTCATCCACCAAAGAAAGGACAGAGAGATTTAAGAAAAATTTCCAATAATATGGTACAATTCTGTGGAAXXXXXXXXXXATGTTAAACTAAATAGTAATCACTATTATCTTTTGTATGACCTACATTGTTATATTTTCTTTTAAACTGGATCTTAGGAGAGAATAGTACTTGACTAAAT
>Marker16658
AGAGCTGGTGACTTAAACAAAATCTAACATCCCAGACTCCATTTCCACCCAAAAATTTCCCCCTTTTTTAATACTGTCACACAGCTATGCAATAGCTACTXXXXXXXXXXTATGTGCAAAGAATTAATAGCATCACCCACTCACCATTATCTAATTTTTTGCTGGCATGCTTCACAAAGTAAAACCCCATCAGCCTTGTCTAAAATTAGA
AGAGCTGGTGACTTAAACAAAATCTAACATCCCAGCTCCATTTCCACCCAAAAATTTCCCCCTTTTTTAATACTGTCACACAGCTATGCAATAGCTACTAXXXXXXXXXXTATGTGCAAAGAATTAATAGCATCACCCACCCACCATTATCTAATATTTTGCTGGCATGCTTCACAAAGTAAAACCCCATCAGCCTTGTCTAAAATTAGA
AGAGCTGGTGACTTAAACAAAATCTAACATCCCAGACTCCATTTCCACCCAAAAATTTCCCCCTTTTTTAATACTGTCACACAGCTATGCAATAGCTACTXXXXXXXXXXTATGTGCAAAGAATTAATAGCATCATCCACCCACCATTATCTAATATTTTGCTGGCATGCTTCACAAAGTAAAACCCCATCAGCCTTGTCTAAAATTAGA
>Marker35207
CTTTCAAAGGATCGGACCCTCCGTGCTCCATGAACTGTTCTCCAATTTTCAAGAGCAATGGCGTACAATGTCCACGTAGGACTGACACTACTTTACCATGXXXXXXXXXXAAATGGGCGTGTTGATTGGCTTTAGTATTGAAAAAGTGCGGCAAATAGCCTTTGGTAATTTCTGGCATTCTAAACGTTTAAGATATTCAGCTCAAAAGCA
CTTTCAAAGGATCGGACCCTCCGTGCTCCATGAACTGTTCTCCAATTTTCAAGAGCAATGGCGTACAGTGTCCACGTAGGACTGACACTACTTTACCATGXXXXXXXXXXAAATGGGCGTGTTGATTGGCTTTAGTATTGAAAAAGTGCGGCAAATAGCCTTTGGTAATTTCTGGCATTCTAAACGTTTAAGATATTCAGCTCAAAAGCA
>Marker35461
AAAGAACGAGTTCTTAAGAAAACGCTGTATCAACAAATTCTGAGCAAAAGACATTTTACTGCTGCTCAAAAAGAGTAACGTTGTTTTCAATACCAGTTGGXXXXXXXXXXCGCTTAAATGGCTACAGCAAAAACCATGGAAAATGTCTAAAGACCTGCCTTGATTGGCAAGCAAATTAAGATTTGTATGAGTAGTAGGGTGTGGATGTAT
AAAGAAAGAGTTCTTAAGAAAACGCTGTATCAACAAATTCTGAGCAAAAGACATTTTACTGCTGCTCAAAAAGAGTAACGTTGTTTTCAATACCAGTTGGXXXXXXXXXXCGCTTAAATGGCTACAGCAAAAACCATGGAAAATGTCTAAAGACCTGCCTTGATTGGCAAGCAAATTAAGATTTGTATGAGTAGTAGGGTGTGGATGTAT
>Marker29207
TCCTCAAATTAGTTATCTCCATCTTCACTCAGTGTGGGCTATAACACACATACTCCATCCTGACTAACATTTCTTCCACAGTTCCGAAATCGTCCAGTACXXXXXXXXXXAAACACATTACAGAACCCCTTGGGTAACTCTAGCGACAAGAATTTTCAGATCACCTTTGTAAAATTCTAGCGACAAGGGAAACTTAACATGGGGAATATT
TCCTCAAATTAGTTATCTCCATCTTCACTCAGTGTGGGCTATAACACACATACTCCATCCTGACTAACATTTCTTCCACAGTTCCGAAATCGTCCAGTACXXXXXXXXXXAAATACATTACAGAACCCCTTGGGTAACTCTAGCGACAAGAATTTTCAGATCACCTTTGTACAATTCTAGCGACAAGGGAAACTTAACATGGGGAATATT
TCCTCAAATTAGTTATCTCCATCTTCACTCAGTGTGGGCTATAACACACATACTCCATCCTGACTAACATTTCTTCCACAGTTCCGAAATCGTCCAGTACXXXXXXXXXXAAATACATTACAGAACCCCTTGGGTAACTCTAGCGACAAGAATTTTCAGATCACCTTTGTAAAATTCTAGCGACAAGGGAAACTTAACATGGGGAATATT
>Marker64629
TTAAAGCACTTTCACATTTTCCCATACGATTGTAAAAGATCCATGGACTTGACAAAATCACCGTAAATGCCACCTTACGTGTTCTTGGGACATCCTGTTCXXXXXXXXXXTAATTGCTCATTTTAGTAGATATCAGAATTCACTTGCTTGTTGTATGTCCTACAAGGAATGTGTATCTGCAGATTTTCGTTTCCATTGCCAGGACAATAG
TTAAAGCACTTTCACATTTTCCCATACGATTGTAAAAGATCCATGGACTTGACAAAATCACCGTAAATGCCACCTTACGTGTTCTTGGGACATCCTGTTCXXXXXXXXXXTAATTGCTCATTTTAGTAGATATCAGAATTCACTTGCTTGTTGTATGTCCTACAAGGAATGTGTATCTGCAGATTTTCGTTTCCATTGCCAGGAGAATAG
>Marker92390
CTAAATAATTCCCAAGTTTCAATGCCTTGTCCCCTTGCTCTCGTAAAGATTTCATCTGTATCAATGAAAAATACTCAGAGTTAATGTCTCTTCATCACATXXXXXXXXXXCACTATGACACTCATGTCATTGTCAATGTTAAACATTTTGTGTAAGCCCGTAATTCCCAAGAGATAAAGACTGTTCCACAAAACTCATGCTTTAATTATA
CTAAATAATTCCCAAGTTTCAATGCCTTGTCCCCTTGCTCTCGTAAAGATTTCATCTGTATCAATGAAAAATACTCAGAGTTAATGTCTCTTCATCACATXXXXXXXXXXCACTATGACACTGATGTCATTGTCAATGTTAAACATTTTGTGTAAGCCCATAATTCCCAAGAGATAAAGACTGTTCCACAAAACTCATGCTTTAATTATA
CTAAATAATTCCCAAGTTTCAATGCCTTGTCCCCTTGCTCTCGTAAAGATTTCATCTGTATCAATGAAAAATACTCAGAGTTAATGTCTCTTCATCACATXXXXXXXXXXCACTATGACACTCATGTCATTGTCAATGTTAAACATTTTGTGTAAGCCCATAATTCCCAAGAGATAAAGACTGTTCCACAAAACTCATGCTTTAATTATA
>Marker128916
AGTATCAAACCTGTGACCCTCGGATGAAGTGTCTGATAATTTACCAATTGTGCTACTGCAGGTGTGTTTTGTAACTAAAATTAATTCAGATTCATGTGATXXXXXXXXXXAGTGGTGACATTAACAAGAGATATTATCAGAGGTGACATTAACAAGAGATATTATCAGAGGTGACATTAACAAGAGATATTATCAAGGGGTTAAACACAG
AGTATCAAACCTGTGACCCTCGGATGAAGTGTCTGATAATTTACCAATTGTGCTACTGCAGGTGTGTTTTGTAACTAAAATTAATTCAGATTCATGTGATXXXXXXXXXXAGTGGTGACATTAACAAGAGATATTATCAGAGGTGACATTAACAAGAGATATTATCAGAGGTGACATTAGCAATAGATATTATCAAGGGGTTAAACACAG
>Marker81110
ATGAATTGGGGTCAAAGTGTGCTGTGTGTCTTAGTGACTTGCTTTCTGGGATTTCGTTTACCAGCCGATTCTTTGTGGGCTAATTGCGAACAGTACTTACXXXXXXXXXXGATGTGTACGACGATGTGTGTGTAGCTTGTGACTTACACCCTCACTGGACAGATGCACGTGCCTGGAAAAGTTGGAGTTTCGAGGCTTGGACCAAAGAAG
ATGAATTGGGGTCAAAGTGTGCTGTGTGTCTTAGTGACTTGCTTTCTGGGATTTCGTTTACCAGCCGATTCTTTGTGGGCTAATTGCGAACAGTACTTACXXXXXXXXXXGATGTGTACGACGATGTGTGTGTAGCTTGTGACTTACACCCTCACTGGACAGATGCACGTGCCTGGAAAAGTTAGAGTTTCGAGGCTTGGACCAAAGACG
ATGAATTGGGGTCAAAGTGTGCTGTGTGTCTTAGTGACTTGCTTTCTGGGATTTCGTTTACCAGCCGATTCTTTGTGGGCTAATTGCGAACAGTACTTACXXXXXXXXXXGATGTGTACGACGATGTGTGTGTAGCTTGTGACTTACACCCTCACTGGACAGATGCACGTGCCTGGAAAAGTTAGAGTTTCGAGGCTTGGACCAAAGAAG
>Marker143724
ACATTAGAGAACCAATCTAAACAAGCACAGACATCTGTCCAAAGGTCTCAAGAATCCACAGAAAGACTAAACCTACCATTCCAAAGTCTTTCAAGTGATAXXXXXXXXXXGTCAGTTACACAAGCTAATGATGTGTTAGCCAGAGCTGTGCAGATCCGTCCTCCACAACAGCATGCAAGTGTCATTCTGAATTCTGACCTTAAGCATGAT
ACATTAGAGAACCAATCTAAACAAGCACAGACATCTGTCCAAAGGTCTCAAGAATCCACAGAAAGACTAAACCTACCATTCCAAAGTCTTTCAAGTGATAXXXXXXXXXXGTCAGTTACACAAGCGAATGATGTGTTAGCCAGAGCTGTGCAGATCCGTCCTCCACAACAGCATGCAAGTGTCATTCTGAATTCTGACCTTAAGCATGAT
>Marker84844
ACGACCTTTTTGACTGGGATTTCCCTTGAGGTTAGAGTGGACATCGACCTTTTTGACTGGGATTTCCCTCGAGACTAGGGTGCAGCCATATCCTACTGACXXXXXXXXXXAACGTCAACGTACTTGATATTATTGAAAATATATTGACCAGCATAAAAATGAAGAGTACACCATTAAATATTCAAAACATGCTTATACTTGTATAAAACA
ACGACCTTTTTGACTGGGATTTCCCTTGAGGTTAGAGTGGACATCGACCTTTTTGACTGGGATTTCCCTCGAGACTAGGGTGCAGCCATATCCTACTGACXXXXXXXXXXAAACGTCAACGTACTTGATATTATTGAAAATATATTGACCAGCATAAAATGAAGAGTACACCATTAAATATTCAAAACATGCTTATACTTGTATAAAAGA
>Marker17420
ATTTTTGATTCTTGTTCATTTCCATGCTACGTGAAGGCATGGAAGCCATTTTGATTCTCGTTCATTTCCATGTTAAATGATGGCAAGGAAGCAAACCCATXXXXXXXXXXAGCAAGCCTATTATGATTCTTGTTCATTTCTATGCTACATGAAGGCAAGGAAACCATTTTGATTCTTGTTCATTTCCATGCTACGTGAAGGCAAGGAAGC
ATTTTTGATTCTTGTTCATTTCCATGCTACGTGAAGGCATGGAAGCCATTTTGATTCTCGTTCATTTCCATGTTAAATGATGGCAAGGAAGCAAACCCATXXXXXXXXXXAGCAAGCCTATTATGATTCTTGTTCATTTCTATGCTACATGAAGGCAAGGAAACCATTTTGATTCTTGTTCATTTCCATGCTATGTGAAGGCAAGGAAGC
ATTTTTGATTCTTGTTCATTTCCATGCTACGTGAAGGCATGGAAGCCATTTTGATTCTCGTTCATTTCCATGTTAAATGATGGCAAGGAAGCAAACCCATXXXXXXXXXXAGCAAGCCTATTATGATTCTTGTTCATTTCCATGCTACATGAAGGCAAGGAAACCATTTTGATTCTTGTTCATTTCCATGCTACGTGAAGGCAAGGAAGC
>Marker100870
TTCAAATTATATTTTTGTCCTACCATGTAGTATGGACATGGATGTTCATAGGCAATCATACAAATAACAGTATTTGGTTCAAAAGTTCATTCAGTGAAGTXXXXXXXXXXACATATAGTCAGTTTATTATAGACAGTGTGTCAGTATGCTTGGAAGATTGATGCTCTGGTCAAAATCGATGGGTCATAAAAAGGCATGGGTTGGAATTTA
TTCAAATGATATTTTTGTCCTACCATGTAGTATGGACATGGATGTTCATAGGCAATCATACAAATAACAGTATTTGGTTCAAAAGTTCATTCAGTGAAGTXXXXXXXXXXACATATAGTCAGTTTATTATAGACAGTGTGTCAGTATGCTTGGAAGATTGATGCTCTGGTCAAAATCGATGGGTCATAAAAAGGCATGGGTTGGAATTTA
TTCAAATGATATTTTTGTCCTACCATGTAGTATGGACATGGATGTTCATAGGCAATCATACAAATAACAGTATTTGGTTCAAAAGTTCATTCAGTGAAGTXXXXXXXXXXACATATAGTCAGTTTATTATAGACAGTGTGTCAGTATGCTTGGAAGATTGATGCTCTGGTCAAAACCGATGGGTCATAAAAAGGCATGGGTTGGAATTTA
>Marker95394
TATATTCTGAAATAAATATGCATTAGAGGCTGTCATTCACTCTATCTCGGAAAACAAATGTTCAGTAGAGGCTGTCATTCACTCTATCTCGGAAAACAAAXXXXXXXXXXGAAATTTTTTTTGACGAAGCAAAGCATCACTGGAAACAGAATTAGGCTTCGTGATTCTTCGAATCACGAGGGTCGTGCGTGTTCCAAGGATACAAAAGTG
TATATTCTGAAATAAATATTCATTAGAGGCTGTCATTCACTCTATCTCGGAAAACAAATGTTCAGTAGAGGCTGTCATTCACTCTATCTCGGAAAACAAAXXXXXXXXXXGAAATTTTTTTTGACGAAGCAAAGCATCACTGGAAACAAAATTAGGCTTTGTGATTCTTCGAATCACGAGGGTCGTGCGTGTTCCAAGGATACAAAAGTG
>Marker73378
AAGTATAACCTGCAAAATTACTTTAACTATGAGTTGAAAACAATTGTTGGTGTAAAATATGGTTCTTCAATAATACTGAACTGATAAAAACATCAGAAGAXXXXXXXXXXACATGGAGTAGCTTGTTCCTAGAACAAAAATCCTGTATACCTGAGTTGACAAGGAGGACATTACATTTCCCACCATCTTTGATTGGTTGTCTGGTATTAT
AAGTATAACCTGCAAAATTACTTTAACTATGAGTTGAAGACAATTGTTGGTGTAAAATATGGTTCTTCAATAATACTGCACTGATAAAAACATCAGAAGAXXXXXXXXXXACATGGAGTAGCTTGTTCCTAGAACAAAAATCCTGTATACCTGAGCTGACAAGGAGGACATTACATTTCCCACCATCTTTGATTGGTTGTCTGGTATTAT
AAGTATAACCTGCAAAATTACTTTAACTATGAGTTGAAAACAATTGTTGGTGTAAAATATGGTTCTTCAATAATACTGAACTGATAAAAACATCAGAAGAXXXXXXXXXXACATGGAGTAGCTTGTTCCTAGAACAAAAATCCTGTATACCTGAGCTGACAAGGAGGACATTACATTTCCCACCATCTTTGATTGGTTGTCTGGTATTAT
>Marker62735
CTCTTTGTTCTCTTCTGATCGTACAATAGTTAGGTAGTGTTTCAAACTCGATCTGGACGGGACAGGTAAAACTATTCAAAATACAAAGTGTAGTGATCAGXXXXXXXXXXATGCCGCTGGATTATAATGGGGCGAGTGGATACGGATGCCTGATCTAAATGTTTAATTGACTTTAGGCAAAACAATATAGATCAAAGGGTTGTATTTAAA
CTCTTTGTTCTCTTCTGACGTACAATAGTTAGGTAGTGTTTCAAACTCGATCTGGACGGGACAGGTAAAACTATTCAAAATACAAAGTGTAGTGATCAGAXXXXXXXXXXATGCCGCTGGATTATAATGGGGCGAGTGGATACGGATGCCTGATCTAAATGTTTAATTGACTTTAGGCAAAACAATATAGATCAAAGGGTTGTATTTAAA
>Marker83845
ATCATTCAGCAATGTTTCAAAGGAAAACTTGTGCGTTCAACCTTACATGCATTCAGCATTTCAGTGTCAGTCATGGCATCAGAGACATCTGCCAAAAACAXXXXXXXXXXTACCCTTCATTTATTGTAGAACACAATTTGCCAGTTAGTTTTTCTCACCATGCAGTTACACTGAGTCAATGTTTCCAGATTAAAATATAGCAGTGAAATG
ATCATTCAGCAATGTTTCAAAGGAAAACTTGTGCGTTCAGCCTTACATGCATTCAGCATTTCAGTGTCAGTCATGGCATCAGAGACATCTGCCAAAAACAXXXXXXXXXXTACCCTTCATTTATTGTAGAACACAATTTGCCAGTTAGTTTTTCTCACCATGTAGTTACACTGAGTCAATGTTTCCAGATTAAAATATAGCAGTGAAATG
>Marker80686
AAAAGTATGAAACTGAAATGTGTTACATAAAGTTTGAAACAAATTAAAATTGTATTGACACACATAATTCGATCCTTTCAATAACACGTTACAATTATAGXXXXXXXXXXTATGTACATTTCCTCCAGCACAATCTCGAACTCGACCGAGCTGATTATTTTTCCTCGATAGCCACTTAGTACAGTTTGCTGATCATATTGAGACAGCTTT
AAAAGTATGAAACTGAAATGTGTTACATAAAGTTTGAAACAAATTAAAATTGTATTGACACACATAGTTCGATCCTTTCAATAACACGTTACAATTATAGXXXXXXXXXXTATGTACATTTCCTCCAGCACAATCTCGAACTCGACCGAGCTGATTATTTTTCCTCGATAGCCACTTAGTACAGTTTGCTGATCATATTGAGACAGCTTT
>Marker66848
ATTCTGTCTTAAGTGGTACTAACAGAAATGCACACAATCATTTAGTTTAGTGATTCCAGTACGAAGTCAAAACTGCAGTCAGCAAAACATGAAATATGGGXXXXXXXXXXGAAATGTTGGTCTCAGTGACCTTGTTTTGTTATAATGGTATGGTACTAGGAGTGATGTATACATTCATCCAGTTACTGAGTTTGACGACTGGCATGAACA
ATTCTGTATTAAGTGGTACTAACAGAAATGCACACAATCATTTAGTTTAGTGATTCCAGTACGAAGTCAAAACTGCAGTCAGCAAAACATGAAATATGGGXXXXXXXXXXGAAATGTTGGTCTCAGTGACCTTGTTTTGTTATAATGGTATGGTACTAGGAGTGATGTATACATTCATCCAGTTACTGAGTTTGATGACTGGCATGAACA
>Marker68531
ATTTAAATTTACTTATATCGTCAGTTTATTGAACACGTTTTAAGGGGGAAAATCATTAAAATTTTGTTCTGATTTAGAATTGAAGGTTTAACATCCATTTXXXXXXXXXXATTGCTGAACAGTTTTTAGGCAGTGAAAGCATGACAATCTATTTTGGTGTGTTTGGAATAGCACCTTATTTTGCTAATCAGTTGTTGACAAAAGTGAGAG
ATATAAATTTACTTATATCGTCAGTTTATTGAACACGTTTTAAGGGGGAAAATCGTTAAAATTTTGTTCTGATTTAGAACTGAAGGTTTAACATCCATTTXXXXXXXXXXATTGCTGAACAGTTTTTAGGCAGTGAAAGCATGACAATCTATTTTGGTGTGTTTGGAATAGCACCTTATTTTGCTAATCAGTTGTTGACAAAAGTGAGAG
>Marker28335
GTTTCCCAGCTTTCAAAAGAAATAGGCACTTGCACACGCCATGACTTGTCTATGTGCGTTTCAAGTAGGGCTTGAGTGTGAACAGGATTCTGCATGGCTGXXXXXXXXXXTTCAGGTCAACTGAAAAGGCATGTAACTCACTCACCCTGCATGCTGAAGCTAAAGCAATCAGGAAATATGTGTGGTATCATAGTAACCGTAGCAAAATGT
GTTTCCCAGCTTTCAAAAGAAATAGGCACTTGCACACGCCATGACTTGTCTATGTGCGTTTCAAGTAGGGCTTGAGTGTGAACAGGATTCTGCATGGCTGXXXXXXXXXXTTCAGGTCAACAGAAAAGGCATGTAACTCACTCACCCTGCATGCTGAAGCTAAAGCAATCAGGAAATATGTGTGGTATCATAGTAACCGTAGCAAAATGT
>Marker256761
AAATATGGGGTAATGCCGAAAAAATGGGCAATTATCGATATCTCATTTGGCAAAATCAAATACGAGACTTTCCAGACATGCAAGTCGTGCATGATTACAAXXXXXXXXXXATATGAGGTATACCTGCTTGGTGTAATTTCATTCATACTATAACAGCACTGTATTCAACTGTCTGGGTCACCAGGTAATGAATCTCAATCATGACAAGAT
AAATATGGGGTAATGCCGAAAAAATGGGCAATTATCGATATCTCATTTGGCAAAATCAAATACGAGACTTTCCAGACATGCAAGTCGTGCATGATTACAAXXXXXXXXXXATATGGGGTATACCTGCTTGGTGTAATTTCATTCATACTATAACAGCACTGTATTCAACTGTCTGGGTCACCAGGTAATGAATCTCAATCATGACAAGAT
>Marker205724
AAGAAATAAAGGAGCAACAAAAAGATCACCACCATAAACGATATCAGCACATGCGAAATACTTATGATAAAGATATAAATTGTGTATTTACCAATATTGAXXXXXXXXXXTGTAATTCATGAAGTAAGATCATGAATTTGTCTTCTGCGTAATGATTCTAATAGACATATACCCTAAGATAAATAATAATTCATGCTATCATAAAATAAA
AAGAAATAAAGGAGCAACAAAAAGATCACCACCATAAACGATATCAGCACATGCGAAATACTTATGATAAAGATATAAATTGTGTATTTACCAATACTGAXXXXXXXXXXTGTAATTCATGAAGTAAGATCATGAATTTGTCTTCTGCGTAATGATTCTAATAGACATATACCCTAAGATAAATAATAATTCATGCTATCATAAAATAAA
>Marker270638
AATTTAATGAGTTTCAAAAACTTATGCATGTTTATGGAATTAGCACAAATACAATCAGGGGAAGAACATTCCATTGCCTGGAAGAGCAAGAAAAAAAAAAXXXXXXXXXXCATTTTATCACAAAACTGTCACTCTAGTTACCTACAGCAGGATGCCTGAACTATCCTCATAATTCTGGAGCCAAGTGTCAAGGCATTCCTATTCATTGAA
AATTTAATGAGTTTCAAAAACTTATGCATGTTTATGGAATTAGCACAAATACAATCAGGGGAAGAACATTCCATTGCCTGGAAGAGCAAGACAAAAAAAAXXXXXXXXXXCATTTTATCACAAAACTGTCACTCTAGTTACCTACAGCAGGATGCCTGAACTATCCTCATAATTCTGGAGCCAAGTGTCAAGGCATTCCTATTCATTGAA
>Marker76499
CATTTGAAGTCCATGGACAGTCCCATTGGGGGCTGAGGACTGATATTTGCACATATTTTGATAGGGATGTGCACTCACTCTGCCCTCATCACTTTACTAAXXXXXXXXXXTTATTTACCTCAGTACATGAAGAGACCTCGTAAATATTTAAATATGACTACCAACTGTCAGTGCAAACTTTGGTATGGTTAGCTTCATGAAGGCATTAGT
CATTTGAAGTCCATGGACAGTCCCATTGGGGGCTGAGGACTGATATTTGCACATATTTTGATAGGGATGTGCACTCACTCTGCCCTCATCACTTTACTAAXXXXXXXXXXTTATTTACCTCAGTACATGAAGAGACCTCATAAATATTTAAATATGACTACCAACTGTCAGTGCAAACTTTGGTATGGTTAGCTTCATGAAGCCATTAGT
>Marker119207
ATCTTCAATCCTCCAGAATCAACATTAATGTCAGACAGGTCTTTAAACCAGGGCAGACATTTGGAAGAAAGTTGACAGCATAAAATATTTTATCACCCCGXXXXXXXXXXGAGAATTTCATATAAATTCTTGTTATTTTGTTAAATACATGTCTCCTACTTTTGACAGATTGGACTAAGAATTTTGGGTTGTAAAGCACAGAGTTATTAA
ATCTTCAATCCTCCAGAATCAACATTAATGTCAGACAGGTCTTTAAACCAGGGCAGACATTTGGAAGAAAGTTGACAGCATAAAATATTTTATCACCCCGXXXXXXXXXXTAGAGAATGTCATATAAATTCTTGTTATTTTGTTAAATAAATGTCTCCTACTTTTGACAGATTGGACTAAGAATTTTGGGTTGTAAAGCAGAGTTATTAA
>Marker133804
CTAGATGCTCAGAATTGACATTATGGATGTACCACTAAGCTAGGGACAGTGATATACATTTATTTATATCACCCAGGTATATGCTACACTTGTTTATGGTXXXXXXXXXXTAAGTTGCATAGATGTGGTATTTGATGCTTTTATGTTGCTAGGATATGGTAACTATTGCTATATCTGCGTGATAACCAGGTGCAAGAGGTGTATGATATT
CTAGATGCTCAGAATTGACATTATGGATGTACCACTAAGCTAGGGACAGTGATATACATTTATTTATATCACCCAGGTATATACTACACTTGTTTATGGTXXXXXXXXXXTAAGTTGCATAGATGTGGTATTTGATGCTTTTATGTTGCTAGGATATGGTAACTATTGCTATATCTGCGTGATAACCAGGTGCAAGAGGTGTATGATATT
>Marker218025
TTAATTCTGTATCAGAAATCACATCGGACAAATAAAATCTTCACTCATTCGGAACAACTGTATTGTTTTTACTCTTTATTTCTTCTTAATATCTTAGCATXXXXXXXXXXAAGAAGACCCTTATGCGACATGACATGAAAGTGTCGTCGTCTGGCTTTCTAATTTCGGCACATATTCCATATTTAGATTTTCCTATTTCCACATCATTAT
TTAATTCTGTATCCGAAATCACATCGGACAAATAAAATCTTCACTCATTCGGAACAACTGTATTGTTTTTACTCTTTATTTCTTCTTAATATCTTAGCATXXXXXXXXXXAAGAAGACCCTTATGCGACATGACATGAAAGTGTCGTCGTCTGGCTTTCTAATTTCGGCACATATTCCATATTTAGATTTTCCTATTTCCACATCATTAT
>Marker192871
TTTGTATGAGCACAAACCACAAAAGCAATGACCCATGGACCACATTTGACCTGCAGACCTGTAATTGGATCACTCATCTAGATTAATGGTCTGATCTGTTXXXXXXXXXXTTGTCACCTACTAACAAAGCCGAGAGTCTGTATCATTTTGTTTCCACTTATGCTTCAAAAATAACTTTTCTGAGCTGAAATGTATCTGGTCTGTGTAACT
TTTGTATGAGCACAAACCACAAAAGCAATGACCCATGGACCACATTTGACCTGCAGACCTGTAATTGGATCACTCATCTAGATTAATGGTCTGATCTGTTXXXXXXXXXXTTGTCACCTACTAACAAAGCCGAGAGTCTGTATCATTTTGTTTCCACTTATGCTTCAAAAATTACTTTTCTGAGCTGAAATGTATCTGGTCTGTGTAACT
>Marker16894
TCAAAAGCATTACATCTCATTTTTGTTTTTGCAGTTTACACATTTTACACTTCTCTCTTCTAAGACACACAACTTTAAAGCTGCTTTTTCTCATGTTTTGXXXXXXXXXXGTAATGTAAATGATCTGCCAAAAATATTTAACATTCAGAGATAATGACATAAACTGCTTTTAATGACTTGATTTTGAAATGTGATAGCTGTACAGATAAG
TCAAAAGCATTACATCTCATTTTTGTTTTTGCAGTTTACACATTTTACACTTCTCTCTTCTAAGACGCACAACTTTAAAGCTGCTTTTTCTCATGTTTTGXXXXXXXXXXGTAATGTAAATGATCTGCCAAAAATATTTAACATTCAGAGATAATGACATAAACTGCTTTTAATGACTTGATTTTGAAATGTGATAGCTGTACAGATAAG
TCAAAAGCATTACATCTCATTTTTGTTTTTGCAGTTTACACATTTTACACTTATCTCTTCTAAGACACACAACTTTAAAGCTGCTTTTTCTCATGTTTTGXXXXXXXXXXGTAATGTAAATGATCTGCCAAAAATATTTAACATTCAGAGATAATGACATAAACTGCTTTTAATGACTTGATTTTGAAATGTGATAGCTGTACAGATAAG
>Marker12185
AATGGGAGGTAGATGAAACCGATACTACTGGAAGCGACCACTTTCCATTAAAAAACACCCTTCAAATGACCGTTCAAGTAAACCCGCTTAAAACGAACCCXXXXXXXXXXGCAGCTACTATTAGCATACCCAAAACTAGCGGTAACCCAACCAAACAACCCGTACCGTGGTGGAATGAACAATGCAAAATAGCGCATAGGGAGAAAAAGC
AATGGGAGGTAGATGAAACCGATACTACTGGAAGCGACCACTTTCCATTAAAAAACACCCTTCAAATGACCGTTCAAGTAAACTCGCTTAAAACCAACCCXXXXXXXXXXGCAGCTACTATTAGCATACCCAAAACTAGCGGTAACCCAACCAAACAACCCGTACCGTGGTGGAATGAACAATGCAAAATAGCGCATAGGGAGAAAAAGC
>Marker90549
AATATTACATGCAGATAAAATATGAGAGACAACAAAGTGGAAGGTAAAACAAATTATATATTTTAAGTTGTAATGTATTTGTCAAATCAAACAAGTTTCAXXXXXXXXXXTTATTTGGTTCGGGAGTGGAAAGGTGATTAGCTGAAATTGATTTTAAATTGGGAGTGTTTCCTTGTTTTCTAGCATGAAATAGTTCACTGAGATATAATG
AATATTACATGCAGATAAAATATGAGAGACAACAAAGTGGAAGGTATAACAAATTATATATTTTAAGTTGTATTTGTCAAATCAAACAAGTTTCACTTTTXXXXXXXXXXTTATTTGGTTCGGGAGTGGAAAGGTGATTAGCTGAAATTGATTTTAAATTGGGAGTGTTTCCTTGTTTTCTAGCATGAAATAGTTCACTGAGATATAATG
>Marker19254
TAAATAATTTGAAAGTTTGGGATTATAAGTGATGAACTTACCGTAAGGACCTATAAAACTGTGTTATGTGGACAACAACTGCAGCTTAACATAAAATGAAXXXXXXXXXXAACGTCCACATTGTCTGTTTCTATACTCACAGAACGGTTATATCAAGCTACAGTAATACATGCGTTTGCCCTAACGTATTGACTTGAATGATAAATTACT
TAAATAATTTGAAAGTTTGGGATTATAAGTGATGAACTTACCGTAAGGACCTATAAAACTGTGTTATGTGGACAACAACTGCAGCTTAACATAAAATGAAXXXXXXXXXXAACGTCCACATTGTCTGTTTCTATACTCACAGAACGGTTATATCAAGCTACAGTAATACATGCGTTTGCCCTAATGTATTGACTTGAATGATAAATTACT
TAAATAATTTGAAAGTTTGGGATTATAAGTGATGAACTTACCGTAAGGACCTATAAAACTGTGTTATGTGGACAACAACTGCAGCTTAACATAAAATGAAXXXXXXXXXXAACGTCCACATTGTCTGTTTCTATACTCACAGAACGGTTATATCAAGCTACAGTAATACATGCGTTTGCCCTAACGTATTGACCTGAATGATAAATTACT
>Marker59407
TTCATTCATTACTCCCTTAATATCATGAACTCAGTTAAACATACACTTGAAATTTGATATGTAACTAAATCATGACAAAACTAGGAAAGGTGCCCCAGTTXXXXXXXXXXAGTAAATCAGCCCATACCAAAACTAATCAATGTGATCGAGTTTTCAATTCTGAGTGACCTTTTTAGATTTCACTTCCCAAGTTTACACCCTTTATATATT
TTCATTCATTACTCCCTCAATATCATGAACTCAGTTAAACATACACTTGAAATTTGATATGTAACTAAATCATGACAAAACTAGGAAAGGTGCCCCAGTTXXXXXXXXXXAGTAAATCAGCCCATACCAAAACTAATCAGTGTGATCGAGTTTTCAATTCTGAGTGACCTTTTTAGATTTCACTTCCCAAGTTTACACCCTTTATATATT
>Marker219903
GTTGTCCATTTTATGTTAGCACAGGTTTGTTACAACCCCCAAACTACACGAAGGACAGCTATTAAACTTTATCTACTCCTTGATTCCAAATGTTTAGTTAXXXXXXXXXXGGTCCAGGTCACAAGAAAAGTGGTTCTTGCATAAAAACTCTTGTTACAGAACATGTACCTTGACAAAGTATGTGGAGGACATGCAATCTAAGTATGGAAG
GTTGTCCATTTTATGTTAGCACAGGTTTGTTACAACCCCCAAACTACACGAAGGACAGCTATTAAACTTTATCTACTCCTCGATTCCAAATGTTTAGTTAXXXXXXXXXXGGTCCAGGTCACAAGAAAAGTGGTTCTTGCATAAAAACTCTTGTTACAGAACATGTACCTTGACAAAGTATGTGGAGGACATGCAATCTAAGTATGGAAG
>Marker11107
GCTTTCTTTGCATCATCAAGCGCTTGTTCTAGTCTCATTTCCATAAACCTTCGGTCGTCGGAGTCAGTTTCTTTCTCTTCTTCTTCTTCCACTTCCACAAXXXXXXXXXXCTTCCTGCCTTCGTGATATTGCCTTTTTAACAGGAATATGGGCTGCTTCGCTCGCAAATGTTTCCTGTGTTGTATTTAGTTGCAGCGCAGTCGCAACCTT
GCTTTCTTTGCATCATCAAGCGCTTGTCCTAGTCTCATTTCCATAAACCTTCGGTCGTCGGAGTCAGTTTCTTTCTCTTCTTCTTCTTCCACTTCCACAAXXXXXXXXXXCTTCCTGCCTTCGTGATATTGCCTTTTTAACAGGAATATGGGCTGCTTCGCTCGCAAATGTTTCCTGTGTTGTATTTAGTTGCAGCGCAGTCGCAACCTT
>Marker177040
ACTTTGTCGAAAGTTTCATAAATTATATTCCTTTCAAAAAGTTGTTAACGGTGTCTCTCCTTATTTTGTTTATCTCCCATTACCACTGGTTGGTTTGACAXXXXXXXXXXTTCTTACACTAGCTCTAAATCAGTATCTAAAGTGTCGAATTTTGAATAAGTGTTGACCCTTAAAATTTAATGCATTGAGCATTACAATTTTATCATATTT
ACTTTGTCGAAAGTTTCATAAATTATATTCCTTTCAAGAAGTTGTTAACGGTGTCTCTCCTTATTTTGTTTATCTCCCATTACCACTGGTTGGTTTGACAXXXXXXXXXXTTCTTACACTAGCTCTAAATCAGTATCTAAAGTGTCGAATTTTGAATAAGTGTTGACCCTTAAAATTTAATGCATTGAGCATTACAATTTTATCATATTT
>Marker4263
ATATTTAATCCACGCAGAAACGATCACGGATTAATAACATTAACGTGTTTAATAAAACAGAATAAAACAGATTGTCCACCGACGTTGAATGTCTGGCTGCXXXXXXXXXXTATGCGTACGTACATTATCAGTAAACCCCCACCCCCATATGCAAGCTTATGCATATGGGTTAATCACCCACTCCTCTCTATGCTAACGTACTAAAAAGAA
ATATTTAATCCACGCAGAAACGATCACGGATTAATAACATTAACGTGTTTAATAAAACAGAATAAAATAGATTGTCCACCGACGTTGAATGTCTGGCTGCXXXXXXXXXXTATGCGTACGTACATTATCAGTAAACCCCCACCCCCATATGCAAGCTTATGCATATGGGTTAATCACCCACTCCTCTCTATGCTAACGTACTAAAAAGAA
ATATTTAATCCACGCAGAAACGATCACGGATTAATAACATTAACGTGTTTAATAAAACAGAATAAAACAGATTGTCCACCGACGTTGAATGTCTGGCTGCXXXXXXXXXXTATGCGTACGCACATTATCAGTAAACCCCCACCCCCATATGCAAGCTTATGCATATGGGTTAATCACCCACCCCTCTCTATGCTAACGTACTAAAAAGAA
>Marker107103
AGTGTTGGGATAATGTGACTGGGTGGGACATCATGCTACATGTCTGTGGCATGATGCCCCAGTGCTAGACAACATTATAAACTGCCTCACTGCAGACATCXXXXXXXXXXTTTACATTTAGTGCCAATGTAGAGAAATGACTGTTGGTCTTTACCTTGAGGTCATCAAACTTGAGGACAAAGTCCAGAATGACTGCAAACTGCTTGAACA
AGTATTGGGATAATGTGACTGGGTGGGACATCATGCTACATGTCTGTGGCATGATGCCCCAGTGCTAGACAACATTATAAACTGCCTCACTGCAGACATCXXXXXXXXXXTTTACATTTAGTGCCAATGTAGAGAAATGACTGTTGGTCTTTACCTTGAGGTCATCAAACTTGAGGACAAAGTCCAGAATGACTGCAAACTGCTTGAACA
>Marker119090
TTTGTTTTTGACATGGAGAGATATGTCGTTTACAGAACCGTCGACTCAAGTTCATAAAGATATTAGAGTTCCAAAATTTGCAAATTTGGCAGTACCAACCXXXXXXXXXXGTCCAGGACTCGTAAGCTGAAAAAGAATTGTAGTCTCCATCTTCTCTTGACTATGCTTGCATAAACATGGGTTCAGGGTCAGAACGGACCGCTACGAAAA
TTTGTTTTTAACATGGAGAGATATGTCGTTTACAGAACCGTCGACTCAAGTTCATAAAGATATTAGAGTTCCAAAATTTGCAAATTTGGCAGTACCAACCXXXXXXXXXXGTCCAGGACTCGTAAGCTGAAAAAGAATTGTAGTCTCCATCTTCTTTTGACTATGCTTGCATAAACATGGGTTCAGGGTCAGAACGGACCGCTACGAAAA
TTTGTTTTTGACATGGAGAGATATGTCGTTTACAGAACCGTCGACTCAAGTTCATAAAGATATTAGAGTTCCAAAATTTGCAAATTTGGCAGTACCAACCXXXXXXXXXXGTCCGGGACTCGTAAGCTGAAAAAGAATTGTAGTCTCCATCTTCTCTTGACTATGCTTGCATAAACATGGGTTCAGGGTCAGAACGGACCGCTACGAAAA
>Marker5397
ACAATATTTAGGATTTCGGGGTTGGATTTATCACAAAAAAATCACAACTTAAACGAGAGACGGTGGGCGTTACAATTTTATCATCATGCCTGCGGAAATTXXXXXXXXXXACACTGCCCTAAGTTTGAAAAATTGAAGCAGAAAGTATCGAACGAATTTAGCAGAGAGAGGCTGAGTGTGTCGGTACTTGAAATAGAGATTGTTAATAAG
ACAATATTTAGGATTTCGGGGTTGGATTTATCACAAAAAAAAATCACAACTTAAACGCGAGACGGTGGGCGTTTCAATTTTATCATCATGCCTGCGGAAAXXXXXXXXXXACACTGCCCTAAGTTTGAAAAATTGAAGCAGAAAGTATCGAACGAATTTAGCAGAGAGAGGCTGAGTGTGTCGGTACTTGAAATAGAGATTGTTAATAAG
>Marker67724
CTTTTTATCACAGGCATGTCTTTTCATTGTGATACCATTATTGTTGATGCGCTGTACATCGTTAAAGTAATCAGAAAAGATTTGATCTAAATTGTCAATGXXXXXXXXXXGTATCTAAAGTCCATATGTTCCAATACAATCATCAGTATCTGAATTCCATATATTCCAATACAATCATCTGTATCTAAAGTCCATATGTTCCAATACAAT
CTTTTTATCACAGGCATGTCTTTTCATTGTGATACCATTATTGTTGATGCGCTGTACATCGTTAAAGTAATCAGAAAAGATTTGATCTAAATTGTCAATGXXXXXXXXXXGTATCTAAAGTCCATATGTTCCAATACAATCATCTGTATCTGAATTCCATATATTCCAATACAATCATTTGTATCTAAAGTCCATATGTTCCAATACAAT
CTTTTTATCACAGGCATGTCTTTTCATTGTGATACCATTATTGTTGATGCGCTGTACATCGTTAAAGTAATCAGAAAAGATTTGATCTAAATTGTCAATGXXXXXXXXXXGTATCTAAAGTCCATATGTTCCAATACAATCATCTGTATCTGAATTCCATATATTCCAATACAATCATCTGTATCTAAAGTCCATATGTTCCAATACAAT
>Marker136548
CATTTGCACAAATAATAGCATTTTTCGTACCATTGAACATCAACAAGAGGTTTGCTATTAGGTTGTACGTTTGGCAGCTTTGGGTCCCCGTAGATAGAATXXXXXXXXXXTGCATATAGGAAAGGAGATATATCAGCAAAACTACTTACGCTTGCGTAAGTACCTTTATGAGTGGTTTAATGAGGTTATGATAATGATCGGAGCCAGAAA
CATTTGCACAAATAATAGCATTTTTCGTACCATTGAACATCAACAAGAGGTTTGCTATTAGGTTGTACGTTTGGCAGCTTTGGGTCCCAGTAGATAGAATXXXXXXXXXXTGCATATAGGAAAGGAGATATATCAGCAAAACTACTTACGCTTGCGTAAGTACCTTTATGGGTGGTTTAATGAGGTTATGATAATGATCGGAGCCAGAAA
>Marker40118
CTCATGTATGCATAGCATGTTACTCTGTCATTGATGGAAACAGGCACTCTTCAAAGAAAAAGAAACTTTTTTTATCAGTCACATGATGTGTCACCTGAAGXXXXXXXXXXATTTGTTATTGTTTCTTTTTGTTTATTTGTAATGACTACTGAAGAGGACAAAGTCCTCTCAATTACTGACCTTGAAGCCGACTCGGAATTCTCGAGTTGT
CTCATGTATGCATAGCATGTTACTCTGTCATTGATGGAAACAGGCACTCTTCAAAGAAAAAGAAACTTTTTTTATCAGTCACATGATGTGTCACCTGAAGXXXXXXXXXXATTTGTTATTGTTTCTTTTTGTTTATTTGTAATGACTACTGAAGAGGACAAAGTCCTCTCAATTACCGACCTTGAAGCCGACTCGGAATTCTCGAGTTGT
CTCATGTATGCATAGCATGTTACTCTGTCATTGATGGAAACAGGCACTCTTCAAAGAAAAAGAAACTTTTTTTATCAGTCACATGATGTGTCACCTGAAGXXXXXXXXXXATTTGTTATTGTTTCTTTTTGTTTATTTGTAATGACTACTGAAGAGGACAAAGTCCTCTCAATTACCGACCTTGAAGCCGACTCAGAATTCTCGAGTTGT
>Marker232253
TTTGAACATACTTTGCCCAGAACAAATACTTCAGATAGTATTACCTCTGGTGAAAGCCATGTGGCAATTAAAGAGAAAAAATCAGTACCCACGGTATTACXXXXXXXXXXAGAGAACGTATCGAAAATGATAGGCAGAATTTAATAATAGTCTGGATATCAACAGTTCGAGACAAGATCCTGAATTATTACAAACGAAACATGAAACATG
TTTGAACATACTTTGCCCAGAACAAATACTTCAGATAGTATTACCTCTGGTTAAAGCCATGTGGCAATTAAAGAGAAAAAATCAGTATCCACGGTATTACXXXXXXXXXXAGAGAACGTATCGAAAATGATAGGCAGAATTTAATAATAGTCTGGATATCAACAGTTCGAGACAAGATCCTGAATTATTACAAACGAAACATGAAACATG
>Marker12753
ACTTTTAAATATTTTCTTGCTTTTCTTCTGCTCAATAACTTGCAGACCATTTGAAATTATGGGATGAAAGTCTGTATACTTTTACGTTCTCATAAGATGGXXXXXXXXXXACCATAGAGGGTCAAATATTTCATCATACTTTCCATTATGCTTTATAGAACTGTGTTAGATTAATGGATACAACTTGGTATACTCTTACATCATTATTAT
ACTTTTAAATATTTTCTTGCTTTTCTTCTGCTCAGTAACTTGCAGACCATTTGAAATTATGGGATGAAAGTCTGTATACTTTTACGTTCTCATAAGATGGXXXXXXXXXXACCATAGAGGGTCAGATATTTCATCATACTTTCCATTATGCTTTATAGAACTGTGTTAGATTAATGGATACAACTTGGTATACTCTTACATCATTATTAT
>Marker115488
TTATATATATTTCAAGACAATTCCACATACTACGATTATCCTGTTACACCACACGTTGACGTGCTTTGTTAACTTGAGTTTTGGAAAAAGATTTTTCATGXXXXXXXXXXAAGGATATTTTAGTAATATAATCTAATACGATCATTTAAATATCAACGTGACAAACTAGTCATGTGAAGATGCCTTTTTCTGAAATTAATGCGGAAATAT
TTATATATATTTCAAGACAATTCCACATACTACGATTATCCTGTTACACCACACGTTGACGTGCTTTGTTAACTTGAGTTTTGGAAAAAGATTTTTCATGXXXXXXXXXXAAGGATGTTTTAGTAATATAATCTAATACGATCATTTAAATATCAACGTGACAAACTAGTCATGTGAAGATGCCTTTTTCTGAAATTAATGCGGAAATAT
>Marker173287
TAAATTTTTGGTGAAAAATACCTTATTGAAACCAGCAGAAACACAACTGTGTCAATTGTTGTCCTACGCGAATCTAAGGTGATGATGCATGGATAAATGTXXXXXXXXXXCAGACTTTAAATATTATAGAACTGTATTGTAACAATTGTTCTCAGTATTGGATTATCCTAGTAGCAAAAGTAGCATACGCTACGGGACATGCACTTTCAA
TAAATTTTTGGTGAAAAATACCTTATTGAAACCAGCAGAAACACAACTGTGTCAATTGTTGTCCTACGCGAATCTAAGGTGATGATGCATGGATAAATGTXXXXXXXXXXCAGACTTTAAATATTATAGAACTGCATTGTAACAATTGTTCTCAGTATTGGATTATCCTAGTAGCAAAAGTAGCATACGCTACGGGACATGCACTTTCAA
>Marker195917
ACTGTCAGCCCTGACAAATCGGAAGAAAGTACACAGATTATGCTTCTTGGGATAAATAAAACTCAGTATGATTTGATGGATAAAAAAGAAATCAATCCTGXXXXXXXXXXTAACCAGCTATATGTGCTGGGATGGGGCTAAGGAGTGTCAACAATAGGTTCTCCATGGAGCTAGTCCTACATGTAAGACCATGACGCTGATATTTGTTTT
ACTGTCAGCCCTGACAAATCGGAAGAAAGTACACAGATTATGCTTCTTGGGATAAATAAAACTCAATATGATTTGATGGATAAAAAAGAAATCAATCCTGXXXXXXXXXXTAACCAGCTATATGTGCTGGGATGGGGCTAAGGAGTGTCAACAATAGGTTCTCCATGGAGCTAGTCCTACATGTAAGACCATGACGCTGATATTTGTTTT
>Marker24486
AATGACTTCCATCAGTGGAAGACTAGCTTGACTTCACAACATTCTCAACCTTGCCAAAAACAGTTTGTTTGTTTGAAAAAAAAGGGTACCAAAATGGCTAXXXXXXXXXXTCGAAGTTGGGGCATGATGGATTCTGCATCATTGATTATAAAAATACATTGTCCTTGGGTGAAAGGGAGATAACAAGGAGACTGACCTAAAAAGACTCTT
AATGACTTCCATCAGTGGAAGACTAGCTTGACTTCACAACATTCTCAACCTTGCCAAAAACTGTTTGTTTGTTTGAAAAAAAAGGGTACCAAAATGGCTAXXXXXXXXXXTCGAAGTTGGGGCATGATGGATTCTGCATCATTGATTATAAAAATACATTGTCCTTGGGTGAAAGGGAGATAACAAGGAGACTGACCTAAAAAGACTCTT
AATGACTTCCATCAGTGGAAGACTAGCTTGACTTCACAACATTCTCAACCTTGCCAAAAACAGTTTGTTTGTTTGAAAAAAAAAGGGTACCAAAATGGCTXXXXXXXXXXTCGAAGTTGGGGCATGATGGATTCTGCATCATTGATTATAAAAATACATTGTCCTTGGGTGAAAGGGAGATAACAAGGAGACTGACCTAAAAAGACTCTT
>Marker23557
AAGATTACCAGGATCTCGTTGGGGAAGAGGTCTGAGGCTTCCAGGAACAATCCTTTAGACGTTCCAGCATCAAACTTTGATTTACTTAATGCTGCTAAACXXXXXXXXXXATCCGGTACTCATTGGATATCATACGCAATTGATCCACGTGGAATCGTTTATTTTGATTCGTACGGGTTAGCTGCAACCGTTGAATGTATCAAGTATGTT
AAGATTACCAGGATCTCGTTGGGGAAGAGGTCTGAGGCTTCCAGGAACAATCCGTTAGACGTTCCAGCATCAAACTTTGATTTACTTAATGCTGCTAAACXXXXXXXXXXATCCGGTACTCATTGGATATCATACGCAATTGATCCACGTGGAATCGTTTATTTTGATTCGTACGGGTTAGCTGCAACCGTTGAATGTATCAAGTATGTT
>Marker42573
TTGCCTATTATACGTGTTCTTCAATCGAGAATGTTTTCGATGTCGTATACGTCGTTGGTTTCGGTCACTCGTCATAACTCGGGTAGGTACAAAGTTCCTTXXXXXXXXXXCGTTTTTCCAATGCGCACTCAATCTCACGTCGTTAACGTAAACGTATGAGGTTTTTCCAGAAAAGGGACCCTTTGCATCTTCTCATGATGCATCCAAGAG
TTGCCTATTATACGTGTTCTTCAATCGAGAATGTTTTCGATGTCGTAAACGTCGTTGGTTTCGGTCACTCGTCATAACTCGGGTAGGTACAAAGTTCCTTXXXXXXXXXXCGTTTTTCCAATGCGCACTCAATCTCACGTCGTTAACGTAAACGTATGAGGTTTTTCCAGAAAAGGGACCCTTTGCTTCTTCTCATGATGCATCCAAGAG
>Marker215959
TTATTATATCTGCCAAACTGCTTAACTGTGGCAGTGGATACACCGCTACCTTGATAACTCCCACCCTGATAACTCGTGAATCTGCTTAGAATGTGGGGTCXXXXXXXXXXTCAAAAATGGTAGATATGACCTGGAAATTTTAATAAACATTGTGAAGTATCAACTTTAAAACGAAGTCATAAAATTCGCAACATTTCCTTTCCAAATGAG
TTATTGTATCTGCCAAACTTCTTAACTGTGGCAGTGGATACACTGCTACCTTGATAACTCCCACCCTGATAACTCGTGAATCTGCTTAGAATGTGGGGTCXXXXXXXXXXTCAAAAATGGTAGATATGACCTGGAAATTTTAATAAACATTGTGAAGTATCAACTTTAAAACGAAGTCATAAAATTCGCAACATTTCCTTTCCAAATGAG
>Marker203948
ACGATTTTAAGTGTAGTCAGAGCGAGGTTATAAGTGGTCAAACGTTTATATTCTGAGCTTCAGTTAGAATATCGTGCATTGTTTCAAGAATATAAGACTAXXXXXXXXXXATAACCAGAGTGATGTTGATATACATGCTCCCCAATTTTATAAATATAAACAGATATAAGTACAAGATACCAGTTCGTGTTCAGTAGCTATTAGCACAGT
ACGATTTTAAGCGTAGTCAGAGCGAGGTTATAAGTGGTCAAACGTTTATATTCTGAGCTTCAGTTAGAATATCGTGCATTGTTTCAAGAATATAAGACTAXXXXXXXXXXATAACCAGAGTGATGTTGATATACATGCTCCCCAATTTTATAAATATAAACAGATATAAGTACAAGATACCAGTTCGTGTTCAGTAGCTATTAGCACAGT
>Marker262469
CATCTTTGGTACACTTACTTTTCTGCATCCATATTTGTGATTACTGTTGAAAGTTGAAGTACTGTGAAGGATTAGAGATGAAAGAGCCTTCTGAGATATCXXXXXXXXXXTCATCCAGACACTGTAGTACTTTTGCAATCACAAATGGCGAGAACTTTGTGAGATTTTGATTCTCATCAGCACTTGCCACCTTCCTCAGAGCCCAACAAG
CATCTTTGGTACACTTACTTTTCTGCATCCATATTTGTGATTACTGTTGAAAGTTGAAGTACTGTGAAGGATTAGAGATGAAAGAGCCTTCTGAGATATCXXXXXXXXXXTCATCCAGACACTGTAGTACTTTTGCAATCACAAATGGTGAGAACTTTGTGAGATTTTGATTCTCATCAGCACTTGCCACCTTCCTCAGAGCCCAACAAG
>Marker40979
AACATGTCCACAATATTGTTAATCAAGATCCACTGTTCGGCTGTTAGACTAGGCAGGTCACAGAGATTAGCATAAGCCCGCAAGACTTGTTTTTGTTCATXXXXXXXXXXAAACTGACTATGGATCGCGAGATCTCCAAAACATCTTTGACTACTCGTTGCGACAGAATGCCATCACTGACAACAAGCTGCGGCATGTGTGCAAAGAAAA
AACATGTCCACAATATTGTTAATCAAGATCCACTGTTCGGCTGTTAGACTAGGCAGGTCACAGAGAGTAGCATAAGCCCGCAAGACTTGTTTTTGTTCATXXXXXXXXXXAAACTGACTATGGATCGCGAGATCTCCAAAACATCTTTGACTACTCGTTGCGACAGAATGCCATCACTGACAACAAGCTGCGGCATGTGTGCAAAGAAAA
>Marker217775
TCATTAATATTACTGTATACATCATTTATTGTTATGACATATGTGCTAATTTCAGGACAACATTCCAAGGTTTGTTTAGTTTTTCACATTACTTTTTAAAXXXXXXXXXXCTAACCTGATCATTTCCACGGGGTCCCAAACACTGTCATATCTTGTTGCTCAGTGGTGGTAAAATTCTAGACATTCTGCAGTAGATGTTCAATGTATAAT
TCATTAATATTACTGTATACATCATTTATTGTTATGACATATGTGCTAATTTCAGGACAACATTCCAAGGTTTGTTTAGTTTTTCACATTACTTTTTAAAXXXXXXXXXXCTAACCTGATCATTTCCACGGGGTCCCAAACACTGTCATATCTTGTTGCTCAGTGGTGGTAAAATTCTGGACATTCTGCAGTAGATGTTCAATGTATAAT
>Marker117617
TTTGTTCAATAAGTAGGGCATCTTTTTTGTTATGGTTTTGACATTACATTTTAGTAAAACTTATCATTTTTGGTTGACTTTTATCTGATATTGTAATAATXXXXXXXXXXTTTTTTTTTGAAAGCCTTAATGAATTCAGTGAATATAACATCATCACATAATCACATGTCACCTTGTACTACTTGTGTTTTTGGTTTTTGTCCTAGGACT
TTTGTTCAATAAGTAGGGCATCTTTTTTGTTATGGTTTTGACATTACATTTTAGTAAAACTTATCATTTTTGGTTGACTTTTATCTGATATTGTAATAATXXXXXXXXXXTTTTTTTTTGAAAGCCTTAATGAATTCAGTGAATATAACATCATCACATAATCACATGTCACCTTGTACTGCTTGTGTTTTTGGTTTTTGTCCTAGGACT
TTTGTTCAATAAGTAGGGCATCTTTTTTGTTATGGTTTTGACATTACATTTTAGTAAAACTTATCATTTTTGGTTGACTTTTATCTGATATTGTAATAATXXXXXXXXXXTTTTTTTTTGAAAGCCTTAATGAATTCAGTGAATATAACATCATCACATGATCACATGTCACCTTGTACTACTTGTGTTTTTGGTTTTTGTCCTAGGACT
>Marker221881
CATATGTTCGCTTGATTTTGCGTCCATTTATAAAATGGGAAAATAGTTAATAGTTGTAGATTATACTGGATTAAATGAGCAGAATAAATACAAACACAGAXXXXXXXXXXAATAACTTATTTAGGGATCAAGATGAGATTAAACCTAACTGAGTGATTGCATTGAACAATGCATTTGTGGTTTGCTGCTATTTACCTGGATGGTAATCAT
CATATGTTCGCTTGATTTTGCGTCCATTTATAAAATGATAAAATAGTTAATAGTTGTAGATTATACTGGATTAAATGAGCAGAATAAATACAAACACAGAXXXXXXXXXXAATAACTTATTTAGGGATCAAGATGAGATTAAACCTAACTGAGTGATTGCATTGAACAATGCATTTGTGGTTTGCTGCTATTTACCTGGATGGTAATCAT
>Marker202043
AACACGAGTACACAGCCTTTGTTATATCCAGGCTAGTGACTAACACTAGCAGTACTGTATGTGTTATATCCATACAAGAGCCTAACACGAGTAACACAATXXXXXXXXXXGTATGTGTTATTTTCATACAAGAGCCTAACACAAGTAACACAGTCTTTGTTATATACAGGCTAGTGACTATTACAAGAGGCACAGTCTATGTTATATCAA
AACACGAGTACACAGCCTTTGTTATATCCAGGCTAGTGACTAACACTAGCAGTACTGTATGTGTTATATCCATACAAGAGCCTAACACGAGTAACACAATXXXXXXXXXXGTATGTGTTATTTTCATACAAGAGCCTAACACAAGTAACACAGTCTTTGTTATACACAGGCTAGTGACTATTACAAGAGGCACAGTCTATGTTATATCAA
>Marker26378
CTTGCCATTAAAAATAGAATTACAAGTGCAGGACGCATTTTTATTGTTGTTTTTGTGAGGCTTTCTTGGTAATTGAGGATAAACTTATACGTGTTAACATXXXXXXXXXXGTGGTGAGGGCAACTTCATGGAGCATGATGGTAGTTTTCTTTGTGGAATTTTTTGGTCATATATTTGGGTTTTGTAGAGCGGTCCAGAATGTTAATTTAT
CTTGCCATTAAAAATAGAATTACAAGTGCAGGACGCATTTTTGTTGTTGTTTTTGTGAGGCTTTCTTGGTAATTGAGGATAAACTTATACGTGTTAACATXXXXXXXXXXGTGGTGAGGGCAACTTCATGGAGCATGATGGTAGTTTTCTTTGTGGAATTTTTTGGTCATATATTTGGGTTTTGTAGAGCGGTCCAGGATGTTAATTTAT
>Marker81832
AGTTTTTGTATTGTCCGTGTTACACTTTCTGTGCTCTACCTCAGTTCCAATGTTTGTGATGGTAGGTGAAAAAGGGTCCAATATATTTAAGGCATAAGGGXXXXXXXXXXAATGCAAGTTTCACTAAACTGTGTATTTGAGCTATTCTTGCTCAGATGTATTCATCTGCTCTATTGTATCAATATCGATGAAATTGGGTTCAATATATTG
AGTTTTTGTATTGTCTGTGTTACACTTTCTGTGCTCTACCTCAGTTCCAATGTTTGTGATGGTAGGTGAAAAAGGGTCCAATATATTTAAGGCATAAGGGXXXXXXXXXXATTGCAAGTTTCACTAAACTGTGTATTTGAGCTATTCTTGCTCAGATGCATTCATCTGCTCTATTGTATCAATATCGATGAAATTGGGTTCAATATATTG
>Marker202791
TATATTTGGACTAATCTGTGCTTCTGAAGCCGACATTACTGTTTCTGTAGTAACTGTGCTGCTACACTCATAATATACAGGATCAGTAGATACGTACTCTXXXXXXXXXXATTGGAATATACATTTCTTTAAAGGGAGGTGGAAATCCAGATCTATCAAACCCAAACAGCGTTCCAAGTCCCATCGTCAGTGTGTACAGCACCAAGTAAA
TATATTTGGACTAATCTGTGCTTCTGAAGCCGACATTACTGTTTCTGTAGTAACTGTGCTGCTACACTCATAATATACAGGATCAGTAGATACGTACTCTXXXXXXXXXXGTTGGAATATACATTTCTTTAAAGGGAGGTGGAAATCCAGATCTATCAAACCCAAACAGCGTTCCAAGTCCCATCGTCAGTGTGTACAGCACCAAGTAAA
>Marker109203
TGTATGCAGCATTTACATTGGTTACATAATTACACATTTTTATGAAGACTTGTAACAAGCCTTTCTGTTGCTTAAAATGGTATCACTTAATGCAGAATATXXXXXXXXXXGCTATTTCATTTCATTCAATATTTCAGTGACAAGAATTGATGTTCATTAAGGACTCTTGAAGTCATGAAGCTTACAAATTGATTACATGTTATATATGAA
TGTATGCAGCATTTACATTGGTTACATAATTACACATTTTTATGAAGACTTGTAACAAGCCTTTCTGTTGCTTAAAATGGTATCACTTAATGCAGAATATXXXXXXXXXXGCTATTTCATTTCATTCAATATTTCAATGACAAGAATTGATGTTCATTAAGGACTCTTGAAGTCATGAAGCTTACAAATTGATTACATGTTATATATGAA
>Marker13017
CTTTATTCAGAAATGGGAGAATAACATACAATGCGCATGAGACGATGAATGTGTTTTCAATTCCTTTCATCAAACTCGAGAGGGTTGGCAATTCTACTAAXXXXXXXXXXACGATATAACACCATTCATCATTGATTATTGGAGGTAATTGTAAGTTATTTATGGATAGAGAATTTGATGTCTTCACTTCTAATATTCTGAAAAATCAAA
CTTTATTCAGAAATGGGAGAATAACATACAATGCGCATGAGACGATGAATGTGTTTTCAATTCCTTTCATCAAACTCGAGAGGGTTGGCAATTCTACTAAXXXXXXXXXXACGATATAACACCATTCATCATTGATTATTGGAGGTAATTGTAAGTTATTTATGGATAGAGAATTTGACGTCTTCACTTCTAATATTATGAAAAATCAAA
>Marker179743
TTTTCATTGAAACAGTGCAACCAAATAGATTGTATGGTGATTTAAGTAACATATCTGTCCATCTAGCCACATCTTCGGCAACTTACCATCCCATTGATATXXXXXXXXXXACTGCCAGCTTCCGGGTCAGCCATATGCTGAACACACCAGATGGCAGTTCCAGCAATGCTGGACTTCAGAATGTTCTCCCGTCCCTTGACAAGAATTAAG
TTTTCATTGAAACAGTCCAACCAAATAGATTGTATGGTGATTTAAGTAACATATCTGTCCATCTAGCCACATCTTCGGCAACTTACCATCCCATTGATATXXXXXXXXXXACTGCCAGCTTCCGGGTCAGCCATATGCTGAACACACCAGATGGCAGTTCCAGCAATGCTGGACTTCAGAATGTTCTCCCGTCCCTTGACAAGAATTAAG
>Marker73156
TCATTTTTCATTGGATCATAAATATGAGGCAAAATCATTCTGTATTCTCCAAGGGCTTGTATATACTTGCTTAGAAGTCGAGTCCAACTGCAAATTGCACXXXXXXXXXXGAAGTTTTGCCAAGACCAGTATAATGTAGTACTAGTAGACCATTGCAAAATTATGAATCAATGTCAAGGTTGTCCAAGTTAATTGGAATGTAGTACCAAT
TCATTTTTCATTGGATCATAAATATGAGGCAAAATCATTCTATATTCTCCAAGGGCTTGTATATACTTGCTTAGAAGTCGAGTCCAACTGCAAATTGCACXXXXXXXXXXGAAGTTTTGCCAAGACCAGTATAATGTAGTACTAGTAGACCATTGCAAAATTATGAATCAATGTCAAGGTTGTCCAAGTTAATTGGAATGTAGTACCAAT
>Marker155742
ATGATTTTATTATGATTTTAGAAAAATGTATTAGCATATATTTTTCCTGCTACTTTAAGCAATATGGCTATTTCAACTAGTACAAAACTTTATTATTCTTXXXXXXXXXXTTCCCTAGACTCCTCTGAGAGACATCAGTTTACCAGAATGTTTTCTGCAGCCACCTCCAATTCATTGGCAGACAAGCACTTATGGTTGTCCCTCTTCAAT
ATGATTTTATTATGATTTTAGAAAAATGTATTAGCATATATTTTTCCTGCTACTTTAAGCAATATGGCTATTTCAACTAGTACAAAAGTTTATTATTCTTXXXXXXXXXXTTCCCTAGACTCCTCTGAGAGACATCAGTTTACCAGAATGTTTTCTGCAGCCACCTCCAATTCATTGGCAGACAAGCACTTATGGTTGTCCCTCTTCAAT
>Marker149960
TTTAGATTTACTAATTTAAGGATAGAGATTATCAACGAGGAATACATGGAACAATGAAAAATGTGTAACTTCTTTGACATTTTCCTAACACACTCCTTCTXXXXXXXXXXAAAAGAGTTCTCAGTTTTGGCAGGTTTCCATTTTTAAAGGAAGCCTCATCCTCTTGAACCTCAGGAATATGAATATTTTGTATCAGGTAGACATAATTAT
TTTAGATTTACAAATTTAAGGATAGAGATTATCAACGAGGAATACATGGAACAATGAAAAATGTGTAACTTCTTTGACATTTTCCTAACACACTCCTTCTXXXXXXXXXXAAAAGAGTTCTCAGTTTTGGCAGGTTTTCATTTTTAAAGGAAGCCTCATCCTCTTGAACCTCAGGAATATGAATATTTTGTATCAGGTAGACATAATTAT
>Marker113701
CTTCATCGGCTCTTGGATTTTGGACCTTGATGGTTTGGCTTTCTGCACTGCCATTTGCGACGCCGCCGCAGCTTTCTTTGTAGAGGGCATTCTGTAAGAAXXXXXXXXXXAATGAAAACCGGAACAAATTTTGATCATCATGAAAACTGTACGTCATTGTTTTGAGGTGCGGAATGCAACATAAAACCAGTACCAACAGAACAGATCAGT
CTTCATCGTCTCTTGGATTTTGGACCTTGATGGTTTGGCTTTCTGCACTGCCATTTGCGACGCCGCCGCAGCTTTCTTTGTAGAGGGCATTCTGTAAGAAXXXXXXXXXXAATGAAAACCGGAACAAATTTTGATCATCATGAAAACTGTACGTCATTGTTTTGAGGTGCGGAATGCAACATAAAACCAGTACCAACAGAACAGATCAGT
>Marker105308
AGAAAAAAGAATGCAAACTTACTGAACCAAATTCACGGAAATATTTTAATTTCAGTAATAGAATGTACTAGCTTATCTGTTTGACTATCTAAACACTGGAXXXXXXXXXXTTTACCTGAATGGGTGAATAAAACGTGAACTAAAGTTGCACAACAAGGATAACAATTGTTTCTTTTGTGCAATCAGATCAATGCTAAACACTTCATGAAG
AGAAAAAAGAATGCAAACTTACTGAACCAAATTCACGGAAATATTTTAATTTCAGTAATAGAATGTACTAGCTTATCTGTTTGACTATCTAAACACTGGAXXXXXXXXXXGTTTACCTAATGGGTGAACAAAACGTGAACTAAAGTTGCACAACAAGGATAACAATTGTTTCTTTTGTGCAATCAGATCAATGCTAAACACTTCATGAAG
AGAAAAAAGAATGCAAACTTACTGAACCAAATTCACGGAAATATTTTATTTTCAGTAATAGAATGTACTAGCTTATCTGTTTGACTATCTAAACACTGGAXXXXXXXXXXTTTACCTGAATGGGTGAACAAAACGTGAACTAAAGTTGCACAACAAGGATAACAATTGTTTCTTTTGTGCAATCAGTTCAATGCTAAACACTTCATGAAG
>Marker243274
TGTAATATTGGGGTACATTACAGGCACATTTATGGCTATCTGATCATGGGTATTAACCCAAGGAGAACTAAAGTTGAGGAATGGTTAGAGCAATGTACATXXXXXXXXXXATGTGTGATATATTTTGTTTTCCTACAAATGCATGTACACAATTTGGCAAAAATATTGAACAATATCACTGTAACTGGAATTTGTTTAGTTTGTTTTTAT
TGTAATATTGGGGTACATTACAGGCACATTTATGGCTATCTGATCATGGGTATTAACCCAAGGAAAACTAAAGTTGAGGAATGGTTAGAGCAATGTACATXXXXXXXXXXATGTGTGATATATTTTGTTTTCCTACAAATGCATGTACACAATTTGGCAAAAATATTGAACAATATCACTGTAACTGGAATTTGTTTAGTTTGTTTTTAT
>Marker22482
AGAATCCATACCCGCTGAGCTGCCTTAATCAAATACTTTTACCTTTAAGGTGTGAAGTAAGGGGCGAAATTCATTATAATAACTTGTTACAATTTTAAAAXXXXXXXXXXTACTGTTTGCATCACGAAAGCATTTGCTGCCACATAATACGAAAGACAATTGGGGACCATCCTGTTCATCGTTTCAATGGAAGATTTGCCGTCACATAAG
AGAATCCATACCCGCTGAGCTGCCTTAATCAAATACTTTTACCTTTAAGGTGTGAAGTAAGGGGCGAAATTCATTATAATAACTTGTTACAATTTTAAAAXXXXXXXXXXTACTGTTTGCATCACGAAAGCATTTGCTGCCACATAATACGAAAGCCAATTGGGGACCATCCTGTTCATCGTTTCAATGGAAGATTTGCCGTCACATAAG
>Marker191152
AGATTTAGTGATTATCCTAAAGGAGTGGCTATCTAGACTAGCCTTGGCATGTGCATCACCAAAATTTATAGAGTGCTTGGATTAATGCTGACAATCACTGXXXXXXXXXXTGCTTCAGGCTGTCTATGACAGTACCTTGTAGACCTCTTGCATCAGTAGCTGGTATGCTGGTGATATACACCACCTGATGCTATGCTACCATGAAAACCA
AGATTTAGTGATTATCCTAAAGGAGTGGCTATCTAGACTAGCCTTGGCATGTGCATCACCAAAATTTATAGAGTGCTTGGATTAATGCTGACAACCACTGXXXXXXXXXXTGCTTCAGGCTGTCTATGACAGTACCTTGTAGACCTCTTGCGTCAGTAGCTGATATGCTGGTGATATACACCACCTGATGCTATGCTACCATGAAAACCA
>Marker123818
TTTGTTCATAAACCAGAAATAAGCTACTCATGTATTCGTGCACCCATCATATGCGTTTACATAATAAAAATATAGTTCTGTCATTTTAGTATTGAGATACXXXXXXXXXXACAACCATTAATGCAGTTTTTAATTATAGTATAACCTTCATGACTTCATATTTCCTATAAAACATGAAGTGCGATTCTGAAATAGTTTAACGAAGAAGAT
TTTGTTCATAAACCAGAAATAAGCTACTCATGTATTCGTGCACCCATCATATGCGTTTACATAATAAAAATATAGTTCTGTCATTTTAGCATTGAGATACXXXXXXXXXXACAACCATTAATGCAGTTTTTAATTATAGTATAACCTTCATGACTTCATATTTCCTATAAAACATGAAGTGCGATTCTGAAATAGTTTAACGAAGAAGAT
>Marker55492
ATTTATTTGTATGATATGAATTTTATTTCCCACCACAAAATGCACTTAGGTAGGGTGTGAAGTTTGACCCTTGTCCAGGATCTATTTTGGTATGTTAGATXXXXXXXXXXGTCCATTATTAATCAGTCCTTCAGCACAGTTTTGTTATTGTTCTCCTCATAAATAAGTATCCGCAGGTTGCCATGAAACTTTACACGCACATTCATTGCA
ATTTATTTGTATGATATGAATTTTATTTCCCACCACAAAATGCACTTAGGTAGGGTGTGAAGTTTGACCCTTGTCCAGGATCTATTTTGGTATGTTAGATXXXXXXXXXXGTCCATTATTAATCAGTCCTTCAGCACAGTTTTGTTATTGTTCTCCTCATAAATAAGTATCTGCAGGTTGCCATGAAACTTGACACGCACATTCATTGCA
>Marker69279
ATAATGGAGATTGAGGACGCTGCTTCACATCAACGTAACCTCCTCAACTAGCACATAAAAAAATTTGGGATGAGACAGTGACTGCGAGTTGCCTTTGGCTXXXXXXXXXXCTGTGACATGCGTAGAGTGCTCTAACCCAGTCACAAATCCTATGCAGTGATGGGACATTCCTCCCATGTCAATATTCTAAGCATTTGCTTAAAAATTATA
ATAATGGAGATTGAGGACGCTGCTTCACATCAACGTAACCTCCTCAACTAGCACATAAAAAAATTTGGGATGAGACAGTGACTGCGAGTTGTCTTTGGCTXXXXXXXXXXACTGTGACATGCGTAGAGTGCTCTAACCCAGTCACAAATCCTATGCAGAAATGGGACATTCCTCCCATGTCAATATTCTAAGCATTTGCTTAAAATTATA
>Marker258507
CTCTCCGAACCCAGTTAAGGGTGTTCGTTTTTTATAGCACCCGTGGTTCACTTGGGGGCGGGTTTGTGTTTGATCACAGAATTAAAATTCAGCCTGGACAXXXXXXXXXXTCTAAGATTTCACACAAGCCTTAGATTTACATTTAGTAACTAATAAATTAGCATTGACACATATAAAAGCAACATTCTTACAAGGTCCTGACTGTAAAAT
CTCTCCGAACCCAATTAAGGGTGTTCGTTTTTTATAGCACCCGTGGTTCACTTGGGGGCGGGTTTGTGTTTGATCACAGAATTAAAATTCAGCCTGGACAXXXXXXXXXXTCTAAGATTTCACACAAGCCTTAGATTTACATTTAGTAACTAATAAATTAGCATTGACACATATAAAAGCAACATTCTTACAAGGTCCTGACTGTAAAAT
>Marker58818
TGTTTCTAGTCTTTTACATGTATGAAAGCACATATTTATATGGGAAAAATAGGTATTAAAAGATTTGTCAATATGCACATTTCTGGGAGGGAGAAGGGACXXXXXXXXXXGATCCCAAAAATGACCAATAAAAACATGCATAAGGAATACTCACCCTCACAGAAGAGCAGGAGTCTACTGTACATAGTCATGTTTTGAACAATGATGAAT
TGTTTCTAGTCTTTTACATGTATGAAAGCACATATTTATATGGGAAAAATAGGTATTAAAAGATTTGTCAATATGCACATTTCTGGGAGGGAGAAGGGACXXXXXXXXXXGATCCCAAAAATGACCAATAAAAACATGCATAAGGAATACTCACCCTCACAGAAGAGCAGGAGTCTACTGTACATAGTCACGTTTTGAACAATGATGAAT
>Marker191944
TTGACTCTTAACCTAATATCATAGATAGAAAATATCCTGCATGGCAAGCTGGGTTAAATAGATAATAAATAATCTTGGAGGAAAACAAAAATGAAGTGAAXXXXXXXXXXAGATTATCACTTTGTTCATCAGAATGCAAAGTCACTTACTTACCAGGTCAAGTGAATAATGTTCATATGCTTTGTTTAAACATGACTATCCAAAAAGTAG
TTGACTCTTAACCTAATATCATAGATAGAAAATATCCTGCATGGCAAGCTGGGTTAAATAGATAATAAATAATCTTGGAGGAAAACAAAAATGAAGTGAAXXXXXXXXXXAGATTATCACTTTGTTCATCAGAATGCATAGTCACTTACTTACCAGGTCAAGTGAATAATGTTCATATGCTTTGTTTAAACATGACTATCCAAAAAGTAG
>Marker111831
CATGTTTGATCTGGGTCTTTCTGCCACTGTCTTATGAAAATGGTATTGTTTTTGTGGACTACTTAATTCCCATGTTACTCTTCATGGATTACAGAATGAGXXXXXXXXXXTACAAAATCAGAAATCATAAAAAAAGCATAATTGCACTTTGAGGATGGGTTGCTGTTATAGAATGGCAGTATGTTCCAGACATGAGGATAGACGGTTTAA
CATGTTTGATCTGGGTCTTTCTGCCACTGTCTTATGGAAATGGTATTGTTTTTGTGGACTACTTAATTCCCATGTTACTCTTCATGGATTACAGAATGAGXXXXXXXXXXTTACAAAATCAGAAATCATAAAAAAGCATAATTGCACTTTGAGGATGGGTTGCTGTTATAGAATGGCAGTATGTTCCAGACATGAGGATAGACGGTTTAA
CATGTTTGATCTGGGTCTTTCTGCCACTGTCTTATGGAAATGGTATTGTTTTTGTGGACTACTTAATTCCCATGTTACTCTTCATGGATTACAGAATGAGXXXXXXXXXXTACAAAATCAGAAATCATAAAAAAAGCATAATTGCACTTTGAGGATGGGTTGCTGTTATAGAATGGCAGTATGTTCCAGACATGAGGATAGACGGTTTAA
>Marker20378
TGTTCTAGGAGACAAAAACGATTTGATGGTGTTAAAATGTTTGACACATCAATGGCTATAACACTGATGTCATTAACCATTTAAATATTTCTTTCAGAAAXXXXXXXXXXAAACAACAAAAACTCATCCAAATTTGTATGATACTGGATTACTGATTGAAGAGTTTATCTGGTTACATGCAACAGCCAACTGAGATACAAAATGAATAAA
TGTTCTAGGAGACAAAAACGATTTGATGGTGTTAAAATGTTTGACACATCAATGGATATAACACTGATGTCATTAACCATTTAAATATTTCTTTCAGAAAXXXXXXXXXXAAACAACAAAAACTCATCCAAATTTGTATGATACTGGATTACTGATTGAAGAGTTTATCTGGTTACATGCAACAGCCAACTGAGATACAAAATGAATAAA
>Marker4433
TTGGTTTTCTTTTTCTACTTCTTCTTCTATTTCCTCCTCTTCTTCATCCATCCCCTTATCTTTCCCAAAATTCCTTTCTTCTTCCTCTTTTCATTTTCCAXXXXXXXXXXCTTTTCTCCACCTGTCCTTAATCTTCTTCACTTCCTCATCTAAGACATATCTCATCTGTTCTTCCACTTTCTTCACTTTTTCACTACCCGTTTTGACAAA
TTGGTTTTCTTTTTCTACTTCTTCTTCTATTTCCTCCTCTTCTTCATCCATCCCCTTATCTTTCCCAAAATTCCTTTCTTCTTCCTCTTTTCATTTTCCGXXXXXXXXXXCTTTTCTCCACCTGTCCTTAATCTTCTTCACTTCCTCATCTAAGACATATCTCATCTGTTCTTCCACTTTCTTCACTTTTTCACTACCCGTTTTGACAAA
>Marker251220
TATGTCAAGTGTTGTTCTTGTCAGTGTATCATCTGGGTCTAATCTATAAAGTGTTTGAAACACGGGGCTAATACAGGCAAATTCATTTCGTAGCCATTTAXXXXXXXXXXGCATAGCAGGTCCAACCTCCACCGGACGTACTAAGATAAAAATAATTAAAAAATGTCTCAAGCCGACGTTGACTTTTGCTTTCAACATACTTTGTAAAGA
TATGTCAAGTGTTGTTCTTGTCAGTGTATCATCTGGGTCTAATCTATAAAGTGTTTGAAACACGGGGCTAATACAGGCAAATTCATTTCGTAGCCATTTAXXXXXXXXXXGCATAGCAGGTCCAACCTCCACCGGACGTACTAAGATAAAAATAATTAAAAAATGTCTCAAGCTGACGTTGACTTTTGCTTTCAACATACTTTGTAAAGA
>Marker120751
AACAGGTGGGTGGGTGTGGTATAGTCAAATATCACATATAGTACGTAGCGAGTTTAAAGTTATATATTGTTAGCTTTAAAAAATGAATCATCTTAATGTTXXXXXXXXXXTGGGGACTAATCAAGATAGGATGCAACGGGCATTTTAGTTTTCGTAATACATGGGAATTGGGTACAATGCACGTGGCAAACATCACGCTGCTTGGTAAAG
AACAGGTGGGTGGGTGTGGTATAGTCAAATATCACATATAGTACGTAGCGAGTTTAAAGTTATATATTGTTAGCTTTAAAAAATGAATCATCTTAGTGTTXXXXXXXXXXTGGGGACTAATCAAGATAGGATGCAACGGGCATTTTAGTTTTCGTAATACATGGGAATTGGGTACAATGCACGTGGCAAACATCACGCTGCTTGGTAAAG
>Marker73594
AATTCCTTTATTTGGTTGTCACTGAGACCTTGTCTGTGAACCTCAGTGGCAGCCCCAATTCTGAAACTATGGAACTTGAAATGGTTAGAAACTGTAGGCTXXXXXXXXXXTCTGCGAAGCCGTTAAGTTTGTGTACATATCCAAATGCAGAAGGAAAATTATATATCTAAGATGCTGCATATTTCTTGTTGATTAAGTACGCTATGAAAA
AATTCCTTTATTTGGTTGTCACTGAGACCTTGTCTGTGAACCTCAGTGGCAGCCCCAATTCTGAAACTATGGAACTTGAAATGGTTAGAAACTGTAGGCTXXXXXXXXXXTCTGCGAAGCCGTTAAGTTTGTGCACATATCCAAATGCAGAAGGAAAATTATATATCTTAGATGCTGCATATTTCTTGTTGATTAAGTACGCTATGAAAA
>Marker259564
TTTTGTTACAGCAGTTTTTGGTGTGGTCACATAAACATTAAGATTGACATACTTTGTAATGGTGCAAAATTTTTGTAGCTGTTTTCTTGCAGCACATTTTXXXXXXXXXXGACCCACTAGGATAATGGTCCAACATATATGTTAGCATAGGGTCTAGTGGAGAAAATGACAAAGCTGAGACAAGTCAGAGACAAAATTTTGGTAAATTGT
TTTTGTTACAGCAGTTTTTGGTGTGGTCACATAAACATTAAGATTGACATACTTTGTAATGGTGCAAAATTTTTGTAGCTGTTTTCTTGCACCACATTTTXXXXXXXXXXGACCCACTAGGATAATGGTCCAACATATATGTTAGCATAGGGTCTAGTGGAGAAAATGACAAAGCTGAGACAAGTCAGAGACAAAATTTTGGTAAATTGT
>Marker11995
AAGATTGTTCCTGTTAGGTCGCTTTCCGGAAGCTCACCTTTAAATGCTACACATGGAGTGTAGTTATGTGGATGAGCAAGAGAAAGCCTCTCTCATAACCXXXXXXXXXXTTTCCACCTCCTTTACTGTTAGCTCCTTTACTCGCGCCTGGTCATCCGCAACTCTCTTTCTGTCTCATGTTTTGTAACATGGGTGTGCACATTTTGTAGT
AAGATTGTTCCTGTTAGGTCGCTTTCTGGAAGCTCACCTTTAAATGCTACACATGGAGTGTAGTTATGTGGATGAGCAAGAGAAAGCCTCTCTCATAACCXXXXXXXXXXTTTCCACCTCCTTTACTGTTAGCTCCTTTACTCGCGCCTGGTCATCCGCAACTATCTTTCTGTCTCATGTTTTGTAACATGGGTGTGCGCATTTTGTAGT
>Marker105475
TCAATAGGTATTGAGTGTAAATGAAATCTGCTAAAAATGGGATAAGATGGGACTGGAAGGAGTGGGATGATGCAATATCTGATGTTTCCATTGTGAATCCXXXXXXXXXXACAAGGGCAGTGGCATATGGAATGGTCAAAAGGTCAAATGTCAAATGACCCTAACATAGAGAGTGGTCAATAGTTCAAACTAATGTTGGATTCTAGACAA
TCAATAGGTATTGAGTGTAAATGAAATCTGCTAAAAATGGGATAAGATGGGACTGGAAGGAGTGGGATGATGCAATATCTGATGTTTCCATTGTGAATCCXXXXXXXXXXACAAGGGCAGTGGCATATGGAATGGTCAAAAGGTCAAATGTCAAATGACCCTAACATAGAGAATGGTCAATAGTTCAAACTAATGTTGGATTCTAGACAA
TCAATAGGTATTGAGTGTAAATGAAATCTGCTAAAAATGGGATAAGATGGGACTGGAAGGAGTGGGATGATGCAATATCTGATGTTTCCATTGTGAATCCXXXXXXXXXXACAAGGACAGTGGCATAAGGAATGGTCAAAAGGTCAAATGTCAAATGACCCTAACATAGAGAATGGTCAATAGTTCAAACTAATGTTGGATTCTAGACAA
>Marker226925
TCTATTGGTCAGTACAGTAGTTAGAGGAAAAAGTAATACAAATTCTGCATGAAACTGAGGTACCCATGCCAATCAGACGGCAAATACACCATCTGAACCAXXXXXXXXXXTGATCAATTTCAAATTGCTCCACACTCAAAAACCGCTAGTTGGTCTTCCAGGATGCCATGAGGTCGACACTTTACACCATAAAGCCAATCAAACATTCAA
TCTATTGGTCAGTACAGTAGTTAGAGGAAAAAGTAATACAAATTCTGCATGAAACTGAGGTACCCATGCCAATCAGATGGCAAATACACCATCTGAACCAXXXXXXXXXXTGATCAATTTCAAATTGCTCCACACTCAAAAACCGCTAGTTGGTCTTCCAGGATGCCATGAGGTCGACACTTTACACCATAAAGCCAATCAAACATTCAA
>Marker270843
ATTTCATTTAGTGATATACTAGCATACAAAATGTCACAACTGACAGGCAATGGTTCTTATTGATGCTAATATTCTTGTATTGTTAATTTACCTTGTCCTTXXXXXXXXXXTAAGCCCTATGGTTTTGTTTATGAATATTATACTGTATGTAAAGACCATTTAGCCCTATGATTTATGTTTATGAATACTATACTGTATGAAAAGACCATT
ATTTCATTTAGTGATATACTAGCATACAAAATGTCACAACTGACAGGCAATGGTTCTTATTGATGCTAATATTCTTGTATTGTTAATTTACCTTGTCCTTXXXXXXXXXXTAAGCCCTATGGTTTTGTTTATGAATATTATACTGTATGTAAAGACCATTTAGCCCTATGGTTTATGTTTATGAATATTATACTGTATGAAAAGACCATT
>Marker189802
TTAATTTACGTTGAAGAGAAAAGGCATTCGCTTTGTGTGGTGACATCATGATTTGACATTTGTTTTTGTGCTTCATTTTCCTCATGTGGAATTACCCCAGXXXXXXXXXXGTAACTTGAGTAGGTAATAGTTAACCTATGCTTGCCATATTTGGTCTTTTGGTTTGTGGACTGGTCTTGATTCTTCTATTTACTCTTTTGTTACCATAAG
TTAATTTACGTTGAAGAGAAAAAGCATTCGCTTTGTGTGGTGACATCATGATTTGACATTTGTTTTTGTGCTTCATTTTCCTCATGTGGAATTACCCCAGXXXXXXXXXXGTAACTTGAGTAGGTAATAGTTAACCTATGCTTGCCATATTTGGTCTTTTGATTTGTGGACTGGTCTTGATTCTTCTATTTACTCTTTTGTTACCATAAG
>Marker111106
TCAAAATGGAAAGTCATATCAACATTGGGTCTTCACTGTAAAATTCCTTGTGATGTCTGGATGATTTTAGATGGAAATTCAAAATGACAACCACAGTGGCXXXXXXXXXXAATATTTCTGTTGCTACTTCTTGTAAACAGAAAGTCATTTTCACATGTTTTCACCAAAATTCTAATAATGATATATAGTTCCAAGGTCCTGAATTAAAAT
TCAAAATGGAAAGTCATATCAACATTGGGTCTTCACTGTAAAATTCCTTGTGATGTCTGGATGATCTTAGATGGAAATTCAAAATGACAACCACAGTGGCXXXXXXXXXXAATATTTCTGTTGCTACTTCTTGTAAACAGAAAGTCATTTTAACATGTTTTCACCAAAATTCTAATAATGATATATAGTTCCAAGGTCCTGAATTAAAAT
TCAAAATGGAAAGTCATATCAACATTGGGTCTTCACTGTAAAATTCCTTGTGATGTCTGGATGATTTTAGATGGAAATTCAAAATGACAACCACAGTGGCXXXXXXXXXXAATATTTCTGTTGCTACTTCTTGTAAACAGAAAGTCATTTTAACATTTTTTCACCAAAATTCTAATAATGATATATAGTTCCAAGGTCCTGAATTAAAAT
>Marker23125
CTCTTACTGTTTGTAGTAGTAGTAGTAGTATTAGTAGGTGTAGTATAAGTAATGGCAACACTGACCAATCTAAATTTCTTTCTCTTTTAGGATCAATCTTXXXXXXXXXXATTCCAGTGCTACCCGAGTTCCAGAATTCTCCCGCGCTGGTACCAAAAATTCCTGTTCAAATACCGCAGCCTACCGAATCGTTTCTTTCATCTGATCTTA
CTCTTACTGTTTGTAGTAGTAGTAGTAGTAGGTGTAGTATAAGTAATGGCAACACTGACCAATCTAAATTTCTTTCTCTTTTAGGATCAATCTTCAGCGTXXXXXXXXXXATTCCAGTGCTACCCGAGTTCCAGAATTCTCCCGCGCTGGTACCAAAAATTCCTGTTCAAATATCGCAGCCTACCGAATCATTTCTTTCATCTGATCTTA
CTCTTATTGTTTGTAGTAGTAGTAGTAGTAGGTGTAGTATAAGTAATGGCAACACTGACCAATCTAAATTTCTTTCTCTTTTAGGATCAATCTTCAGCGTXXXXXXXXXXATTCCAGTGCTACCCGAGTTCCAGAATTCTCCCGCGCTGGTACCAAAAATTCCTGTTCAAATATCGCAGCCTACCGAATCATTTCTTTCATCTGATCTTA
>Marker14233
ATGATTTCATCAAATGGGGAACGGCGTTGCCGGATTGTACGCTGGTTGGGGTCGCTAGGGTGTTTGACACATGAGGTACGGTGTTGCTGGCTGGGGAGCCXXXXXXXXXXCCATACAAGAACTTATGTGTATCTCGATGTGAATGAATGTGTGACCGAAGAAATTAGATAGCCGTTATCTGATGATAGGCTGTGTGTAGTGTGAGATGAG
ATGATTTCATCAAATGGGGAACGGCGTTGCCGGATTGTACGCTGGTTGGGGTCGCTAGGGTGTTTGACACATGAGGTACGGTGTTGCTGGCTGGGGAGCCXXXXXXXXXXCCATACAAGAATTTATGTGTATCTCGATGTGAATGAATGTGTGACCGAAGAAATTAGATAGCCGTTATCTGATGATAGGCTGTGTGTAGTGTGAGATGAG
>Marker115718
TGTGTAGCTTATTCCGATGTCAACGACAGCGGAATGAGTAATCAAAGTTTCGGGAACATTCCACACACTTGGCAGCCTGTATCAACACTCTTCCACTAATXXXXXXXXXXGAAGTAAGTTCAAGTAGGTTCATGTAGTTCCAATAGGCATAATATATTTTATTCGTTTCGTTAAAGAAATATTTCAACTTATTCCAGCCAACTGAAATGT
TGTGTAGCTTATTCCGATGTCAACGACAGCGGAATGAGTAATCTAAGTTTCGGGAACATTCCACACACTTGGCAGCCTGTATCAACACTCTTCCACTAATXXXXXXXXXXGTAAGTTCAAGTAGGTTCATGTAGTTCCAATAGGCATAATATATTTTATTCGTTTCGTTAAAGAAATAATATTTCAACTTACTCCAGCCAACTGAAATGT
>Marker220853
CTCTTCACGGAAAAATTGCAAAGTCAATCTCAGACGGACTGTTCGCCGATATCAAGCAGCACAACGAACAACTAAATATGAACATAGTGGTTGAATTTGCXXXXXXXXXXGACAAAATGACGTAGCAGTCAAAAGTAACAGGGTCGACTGCATCAATGTACTTAAGTCAGTGTTTGGGTGTAGGACCGTGAGCACGATCTCAGACTAATT
CTCTTCACGGAAAAATTGCAAAGTCAATCTCAGACGGACTGTTCGCCGATATCAAGCAGCACAACGAACAACTGAATATGAACATAGTGGTTGAATTTGCXXXXXXXXXXGACAAAATGACGTAGCAGTCAAAAGTAACAGGGTCGACTGCATCAATGTACTTAAGTCAGTGTTTGGGTGCAGGACCGTGAGCACGATCTCAGACTAATT
>Marker40200
TTTGTTGGCATTATTTTATGTAGTGTCGTGTGGTCTTGACTTCCTTACTTGAGTGGATTGTAATTGATCATTTGGGCTTTTTTACTTGGATATTGGGAGTXXXXXXXXXXTTTGCATCTGATGTGGGATCAGAATCTTTGGCAATGAGTTGCAGAAACAAACCTTGACACAGAAATTGGTAAGGAAGAATCCACAATCAGCACCGAAACA
TTTGTTGGCATTATTTTATGTAGTGTCGTGTGGTCTTGACTTCCATACTTGAGTGGATTGTAATTGATCATTTGGGCTTTTTTACTTGGATATTGGGAGTXXXXXXXXXXTTTGCATCTGATGTGGGATCAGAATCTTTGGCAATGAGTTGCAGAAACAAACCTTGACACAGAAATTGGTAAGGAAGAATCCACAATCAGCACCGAAACA
>Marker145240
ATCGTTTTAACAAAGCAAACGTGTTTGATCCCTACATATATTCAGATCTACTACTATTACTGGCGTACTAGGTAAGTACAAATGTAGAGAACATCTAGTAXXXXXXXXXXATTTTAGGCGATACGATCAGTAACTCCGTTGGAACCGTGAAACCCCTTATACATTGCAGTTCAGGATCCTATTAATATCCTGCAACGTATAATAATATAA
ATCGTTTTAACAAAGCAAACGTGTTTGATCCCTACATATATTCAGATCTACTACTATTACTGGCGTACTAGGTAAGTACAAATGTAGAGAACATCTAGTAXXXXXXXXXXATTTTAGGCGATACGATCAGTAACTCCGTTGCAACCGTGAAACCCCTTATACATTGCAGTTCAGGATCCTATTAATATCCTGCAACGTATAATAATATAA
>Marker13308
ATTGTTTGCTTTGGGATAGTCCAACAGTAAAGGGAGCACTCAAATCTCAGACTATCAGGTATGGATGGTCTTCCTACAGTTCATATGCATCTTTGTCTGGXXXXXXXXXXACCACTTTTTGGCAGACTCTCTATTCCATTTATGGGGGATTCTTTGCCACCAAGCTAAACAACAAATTCCCCATTTATGTTTCCCCAGTCCCTGACCAGA
ATTGTTTGCTTTGGGATAGTCCAACAGTAAAGGGAGCACTCAAATCTCAGACTATCAGGTATGGATGGTCTTCCTACAGTTCATATGCATCTTTGTCTGGXXXXXXXXXXACCACTTTATGGCAGACTCTCTATTCCATTTATGGGGGATTCTTTGCCACCAAGCTAAACAACAAATTCCCCATTTATGTTTCCCCAGTCCCTGACCAGA
ATTGTTTGCTTTGGGATAGTCCAACAGTAAAGGGAGCACTCAAATCTCAGACTATCAGGTATGGATGGTCTTCCTACAGTTCATATGCATCTTTGTCTGGXXXXXXXXXXACCACTTTTTGGCAGACTCTTTATTCCATTTATGGGGGATTCTTTGCCACCAAGCTAAACAACAAATTCCCCATTTATGTTTCCCCAGTCCCTGACCAGA
>Marker128050
AAGGTACAAGGGTTATTAGTCACAAAGATGGTGCACTGGACTCTTGTTTATGCCCCAAAAATATAGTATATGGAGCAGAATGGATCAAATTTGTTTCCATXXXXXXXXXXATGGAAAATTGTGACTACATGACAATGACCTAATAATAGCTCAAATTAAATTTGCAATAAAACATGGATTTGTTTTTAATAGGCAAATGGTATAAAAGAC
AAGGTACAAGGGTTATTAGTCACAAAGATGGTGCACTGGACTCTTGTTTATGCCCCAAAAATATAGTAGATGGAGCAGAATGGATCAAATTTGTTTCCATXXXXXXXXXXATGGAAAATTGTGACTACATGACAATGACCTAATAATAGCTCAAATTAAATTTGCAATAAAACATGGATTTGTTTTTAATAGGCAAATGGTATAAAAGAC
>Marker132991
TATTTTTATCACAATGCCTGGAGCGATTGGTCTCCTAAATTCAATGTCATCTATTTCAAAATCGTCACAAAAGCACTAAACCTTTTTAAAAATGCCTTCAXXXXXXXXXXACAAACGAACCATTTGCTACTTTGAGAAGAGTTACAATGCCTAATTGCAGTGGGTCACTGTCTTTAACATGGAGTAAGATTCGGGAACTATGGTAGATAA
TATTTTTATCACAATGCCTGGAGCGATTGGTCTCCTAAATTAAATGTCATCTATTTCAAAATCGTCACAAAAGCACTAAACCTTTTTAAAAATGCCTTCAXXXXXXXXXXACAAACGAACCATTTGCTACTTTGAGAAGAGTTACAATGCCTAATTGCAGTGGGTCACTGTCTTTAACATGGAGTAAGATTCGGGAACTATGGTAGATAA
>Marker15631
CTTAAGATACTGCTGAAGTTTAAATGAATTAGTTGTCTGTCCCTGCTACTGATGTATAGGGTGTATTCAAGTGAGTGGAATTTGGGTTTTGCTTCAGATTXXXXXXXXXXTCTCTCGTTCTGGCTGTCTTTATTGGAGAGGTAGTCTGATTTGGTAGATTTTTCCTTATTGAGTTGGTTCTTAGCTCTATTCCCTGATGTGATCCGTGAG
CTTAAGATACTGCTGAAGTTTAAATGAATTAGTTGTCTGTCCCTGCTACTGATGTATAGGGTGTATTCAAGTGAGTGGAATTTGGGTTTTGCTTCAGATTXXXXXXXXXXTCTCGCGTTCAGGCTGTCTTTATTGGAGAGGTAGTCTGATTTGGTAGATTTTTCCTTATTGAGTTGGTTCTTAGCTCTATTCCCTGATGTGATCCGTGAG
CTTAAGATACTGCTGAAGTTTAAATGAATTAGTTGTCTGTCCCTGCTACTGATGTATAGGGTGTATTCAAGTGAGTGGAATTTGGGTTTTGCTTCAGATTXXXXXXXXXXCCTCTCGTTCTGGCTGTCTTTATTGGAGAGGTAGTCTGATTTGGTAGATTTTTCCTTATTGAGTTGGTTCTTAGCTCTATTCCCTGATGTGATCCGTGAG
>Marker31869
TTAGTGGACAAGTGGTCTAAGTGCTCACCGTTCTTGATCACTGCCATCTCACCTATGTCTGTGTAGCTTCTCATGGGTCGGTGGTTCTTCCCTGGATTTTXXXXXXXXXXATTTCAAAGCTGCTGATATACTGTATTTACTTTTAATGATCAGAATTTCTGACTCAAACCACGCCAAATTTTTACTACGATTTGTTTACGTTTCCAAATA
TTAGTGGACAAGTGGTCTAAGTGCTCACCGTTCTTGATCACTGCCATCTCACCTATGTCTGTGTAGCTTCTCATGGGTCGGTGGTTCTTCCCTGGATTTTXXXXXXXXXXATTTCAAAGCTGCTGATATACTGTATTTACTTTTAATGCTCAGAATTTCTGACTTAAACCACGCCAAATTTTTACTACGATTTGTTTACGTTTCCAAATA
>Marker163249
TCTTGCGAGGAAGCTTCCCTGCCAAATTTGGTAAATTTTATTCAATGGTTTTGAGATGGTGCCATTGATATGTTTATTTGGTTTTTAGTTACAACAACCAXXXXXXXXXXATTTTGACAGATACAAGATGTATAAGTGCACTAAAAATATCATAAGCTCACTTAACCTTAGTGCCAGGCAAGACAAAAGCTTGCAACTTAAACAAGATTT
TCTTGCAAGGAAGCTTCCCTGCCAAATTTGGTAAATTTTATTCAATGGTTTTGAGATGGTGCCATTGATATGTTTATTTGGTTTTTAGTTACAACAACCAXXXXXXXXXXATTTTGACAGATACAAGATGTATAAGTGCACTAAAAATATCATAAGCTCACTTAACCTTAGTGCCAGGCAAGACAAAAGCTTGCAACTTAAACAAGATTT
>Marker269036
TCTTTATGTACATATATAATACAACTTAATAATGTGTTTACACACATACATGTAAACATACATAAATGCTACATTGCTGAAGAAATGAAAATGAAAACAAXXXXXXXXXXATTTTTGAATAACTCCATTTTAGGCTTGGGTTCTTCAACACTGCAGCCTTTTAATGATCTTAGATTTGGGATACTAGTCAAGCCTCTTTCCAGGAAATAG
TCTTTATGTACATATATAATACAACTTAATAATGTGTTTACACACATACATGTAAACATACATAAATGCTACATTGCTGAAGAAATGAAAATGAAAACAAXXXXXXXXXXATTTTTGAATAACTCCAATTTAGGCTTGGGTTCTTTAACACTGCAGCCTTTTAATGATCTTAGATTTGGGATACTAGTCAAGCCTCTTTCCAGGAAATAG
>Marker50585
AGAATTAGTCAGATGTGTGGTAATTTATACTTAAGATTTGCAACTCTAACGTGTTAGTGCTGGGACATCATTTTTATAGTAAAACATCTCTGTAAGTGTCXXXXXXXXXXTATATTGACTAAAATGGGTTTGATTGAGATTCAGATTTTCACAGACTAACATTACAGGGGTACCTCAGATTCTTGAATCTGCCCACGTTTTTCATGTAGA
AGAATTAGTCAGATGTGTGGTAATTTATACTTAAGATTTGCAACTCTAACGTGTTAGTGCTGGGACATAATTTTTATAGTAAAACATCTCTGTAAGTGTCXXXXXXXXXXTATATTGACTAAAATGGGTTTGATTGAGATTCAGATTTTCACAGACTAACATTACAGGGGTACCTCAGATTCTTGAATCTGCCCACGTTTTTCATGTAGA
>Marker95495
TTCATGTGTTGATGTGCCGCAAAACACCAATCAGCCATCACTACTCTATGCAAATTGATAATTATTCACACAAGAAATTCTTTGTACCATATTCAAAGTAXXXXXXXXXXATGTATAGGCTATTAACTAAGCATTAAAAAAATATTGCACCTGAGCTCATGTGGCGAAGGATGCCCTAACGTACGAGTGCATTCTGCGACACAAAGACGA
TTCATGTGTTGATGTGCCGCAAAACACCAATCAGCCATCACTACTCTATGCAAATTGATAATTATTCACACAAGAAATTCTTTGTACCATATTCAAAGTAXXXXXXXXXXATGTATAGGCTATTAACTAAGCATTAAAAAGATATTGCACCTGAGCTCATGTGGCGAAGGATGCCCTAACGTACGAGTGCATTCTGCGACACAAAGACGA
>Marker27731
TGTCTTGCTAATTAACCATGTATGAATTGACTTTATGATATGACTTGAATAGTTCATTCCATTGCAGATTTTTGTCAACTATCACCCCAAAGATTTTGTCXXXXXXXXXXTTTAGCTGTGTAAAATTTGATTGTATGGTATCATCTTCATATAAGTTTGTAGATGAAATACAGTTGCCTATTTTCAATTATGAAAACAAGAAAGAGTAGT
TGTCTTGCTAATTACCCATGTATGAATTGACTTTATGATATGACTTGAATAGTTCATTCCATTGCAGATTTTTGTCAACTATCACCCCAAAGATTTTGTCXXXXXXXXXXTTTAGCTGTGTAAAATTTGATTGTATGGTATCATCTTCATATAAGTTTGTAGATGAAATACAGTTGCCTATTTTCAATTATGAAAACAAGAAAGAGTAGT
TGTTTTGCTAATTAACCATATACATGAATTGACTTTATGATATGACTTGAATAGTTCATTCCATTGCAGATTTTTGTCAACTATCACCCCAAAGATTTTGXXXXXXXXXXTTTAGCTGTGTAAAATTTGATTGTATGGTATCATCTTCATATAAGTTTGTAGATGAAATACAGTTGCCTATTTTCAATTATGAAAACAAGAAAGAGTAGT
>Marker22634
TTAATTTTAGTATTCTTCCTAATTTTAGTATTTTATTATTGAAGAACGTAGGTTACATCAAACCTCTAAATATATAAATTTAGCAGAAACGACATGTACAXXXXXXXXXXAATTAGGTTGCATAATCCTTGTAGTTATTTATCTATCTGAGACCGAATGATGATTCTTAGTTAAGAAATGTCATTATTTATCAAAGTTAAATTTGCATAG
TTAATTTTAGTATTCTTCCTAATTTTAGTATTTTATTACTGAAGAACGTAGGTTACATCAAACCTCTAAATATATAAATTTAGCAGAAACGACATGTACAXXXXXXXXXXAATTAGGTTGCATAATCCTTGTAGTTATTTATCTATCTGAGACCGAATGATGATTCTTAGTTAAGAAATGTCATTATTTATCAAAGTTAAATTTGCATAG
TTAATTTTAGTATTCTTCCTAATTTTAGTATTTTATTATTGAAGAACGTAGGTTACATCAAACCTCTAAATATATAAATTTAGCAGAAACGATATGTACAXXXXXXXXXXAATTAGGTTGCATAATCCTTGTAGTTATTTATCTATCTGAGACCGAATGATGATTCTTAGTTAAGAAATGTCATTATTTATCAAAGTTAAATTTGCATAG
>Marker71271
TTTACTACGATGGTATGCTCTAGGTAAAGCTTTTTTGATGCAGATTAGTGGATCACCTGTCTGATACTGATTGTGAGACCAACATGATCAAAGGTTGAAGXXXXXXXXXXTAAGTACTTACCATTTGTCCGGTATCTAATGTCGATCTTAGTCTCATGGTCACGGAAGGCATCAGTAAACAAGGAAGTGAACATCATCCTGAAGAGAGTT
TTTACTACGATGGTATGCTCTAGGTAAAGCTTTTTTGATGCAGATTAGTGGACCACCTGTCTGATACTGATTGTGAGACCAACATGATCAAAGGTTGAAGXXXXXXXXXXTAAGTACTTACCATTTGTCCGGTATCTAATGTCGATCTTAGTCTCATGGTCACGGAAGGCATCAGTAAACAAGGAAGTGAACATCATCCTGAAGAGAGTT
TTTACTACGATGGTATGCTCTAGGTAAAGCTTTTTTGATGCAGATTAGTGGATCACCTCTCTGATACTGATTGTGAGACCAACATGATCAAAGGTTGAAGXXXXXXXXXXTAAGTACTTACCATTTGTCCGGTATCTAATGTCGATCTTAGTCTCATGGTCACGGAAGGCATCAGTAAACAAGGAAGTGAACATCATCCTGAAGAGAGTT
>Marker214875
CATTTACTACTATTAATCTAATAAAATTGTTTGTTCCTCTTGCCTCGATCATATAAGAACAGTGTTCAACGTTTTGAACAAAATAATTTGTAATGGATGCXXXXXXXXXXATGAATTCCTCTGTAACATTATATTTATTAAATGATGTTTCTACAAGAGTACTTAACAAGCCATAGTACTGTCAAACCCTCCCACACTTCCCTAAATATA
CATTTACTACTATTAATCTAATAATATTGTTTGTTCCTCTTGCCTCGATCATATAAGAACAGTGTTCAACGTTTTGAACAAAATAATTTGTAATGGATGCXXXXXXXXXXATGAATTCCTCTGTAACATTATATTTATTAAATGATGTTTCTACAAGAGTACTTAACAAGCCATAGTACTGTCAAACCCTCCCACACTTCCCTAAATATA
>Marker100293
CTGTTCAATTTTCTAACTTAAGGCAATGATGTGGCTATATCAGCTATGATTGTTTACAACTGAAATGTATGGATATATTTTTGAATTATGTGTTTCGGGAXXXXXXXXXXTTTTTCCTGTATATTCTCTACATTTGTTTCTTCGTACTAAACTTTCCACTGTGTCCAAATCCAAATAAATCATACATTGATCAAAAATACATTCAAAACA
CTGTTCAATTTTCTAACTTAAGGCAATGATGTGGCTATATCAGCTATGATTGTTTACAACTGAAATGTATGGATATATTTTTGAATTATGTGTTTCGGGAXXXXXXXXXXTTTTCCTATATATTCTCTATATTTGTTTCTTCGTACTAAACTTTCCACTTGTGTCCAAATCCAAATAAATCATATATTGATCAAAAATACATTCAAAACA
>Marker190467
TTTGTCAAATCAGCTAATGTTATTATCAAGGCAATCTTCAGGATCATACTCATTGAGTTTACATATCAAGTGTTTGAAACATTATGAATTTGTTGTATGGXXXXXXXXXXTCAGGTGCATCAGGTAGCTAAACTTCTCACTTTTCTACCTCCAATAATCTGATGTAATTCATAGCTTTAAAATAAACTGCCATCACTATCATCCGCCAGT
TTTGTCAAATCAGCTAATGTTATTATCAAGGCAATCTTCAGGATCATACTCATTGAGTTTACATATCAAGTGTTTGAAACATTATGAATTTTTTGTATGGXXXXXXXXXXTCAGGTGCATCAGGTAGCTAAACTTCTCACTTTTCTACCTCCAATAATCTGATGTAATTCATAGCTTTAAAATAAACTGCCATCACTATCATCCGCCAGT
>Marker37712
CCAATTTGATTGTTCCAGAACCAGATATGCAACTAGTTTTGAAGTGTCTTATCTCTCTTGACTTTATGGCTATATGTGTTTTCCTCATCATCTTGTAAATXXXXXXXXXXTCACTCAGATATATCGAGCTCCATTATCTCTAAGTAATCCATACAGTAACTTTGGAACAAAAGAGGTTTGCTCTTTAGATTTTGGTTTCATTAAGATAAA
CCAATTTGATTGTTCCAGAACCAGATATGCAACTAGTTTTGAAGTGTCTTATCTCTCTTGACTTTATGGCTATATGTGTTTTCCTCATCGTCTTGTAAATXXXXXXXXXXTCACTCAGATATATCGAGCTCCATTATCTCTAAGTAATCCATACAGTAACTTTGGAACAAAAGAGGTTTGCTCTTTAGATTTTGGTTTCATTAAGATAAA
CCAATTTGATTGTTCCAGAACCAGATATGCAACTAGTTTTGAAGTGTCTTATCTCTCTTGACTTTATGGCTATATGTGTTTTCCTCATCATCTTGTAAATXXXXXXXXXXTCACTCAGATATATTGAGCTCCATTATCTCTAAGTAATCCATACAGTAACTTTGGAACAAAAGAGGTTTGCTCTTTAGATTTTGGTTTCATTAAGATAAA
>Marker179176
AACATCTGTCTGTCCATCACCAATTCTGTAGGCTGTATTTCTGATAAAATTTTGATCCAGTTGTTGTATTTGGGCTTGTATCATCCAGATGTCTTGAAAAXXXXXXXXXXTTAAATCATTAAGATTGTGCATGGGTTGGAGTATGAGAGATTCATTTGTATTGATGAGGTGATCTGATTAAGTTTGCTTTTTGTCATTGTAAGCCATATG
AACATCTGTCTGTCCATCACCAATTCTGTAGGCTGTATTTCTGATAAAATTTTGATCCAGTTGTTGTATTTGGGCTTGTATCATCCAGATGTCTTGAAAAXXXXXXXXXXTTAAATCATTAAGATTGTGCATGGGTTGGAGTATGAGAGATTCATTTGTATTGATGAGGTGATCTGATTAAGTTTGCTTTTTGTCACTGTAAGCCATATG
>Marker86977
TCCGTTTTGGCACCAGTGGTGAAACAGATGGGTACGAAATCGCAAATAATCGGGGGTAGTGGGTTTTAAATTCACGAGTAAATAAAAGTGTGGGGATTGAXXXXXXXXXXATCCGTTGAGGTGGACATTCGATGAAACTATTGACAAATTCAGTTTTGCCTGAACCGCTAGGTCCAGGAATTAACATGTTAAAGGGATGGCGTTGATACA
TCCGTTTTGGCACCAGTGGTGAAACAGATGGGTACGAAATCGCAAATGATCGGGGGTAGTGGGTTTTAAATTCACGAGTAAATAAAAGTGTGGGGTTTGAXXXXXXXXXXATCCGTTGAGGTGGACATTCGATGAAACTATTGACAAATTCAGTTTTGCCTGAACCGCTAGGTCCAGGAATTAACATGTTAAAGGGATGGCGTTGATACA
TCCGTTTTGGCACCAGTGGTGAAACAGATGGGTACGAAATCGCAAATAATCGGGGGTAGTGGGTTTTAAATTAACGAGTAAATAAAAGTGTGGGGTTTGAXXXXXXXXXXATCCGTTGAGGTGGACATTCGATGAAACTATTGACAAATTCAGTTTTGCCTGAACCGCTAGGTCCAGGAATTAACATGTTAAAGGGATGGCGTTGATACA
>Marker221682
TCCATACGAATCAAAATACCCCACACAACCATCGCGGGGAAAGTAAACGGCTACCCGGTGTTTTCCTGGGAGATGACTGTCGTCCGTGTTGATGACATAAXXXXXXXXXXGTTTTGTTTCCACTTGTATTGATAAATCATCAATTCAATCCTGATTTTCGCTTGGAAATCTCTGTCAAGTAGCCGTCTGATCGCTTCGTCTCCTCACTAT
TCCATACGAATCAAAATACCCCACACAACCATCGCGGGGAAAGTAAACGGCTACCCGGTGTTTTCCTGGGAGATGACTGTCGTCCGTGTTGATGACATAAXXXXXXXXXXGTTTTGTTTCCACGTGTATTGATAAATCATCAATTCAATCCTGATTTTCGCTTGGAAATCTCTGTCAAGTAACCGTCTGATCGCTTCGTCTCCTCACTAT
>Marker105236
TCCTTTGGCACAGGTTTATTACCTATCCAAAGCTACTTGGAGGAGTACTACAAAACGTTATGCATCAAAAGGTCTGGTTGTCTAAGTGAAAATGGTCTGAXXXXXXXXXXGTTTTGTGCTTTTGTTATATCCTTGATGTTTTGGGGTTTTATAATCAGTAGAGGTTACAAAGGAAGGTGTGTGAAGGTGTGTGAATACAATGTTAATAAA
TCCTTTGGCACAGGTTTATTACCTATCCAAAGCTACTTGGAGGAGTACTACAAAACGTTATACATATGCATCAAAAGGTCTGGTTGTCAAAGTGAAAATGXXXXXXXXXXCTATGTTTTGTGCTTTTGTTATATCCTTGATGTTTTGGGGTTTTATAATCAGTAGAGGTTACAAAGGTGTGTGATGGTGTGTGAATACAATGTTAATAAA
>Marker55341
TAAATTTAGGTTTAAGTTTGGTGTCTCAAGTTTTCCAAGGTCACAGTCATTTGAATGTCTTACAGCAGGGATGAATTACTTATTTGAGATATAACAAGAAXXXXXXXXXXGAGTTCAGAATGATGAATTTTCTTGCTAATTCTTCAGCCACAGTTTCCTGCATTTTGCTTCTAGTTTTAACCTATTTAGAACTGCTTCCTGGATACTGAA
TAAATTTAGGTTTAAGTTTGGTGTCTCAAGTTTTCCAAGGTCACAGTCATTTGAATGTCTTACAGCAGGGATGAATTACTTATTTGAGATATAACAAGAAXXXXXXXXXXGAGTTCAGAATGATGAATTTTCTTGCTAATTCTTCAACCACAGTTTCCTGCATTTTGCTTCTAGTTTTAACCTATTTAGAACTGCTTCCTGGATACTGAA
>Marker47630
AAAGCAGATGCCATATGAATTGGATTCAAGAATGCTGATGATGATTAGTATCAGATTTTATATTTGTGTTGTAAAAAGTCACTTTCTAAATTTAAAAACAXXXXXXXXXXATGTTTGAGGGTCGAGAGATCAAGCTTGTGCAGAGTTGTGCTGCCTTCATTACAATGAATCCAGGTTATGCAGGACGTACAGAGCTCCCTGATAATCTTA
AAAGCAGATGCCATATGAATTGGATTCAAGAATGCTGATGATGATTAGTATCAGATTTTATATTTGTGTTGTAAAAAGTCACTTTCTAAATTTAAAAAGAXXXXXXXXXXATGTTTGAGGGTCGAGAGATCAAGCTTGTGCAGAGTTGTGCTGCCTTCATTACAATGAATCCAGGTTATGCAGGACGTACAGAGCTCCCTGATAATCTTA
>Marker257022
ATTTTACGCCATCCATTATTTTCTGTGTCAGCTTTTATTCTCTTCTAAAGATAATATATTGTTGACTTTGTATAGAGATGGTTTTCAAGTTAAAGTTAAGXXXXXXXXXXTGTGTTTAAGAGCTCTTCTAAATAAAAATGCATTTAACAGTCAGCCACTTCAAACCCATCAGAAATTATTTGAAATACTCCAAAGACGATGAAATATACT
ATTTTACGCCATCCATTATTTTCTGTGTCAGCTTTTATTCTCTTCTAAAGATAATATATTGTTGACTTTGTATAGAGATGGTTTTCAAGTTAAAGTTAAGXXXXXXXXXXTGTGTTTAAGAGCTCTTCCAAATAAAAATGCATTTAACAGTCAGCCACTTCAAACCCATCAGAAATTATTTGAAATACTCCAAAGACGATGAAATATACT
>Marker36586
GTCGTGTGCTGAAAAGGATGTTGATACCAAACAAGATGAACATCAAAATATCTTTACAGATAGGTTGAAATGTACATCTTTTTGGTTGTTTGTGTATCCAXXXXXXXXXXCATTAAAAAAATTTAAAATTATCAGGGAAAATCTTGGTATGGAATAAATTTCAGTATGTTGTTACGACTAACTGTCTAGAAGGATTTGGTTTGCAATCAA
GTCGTGTGCTGAAAAGGATGTTGATACCAAACAAGATGAACATCAAAATATCTTTACAGATAGGTTGAAATGTACATCTTTTTGGTTGTTTGTGTATCCAXXXXXXXXXXCATTAAAAAAATTTAAAATTATCTGGGAAAATCTTGGTATGGAATAAATTTCAGTATGTTGTTACGACTAACTGTCTAGAAGGATTTGGTTTGCAATCAA
>Marker10966
ATTATCAATAACAAGAAAAAAGGTAACTAAATCCCCAAAACCCCAAATAATTCAACTCAATCAGACAAACTCCCTACTGGGAACAGCCACAAGGAATTTTXXXXXXXXXXAGAACCATCAGGGACCCACATTAAAACACCAGCACACCTAACAAATTTGACCCTATTCAGGAGAAACCACCGATAAATTTAAATACATATGGACAGGAAA
ATCATCAATAACAAGAAAAAAGGTAACTAAATCCCCAAAACCCCAAATAATTCAACTAAATCAGACAAACTCCCTACTGGGAACAGCCACAAGGAATTTTXXXXXXXXXXAGAACCATCAGGGACCCACATTAAAACACCAGCACACCTAACAAATTTGACCCTATTCAGGAGAAACCACCGATAAATTTAAATACATATGGACAGGAAA
ATTATCAATAACAAGAAAAAAAGGTAACTAAATCCCCAAAACCCCAAATAATTCAACTCAATCAGACAAACTCCCTACTGGGAACAGCCACAAGGAATTTXXXXXXXXXXAGAACCATCAGGGACCCACATTAAAACACCAGCACACCTAACAAATTTGACCCTATTCAGGAGAAACCACCGATAAATTTAAATACATATGGACAGGAAA
>Marker90192
TTGATCAGATGGGAGAACCAGCAAATCAAGTCAAACTTATCAAGAACAAACTAACAGGGTAACTATGATATAACAGTACACTTGTCCGTAGACATATATGXXXXXXXXXXCCGATTTCAGAGTTACAGAAAATATGCATGTGCAAGAACAAATATTGTTAGGTGTTTAGCAGAAGATACTTCACTTAAATTTGCAGAAGCCATGCAAATT
TTGATCAGATGGGAGAACCAGCAAATCAAGTCAAACTTATCAAGAACAAACTAACAGGGTAACTATGATATAACAGTACACTTGTCCGTAGACATACATGXXXXXXXXXXCCGATTTCAGAGTTACAGAAAATATGCATGTGCAAGAACAAATATTGTTAGGTGTTTAGCAGAAGATACTTCACTTAAATTTGCAGAAGCCATGCAAATT
TTGATCAGATGGAAGAACCAGCAAATCAAGTCAAACTTATCAAGAACAAACTAACAGGGTAACTATGATATAACAGTACACTTGTCCGTAGACATACATGXXXXXXXXXXCCGATTTCAGAGTTACAGAAAATATGCATGTGCAAGAACAAATATTGTTAGGTGTTTAGCAGAAGATACTTCACTTAAATTTGCAGAAGCCATGCAAATT
>Marker115242
AAAGCTTTAGGTTAGCTTTCTCTCTATTGTTTGTGATGTGATTGAAAAGTTCCAAACATTGTCAAATATGAATAATAATACTACACAGTTAAGCTTTCACXXXXXXXXXXAATAAGTTTGTGAATAAAAAACAATTAGCATGTATGGGAGATAAAAATTTGCTTTTATAGTTGGGCATTAGTATCTTATGCTGTTTCATTAAAAATATTT
AAAGCTTTAGGTTAGCTTTCTCTCTATTGTTTGTGATGTGATTGAAAAGTTACAAACATTGTCAAATATGAATAATAATACTACACAGTTAAGCTTTCACXXXXXXXXXXAATAAGTTTGTGAATAAAAAACAATTAGCATGTATGGGAGATAAAAATTTGCTTTTATAGTTGGGCATTAGTATCTTATGCTGTTTCATTAAAAATATTT
>Marker36373
AAAGATATTTACGAATGGAGCTGATATATCTCAGCTCAAGATATGCAGCCTTGCTAACGCTCATTCATTTGTCAAATATTTAGTATAATAAACTAATGAAXXXXXXXXXXTCAAAAATGAGATTACTTTCTTTTCTGTATTGATTTATTTAATTGGCTTAATACCATTTAAAATTAATCAATTTTCCAAGACACTGGAGGATGAAACAAA
AAAGATATTTACGAATGGAGCTGATATATCTCAGCTCAAGATATGCAGCCTTGCTAACGCTCATTCATTTGTCAAATATTTAGTATAATAAACTAATGAAXXXXXXXXXXTCAAAAATGAGATTACTTTCTTTTCTGTATTAATTTATTTAATTGGCTTAATACCATTTAAAATTAATCAATTTTCCAAGACACTGGAGGATGAAACAAA
>Marker12064
TTATTTCTGAAAATGCTTACAGCAGTAGGTATTATTGACATTTTCATGGGTCGAGATCGTCAAATATTGTTATCTAAAATATTATGAGAATAAGTTGTTAXXXXXXXXXXTTGATTGCGATTTTCTTCACATACAACAAACGGGACTTAATTCTTTTTGTACTTTTATTGGAAAAAAAATGGAATCCATACCTGACCCTCTGTTATAAGC
TTATTTCTGAAAATGCTTACAGCAGTAGGTATTATTGACATTTTCATGGGTCGAGATCATCAAATATTGTTATCTAAAATATTATGAGAATAAGTTGTTAXXXXXXXXXXTTGATTGCGATTTTCTTCACATACAACAAACAGGACTTAATTCTTTTTGTACTTTTATTGGAAAAAAAATGGAATCCATACCTGACCCTCTGTTATAAGC
TTATTTCTGAAAATGCTTACAGCAGTAGGTATTATTGACATTTTCATGGGTCGAGATCGTCAAATATTGTTATCTAAAATATTATGAGAATAAGTTGTTAXXXXXXXXXXTTGATTGCGATTTTCTTCACATACAACAAACAGGACTTAATTCTTTTTGTACTTTTATTGGAAAAAAAATGGAATCCATACCTGACCCTCTGTTATAAGC
>Marker65952
TTTCTATAGGTAACAGTGTCTTACAAATTGATATTGTAGCTTCCTCTTCATAAATATCACTAGCTATACTTCAGTGCAATTTTATCTGCAGGTATTGTGTXXXXXXXXXXTGAGCAACATTTTAGTGATTTTACCTGTATACATAGTTAATTGGCATTTCCTACAGGTAACTTTTATAAGAGTTGATGTTTATAAAGCAGGATGCATGTT
TTTCTATAGGTAACAGTGTCTTACAAATTGATATTGTAGCTTCCTCTTCATAAATATCACTAGCTATACTTCAGTGCAATTTTATCTGCAGGTATTGTGTXXXXXXXXXXTGAGCAACATTTTAGTGATTTTACCTGTATACATAGTTAATTGGCATTTCCTACAGGTAACTTTTATAAGAGTTGATATTTATAAAGCAGGATGCATGTT
TTTCTATAGGTAACAGTGTCTTACAAATTGATATTGTAGCTTCCTCTTCATAAATATCACTAGCTATACTTCAGTGCAATTTTATCTGCAGGTATTGTGTXXXXXXXXXXTGAGCAACATTTTAGTGATTTTACCCATATACATAGTTAATTGGCATTTCCTACAGGTAACTTTTATAAGAGTTGATATTTATAAAGCAGGATGCATGTT
>Marker245080
TGAATTTTATTTCTTCAAACATTGTGATTGAGTAATGTTATTCACTACAGATATGTCTCTAATTCTGCGGCATAATCAACAGATGCCTGTTACTTTATATXXXXXXXXXXTATTCATTCTATTTACTTACAAACTTTCAAGTTCAAACTGGTAAACCAGATTTCCAAGCTGTAAAAAGCTACGTCTGATGGATAAACTGGCATAAAAACA
TGAATTTTATTTCTTCAAACATTGTGATTGAGTAATGTTATTCACTACAGATATGTTCTCTAATTCTGCGGCATAATCAACAGATGCCTGTTACTTTATAXXXXXXXXXXTATTCATTCTATTTACTTACAAACTTTCAAGTTCAAACTGGTAAACCAGATTTCCAAGCTGTAAAAAGCTACGTCTGATGGATAAACTGGCATAAAAACA
>Marker22680
CCTATAGTCAGGAAGAGCGATAGGCAGGATGTATGGGTGACCAAGTCCATGTGCAGTGCAGAATGTTACACTGACCACCGGCTTGTACTCTCCAAACTAAXXXXXXXXXXAGAAAAGCATCTTCAATCCATCTCTCTGGACACCCAGAATGTGGAGGCAGACTGGGTGACCCTTACATAGCTGGTCTACAACACCACCACAGAGATCTTA
CCTATAGTCAGGAAGAACGATAGGCAGGATGTATGGGTGACCAAGTCCATGTGCAGTGCAGAATGTTAGACTGACCACCGGCTTGTACTCTCCAAACTAAXXXXXXXXXXAGAAAAGCATCTTCAATCCATCTCTCTGGACACCAAGAATGTGGAGGCAGACTGGGTGACCCTTACATAGCTGGTCTACAACACCACCACAGAGATCTTA
>Marker20554
TCGTTGAAAAATGTAAGATTTCTGTAAGAAGAAATATTATTAATGCAACATATTAGTACTTGCAACAAAAATGAACAGGTAAATGATAGCAAGTATTCTAXXXXXXXXXXGCTCCCGCACAAATCAGTCATTGCAAAATACTCTGACATTTGAAGAAAAACTTGCAAAAAATGTTGAACTTCAAACTGAAGCCAATAAACACATTAAACT
TCGTTGAAAAATGTAAGATTTCTGTAAGAAGAAATATTATTAATGCAACATATTAGTACTTGCAACAAAAATGAACAGGTAAATGATAGCAAGTATTCTAXXXXXXXXXXCTCCCGCACAAATCAGTCATTACAAAATACTGTGACATTTGAAGAAAAACTTGCAAAAAAATGTTGAACTTCAAAATGAAGCCAATAAACACATTAAACT
>Marker161818
TCTTTTCTTTACTACAATATGTTATTAACATTGGGGATTACAAATATGCCAGTAAGCAGTTCGACTCTACGGGATACATGCATCCACACCATTACCAAACXXXXXXXXXXTAAATCTTATGTCAAGGTAGCTGCCTCTGCAATGCCAAAAGTGATAATTTTCAAAATACTGACCATCCCTGCCTCATAACCAAAATTGTGTCATAATGAA
TCTTTTCTTTACTACAATATGTTATTAACATTGGGGATTACAAATATGCCAGTAAGCAGTTCGACTCTACGGGATACATGAATCCACACCATTACCAAACXXXXXXXXXXTAAATCTTATGTCAAGGTAGCTGCCTCTGCAACACCAAAAGTGATAATTTTCAAAATACTGACCATCCCTGCCTCATAACCAAAATTGTGTCATAATGAA
>Marker64714
CATCTGCTATAAGACATGAGTATTTTGACATGTTTTCTGAGAGCGAAATATTTTCTGATAGTATATCGGTATATATGATTGATAAGATACGATTTTAACTXXXXXXXXXXACTGGAATCAGTGAACACACAATACAGAGGCACCTATTCTCTGTTGGTACCGGCTGATTTATATACAATGTACAATCCACAATGATAAACGTTCAGTGTT
CATCTGCTATAAGACATGAGTATTTTGACATGTTTTCTGAGAGCGAAATATTTTCTGATAGTATATCGGTATATATGATTGATAAGATACGACTTTAACTXXXXXXXXXXACTGGAATCAGTGAACACACAATACAGAGGCACCTATTCTCTGTTGGTACCGGCTGATTTATATACAATGTACAATCCACAATGATAAACGTTCAGTGTT
>Marker65779
TTAATATAGAAAATGCAAATATTATAATCATTATATCATATAGTACGCTGTACAACTTTGATTGAGTTCCCTGCTAAAACATTTAAAGACAAGATATAATXXXXXXXXXXAGTATAAGGAGATACTATATGGAAGGAGGAAGGGATACACTTCAGAAAATATATTGAAGCGTAACAAACCTCTTTAAGAGGATAAAATAGTAGAGATCAT
TTAATATAGAAAATGCAAATATTATAATCATTATATCATATAGTACGCTGTACAACTTTGATCGAGTTCCCTGCTAAAACATTTAAAGACAAGATATAATXXXXXXXXXXAGTATAAGGAGATACTATATGGAAGGAGGAAGGGATACACTTCAGAAAATATATTGAAGCGTAACAAACCTCTTTAAGAGGATAAAATAGTAGAGATCAT
>Marker191730
GATTTTGTAGATAGAAATGTTTTCGTCGCTGCCTTAGTCTGGAGTGAAATCAAAACCCCATAAAGCATGCTCACCTGTACAATCGTAGTACAAAAGCCGTXXXXXXXXXXTGCAATATTCCAGCTAGGGCTGATTGCATTGCTGACAATGTAAATGAGCAAACGTTTTGGCAGTTGTCATTGGAAAACATGATCATTGATCTTGGATCAG
GATTTTGTAGATAGAAATGTTTTCGTCGCTGCCTTAGTCTGGAGTGAAATCAAAACCCCATAAAGCATGCTCACCTGTACAATCGTAGTACAAAAGCCGTXXXXXXXXXXTGCAATATTCCAGCTAGGGCTGATTGCATTGCTGACAATGTAAATGAGCAAACGTTTTGGCGGTTGTCATTGGAAAACATGATCATTGATCTTGGATCAG
>Marker31740
CCTTTATTTGTTGGCTATTCTAACCTGAATGAAATTAAGTATATTGCCTGCAATTGAATTGTTGATCACACGATATGGATCGAAGGAAAACATGACAGTAXXXXXXXXXXTCTGTGTCGCTTGTTTAGAATCTCTGTTTTCAGCAGACGAAAAAAATATTTAAGTAACTTCTTTGGTGTCTTTCTAGGTGCAAACAAAGACCTAAATGAT
CCTTTATTTGTTGGCTATTCTAACCTGAATGAAATTAAGTATATTGCCTGCAATTGAATTGTTGATCACACGTTATGGATCGAAGGAAAACATGACAGTAXXXXXXXXXXCTGTGTCGCTTGTTTAGAATCTCTGTTTTCAGCAGACGAAAAAAAATATTTAAGTAACTTCTTTGGTGTCTTTCTAGGTGCAAACAAAGACCTAAATGAT
CCTTTATTTGTTGGCTATTCTAACCTGAATGAAATTAAGTATATTGCCTGCAATTGAATTGTTGATCACACGTTATGGATCGAAGGAAAACATGACAGTAXXXXXXXXXXTCTGTGTCGCTTGTTTAGAATCTCTGTTTTCAGCAGACGATAAAAATATTTAAGTAACTTCTTTGGTGTCTTTCTAGGTGCAAACAAAGACCTAAATGAT
>Marker274386
CCTATTTCACTAATTTATGTGTACTCAATATACTTACTGTGCTGTCTTTATCCTTGCAGAATGAAAATATGACACTAGCAAATGGATGCAATTTCATGTTXXXXXXXXXXAGGCATAATATAGTTTTATTCGTTTTGTTAAAGAATAATATTCAACTTAACCTTATTTCGGCATTATTAGCTTTCATCACTTTCCAGCCAACTGAAATGT
CCTATTTCACTAATTTATGTGTACTTAATATACTTACTGTGCTGTCTTTATCCTTGCAGAATGAAAATATGACACTAGCAAATGGATGCAATTTCATGTTXXXXXXXXXXAGGCATAATATAGTTTTATTCGTTTTGTTAAAGAATAATATTCAACTTAACCTTATTTCGGCATTATTAGCTTTCATCACTTTCCAGCCAACTGAAATGT
>Marker11945
CTCTTACATTGGGAAACGACAAAGAAAGTCTCTACCAGAAGGAAGACATTTTTTGTCAATTGCATTTAATATTAAATAGTCCTGGTCAGATAATGAAGAGXXXXXXXXXXTCTCTGGATGCATTTTTTTAATACCAAACAGTTCGTGTCTCACCACCCACCCAGAAGCCACAGTCGCATGAAAATATCATCATATTTAAGTGACTTGAAG
CTCTTACATTGGGAAACGACAAAGAAAGCCTCTACCAGAAGGAAGACATTTTTTGTCAATTGCATTTAATATTAAATAGTCCTGGTCAGATAATGAAGAGXXXXXXXXXXCTCTGGATGCATTTTTTTAATACCAAACAGTTCGTGTCTCACCACCCACCCAGAAGCCACAGTCGCATGAAAATATCATCATATTTAAGTGACTTGAAAG
CTCTTACATTGGGAAACGACAAAGAAAGCCTCTACCAGAAGGAAGACATTTTTTGTCAATTGCATTTAATATTAAATAGTCCTGGTCAGATAATGAAGAGXXXXXXXXXXTCTCTGGATGCATTTTTTTTATACCAAACAGTTCGTGTCTCACCACCCACCCAGAAGCCACAGTCGCATGAAAATATCATCATATTTAAGTGACTTGAAG
>Marker138517
TTTAATTTCGACAAAATGAATAATTGTCTTTAAATTTCATGGTTGTAACAACCATGAAATCAATGAAAACTGCAACCTCATGAGAAAAAAGGTAAATTTAXXXXXXXXXXAAAAAACATCAATTTGCATATATGAAATTACCTCATTGGGATGCTTCCTGTGAAAGTCCTTAATATGTTTCAGTCTTGAGTAGAATTCAGCAAATTCATT
TTTAATTTCGACAAAATGAATAATTGTCTTTAAATTTCATGGTTGTAACAACCATGAAATCAATGAAAACTGCAACCTCATGAGAAAAAGGTAAATTTATXXXXXXXXXXAAAAAACATCAATTTGCATATATGAAATTACCTCATTGGGATGCTTCCTGTGAAAGTCCTTAATATGTTTCAGTCTTGAGTAGAATTCAGCAAATTCATT
>Marker91721
TGATCTTTGAGCTTTTGAGACAACAACTTTTGATATGCTTCTGTAACCAAGTGCAAGACATCTACACAAAGTTTCGTCTGGGTATATGATGTTCACTGTGXXXXXXXXXXAAATGTAGATGGTGGAGATCAGTGTGAAAATGAAAAAAGGGAATAGACTGACAGTGCTACAACATAAAATGTTCCACCTTACAGATGGCATAAAAAAAGA
TGATCTTTGAGCTTTTGAGACAACAACTTTTGATATGCTTCTGTAACCAAGTGCAAGACATCTACACAAAGTTTCGTCTGGGTATATGATGTTCACTGTGXXXXXXXXXXAAATGTAGATGGTGGAGATCAGTGTGAAAATGAAAAAAGGGAATAGACTGACAGTGCTACAACATAAAATGTTCCACCTTTCAGATGGCATATAAAAAGA
>Marker192029
CTCATGAAGAAAAATGAAAACAAGTCAATTTTTGTAAACGCTTGATAAAAAAATGCGATCATAGGCTCTGCGGCGAATGAGTTTTCTTTCGTTTGAAGTTXXXXXXXXXXGTCTGCCTCAGCCAAAAACTGGACTTAGTATACTGAATGTAAAAATGAGACTTCTAGCTTGCTGAACGAAAACAAAAATTGCTCATTTGCATGATTATAT
CTCATGAAGAAAAATGAAAACAAGTCAATTTTTGTAAACGCTTGATAAAAAATGCGATCATAGGCTCTGCGGCGAATGAGTTTTCTTTCGTTTGAAGTTTXXXXXXXXXXGTCTGCCTCAACCAAAAACTGGACTTAGTATACTGAATGTAAAAATGAGACTTCTAGCTTGCTGAACGAAAACAAAAATTGCTCATTTGCATGATTATAT
>Marker99060
AAACAGTAACAATTGATTTTCAAGCAATAGCAAAAATAATACATACCAACTGATTTTCAAGCAATAGCCAAAATAATAACAATTGTTTTTCAAGACATAGXXXXXXXXXXGTTAACTAACCTACAGTTAATCGGAGTCGGCTGTTTGTCATTAACAGTACGATCTCATTAGGTTCAATTTATCAAGGAACGTAAACGTACTGCGAAAACG
AAACAGTAACAATTGATTTTCAAGCAATAGCAAAAATAATACATACCAACTGATTTTCAAGCAATAGCCAAAATAATAACAATTGTTTTTCAAGACATAGXXXXXXXXXXGTTAACTAACCTACAGTTAATCGGAGTCGGCTGTTTGTCATTAACAGTACGATCTCATTAGGCTCAATTTATCAAGGAACGTAAACGTACTGCGAAAACG
>Marker124081
AAAAAGCCATATACTCTATGAGGTAAAGGGTTAATAGTCTCCTATGAAGGCGCATGTACGACATGGCTGACTTGGGAAATTATTGACCAATAAATCTCAAXXXXXXXXXXACACAATCTGTATGCATTTCTGTGGTGTAGAACTAATATTGTTGTGCAAAAACCATGGTTTCTTCTTTCAGTGACCTTGACCTTTGACCCTGAAATTAAA
AAAAAGCCATATACTCTATGAGGTAAAGGGTTAATAGTCAACTATGAAGGCGCATGTACGACATGGCTGACTTGGGAAATTATTGACCAATAAATCTCAAXXXXXXXXXXACACAATCTGTATGCATTTCTGTGGTGTAGAACTAATATTGTTGTGCAAAAACCATGGTTTCTTCTTTCAGTGACCTTGACCTTTGACCCTGAAATTAAA
>Marker111373
TATGAAATTATTGTCTGCCCCTGAATCCATCATTCCTCAACATTTGATTGTAGCTAGTCTGTTGGCTGATATTTTGTATTCAAATATGATCTTGGCTTGGXXXXXXXXXXAGCTTCACATACTTGAGTTAGGCTTTATTGAATTTGATATGTTAAGCTTAGAGCTTGTTACCTCTCTTGAGGCAGTTAATGAGCTCTACATACATGAATT
TATGAAATTATTGTCTGCCCCTGAATCCATCATTCCTCAACATTTGATTGTAGCTACTCTGTTGGCTGATATTTTGTAATCAAATACGATCTTGGCTTGGXXXXXXXXXXAGCTTCACATACTTGAGTTAGGCTTTATTGAATTTGATATGTTAAGCTTAGAGCTTGTTACCTCTCTTGAGGCAGTTAATGAGCTCTACATACATGAATT
TATGAAATTATTGTCTGCCCCTGAATCCATCATTCCTCAACATTTGATTGTAGCTACTCTGTTGGCTGATATTTTGTAATCAAATATGATCTTGGCTTGGXXXXXXXXXXAGCTTCACATACTTGAGTTAGGCTTTATTGAATTTGATATGTTAAGCTTAGAGCTTGTTACCTCTCTTGAGGCAGTTAATGAGCTCTACATACATGAATT
>Marker254336
GTAGATTTGGGGGTCAGAGTTCATTGTGGTTTAAAGAAAAATGGGTTTTGCAGAATAATGTTTTCTAAAGATTAAGTTTCTTGATCAAGCTCCATGGATAXXXXXXXXXXAGAAGTCAAGACCTGTTAGTCAATAATTTCCAGTCAGCCTTACCATACTAGTGCCTAATTAGAGAACTTTTGGAATACAGAGCAGTGTATAAATAATAAA
GTAGATTTTGGGGTCAGAGTTCATTGTGGTTTAAAGAAAAATGGGTTTTGCAGAATAATGTTTTCTAAAGATTAAGTTTCTTGATCAAGCTCCATGGATAXXXXXXXXXXTAGAAGTCAAGACCTGTTAGTCAATAATTTCCAGTCAGCCTTACCATACTAGTGCCTAATTAGAGAACTTTGGAATACAGAGCAGTGTATAAATAATAAA
>Marker261027
TGATCTGCCATTGCATTATGTGATGGCACACCAAGGTCTATGATATTTTCAGTCAGATCTGACAACTATACAAGTATTTAAGGTAAATCATTTATCATTTXXXXXXXXXXGCGTTACACAGCTCATGAGCAAGGAGAGTGCCCTGAAAAGTACACACAACAAATCGTTAATTTGTACTCAGCGTATAGCAAGGAAAATCAGGGCAGAGAT
TGATCTGCCATTGCATTATGTGATGGCACACCAAGGTCTATGATATTTTCAGTCAGATCTGACAACTATACAAGTATTTAAGGTAAATCATTCATCATTTXXXXXXXXXXGCGTTACACAGCTCATGAGCAAGGAGAGTGCCCTGAAAAGTACACACAACAAATCGTTAATTTGTACTCAGCGTATAGCAAGGAAAATCAGGGCAGAGAT
>Marker6424
TTAATTTCATATTTTATTTTATTTTTTACTTGACTGTGCAATAACACCTTCAATCGTCTCCTAGATAAAGATGACACCATAATGACTGGGGACCTCACATXXXXXXXXXXATCCCTTACCTCATGACAGCAAGATTATTGGGGACCTCGCACCATCCCCCACCTCATGACACCATGATATTTATAAAGTTTCATGATAATCCATCAAAAG
TTAATTTCATATTTTATTTTATTTTTTACTTGACTGTGCAATAACACCTTCAATCGTCTCCTAGATAAAGATGACACCATAATGACTGGGGACCTCACATXXXXXXXXXXATCCCTTACCTCATGACAGAAAGATTAGTGGGGACCTCGCACCATCCCCCACCTCATGACACCATGATATTTATAAAGTTTCATGATAATCCATCAAAAG
>Marker228403
TTAACGCATGTTTGATCACATTTAAATAGTCCAACGAAACATCTACGGTTTCGTTCCTCACAATGACCACAGACTGGTCGAACGTAGAAACCGATGAGAAXXXXXXXXXXAGGTCTTTCTGAAGTTAAACGCCCGTCAAGAACCCACCCAATTCATTTTGCTCGATATTAAAAATGTCCTCTTGCTCGTGGGTATGTTGCTGAAAAGCAT
TTAACGCATGTTTGATCACATTTAAATAGTCCAACGAAACATCTACGGTTTCGTTCCTCACAATGACCACAGACTGGTCGAACGTAGAAACCGATGAGAAXXXXXXXXXXAGGTCTTTCTGAAGTTAAACGCCCGTCAAGAACCCACCCAATTCATTTTGCTCGATATTAAAAATGTCCTCTTGTTCGTGGGTATGTTGCTGAAAAGCAT
>Marker18696
TTAATTTACCTAAATATTACAGTAAATTTTAATTTAATTTGAAAAAGTTTTGCTTTCTTTTATTTTAGTTATGTGCTATATGTGTTTTGTCCAATTGTATXXXXXXXXXXTTGTTTTAAATCATACTGATTTAAATAAATCTTTTCTTAAGTACGACATACCTTGAATACTTCCTCTTCCTTCGCTACTACTACTACTACTACCACTACT
TTAATTTACCTAAATATTACAGTAAATTTTAATTTAATTTGAAAAAGTTTTGCTTTCTTTTACTTTAGTTATGTGCTATATGTGTTTTGTCCAATTGTATXXXXXXXXXXTTGTTTTAAATCATACTGATTTAAATAAATCTTTTCTTAAGTACGACATACCTTGAATACTTCCTCTTCCTTCGCTACTACTACTACTACTACCACTACT
>Marker108708
GTGATATCTTTGTCTTAAATGCAATTTATCCGCAAAATGTAAGGCAAAAGACACAGAATTCAAAATTTTCACGGAAACCATTTCATTTCTTTTAGTCTGTXXXXXXXXXXTTTTTTGCCTTGAACTTTGAATGATTAACCCCCAAATCAATTGGTAGTCTTCCTCATTTCAAATGCAAGTCATCTACATGGTCTAGTCAAGACACATGAG
GTGATATCTTTGTCTTAAATGCAATTTATCCACAAAATGTAAGGCAAAAGACACAGAATTCAAAATTTTCACAGAAACCATTTCATTTCTTTTAGTCTGTXXXXXXXXXXTTTTTTGCCTTGAACTTTGAATGATTAACCCCCAAATCAATTGGTAGTCTTCCTCATTTCAAATGCAAGTCATCTACATGGTCTAGTCAAGACACATGAG
GTGATATCTTTGTCTTAAATGCAATTTATCCGCAAAATGTAAGGCAAAAGACACAGAATTCAAAATTTTCACAGAAACCATTTCATTTCTTTTAGTCTGTXXXXXXXXXXTTTTTTGCCTTGAACTTTGAATGATTAACCCCCAAATCAATTGGTAGTCTTCCTCATTTCAAATGCAAGTCATCTACATGGTCTAGTCAAGACACATGAG
>Marker40678
TTACTTTTCACTAACGTGTACGGATACGTAGCATGTCCCCAATTTCTCTTGCGACACCCTGGTTCAAAAACTTACTCCCGATTGCGTCCACTTCCTTGTTXXXXXXXXXXTTAAAACAATCTTACAAACATTATAATCACAGGATTAACATTTGGACCAATAAAAGACAACTAGCGGTATTGAAATTCATAAACAAACCTATAAGATAAG
TTACTTTTCACTAACGTGTATGGATACGTAGCATGTCCCCAATTTCTCTTGCGACACCCTGGTTCAAAAACTTACTCCCGATTGCGTCCACTTCCTTGTTXXXXXXXXXXTTAAAACAATCTTACAAACATTATAATCACAGGATTAACATTTGGACCAATAAAAGACAACTAGCGGTATTGAAATTCATAAACAAACCTATAAGATAAG
TTACTTTTCACTAACGTGTATGGATACGTAGCATGTCCCCAATTTCTCTTGCGACACCCTGGTTCAAAAACTTACTCCCGATTGCGTCCACTTCCTTGTTXXXXXXXXXXTTAAAACAATCTTACAAACATTATAATCACAGGATTAACATTTGGACCAATAAAAGACAACTACCGGTATTGAAATTCATAAACAAACCTATAAGATAAG
>Marker61371
TTCAAATGAAATTTTGCCCTACCACATGCAGGATTGCAAGCAAGTTGATGGGCAATCAAACAAATGTTGATATATTAATCAAAAGTTGAATCCAGTCAAGXXXXXXXXXXAAGATAACCTCAAAACAATCTAACATTGATTCAGATATGTCCACCTAAGTGTGACATCAGTGACCTGAGGCTCTGCTCAGTTTACACTGATTTAGAATAG
TTCAAATGAAATTTTGCCCTACCACATGCAGGATTGCAAACATGTTGATGGGCAATCAAACAAATGTTGATATATTAATCAAAAGTTGAATCCAGTCAAGXXXXXXXXXXAAGATAACCTCAAAACAATCTAACATTGATTCAGATATGTCCACCTAAGTGTGACATCAGTGACCCGAGGCTCTGCTCAGTTTACACTGATTTAGAATAG
>Marker87234
CTAATTGATTCACTATATATTTGTCAAAATAAGATTTCAACAACAACTGTCGCCGTCTTTGCTGCCTATTTGTCAGGAGACGGTAAAGAGCCTCTAATTGXXXXXXXXXXTTTTTTTTCTTTGTCGCGTCGAAGGAAAAATGCGCGATTGTCGGTGACAATTTGGAGGCGCTCCCTCCCTGCTGCTTTCTGCGTCCCTTTTCGAAAATTA
CTAATTGATTCACTATATATTTGTCAAAATAAGATTTCAACAACAACTGTCGCCGTCTTTGCTGCCTATTTGTCAGGAGACGGTAAAGAGCCTCTAATTGXXXXXXXXXXTTTTTTTTCTTTGTCGCGTCAAAGGAAAAATGCGCGATTGTCGGTGACAATTTGGAGGCGCTCCCTCCCTGCTGCTTTCTGCGTCCCTTTTCGAAAATTA
>Marker239494
ATTCTTAAGATATATTACCTAAAAGTAATACGTTTTTGGAATAGGTAAGAGGAAGAGGGACCCATATATCCTTTCCAGGAGTTGGCTCTATCTCCAATCCXXXXXXXXXXTGACGATGCTACTGAACGATTGGGAATGTTGCCTGTTGTGCTGGTCCATATCCCACCATATCAAACTGGGGTCCTTGAGATGAAAGGCATCCAAAGTAGA
ATTCTTAAGATATGTTACCTAAAAGTAATACGTTTTTGGAATAGGTAAGAGGAAGAGGGACCCATATATCCTTTCCAGGAGTTGGCTCTATCTCCAATCCXXXXXXXXXXCGATGCTACTGAACGATTGAGAATGTTGCCTGTTGTGATGCTGGTCCCTATCCCACCATATCAAACTGGGGTCCTTGAGATGAAAGGCATCCAAAGTAGA
>Marker156450
CTGATTTCCCATCCTACCTTTGGTTTCCACCACATTTCTTTACTTAGAATATTCCCATTTCCATCTGTATATTAATAAGACCTTGGATGAGATTTATTTAXXXXXXXXXXGGATGAGCCTAATTTCCATGCCATCATTTAATGGAGTAATGACCTCTGAATGCCCATAATCTCCTAACTTTGGTTTCCCAAACAGAACTTTCTCATTTGA
CTGATTTCCCATCCTACCTTTGGTTTCCACCACATTTCTTTTACTTAGAATATTCCCATTTCCATCTGTATATTAATAAGACCTTGGATGAGATTTATTTXXXXXXXXXXGGATGAGCCTAATTTCCATGCCATCATTTAATGGAGTAATAACCTCTGAATGCCCATAATCTCCTAACTTTGGTTTCCCAAACACAACTTTCTCATTTGA
>Marker267147
AAAACATTTATTGCGTCTTCAAGAGGACTTTTAAGTCAGAAATAGCAAATCTTATGATAAGTTTGTGGTTTTTATTTGTCAAGCCCTCCTACAATTTAAAXXXXXXXXXXAAGTCTTGTGGTAAGCCTTGTGCCTTTCAGAATGTGTGACAGTCAAGTTTTGGAGAAGACCTAATGCCTTTCAGAGTGTGTGGCAGTCAAGTTTTGTAGT
AAAACATTTATTGCATCTTCAAGAGGACTTTTAAGTCAGAAATAGCAAATCTTATGATAAGTTTGTGGTTTTTATTTGTCAAGCCCTCCTACAATTTAAAXXXXXXXXXXAAGTCTTGTGGTAAGCCTTGTGCCTTTCAGAATGTGTGACAGTCAAGTTTTGGAGAAGACCTAATGCCTTTCAGAGTGTGTGGCAGTCAAGTTTTGTAGT
>Marker7765
ATTGTCAAGATAATGTGACTGGGTGGGACATCATGCTACATGTCTGATGCCCCAGTGCTAAGCATCGCTATAAACTGTCAAACTGCAGACATCTTAGCGAXXXXXXXXXXTCTGTTGTGGAAACATGCATTGCTACAACTGGAACAACTTTTAAATTTCTCACAACATAATGAACTGACTGAATTGGACAAAGTTTAACTGAAACATAGA
ATTGTCAAGATAATGTGACTGGGTGGGACATCATGCTACATGTCTGATGCCCCAGTGCTAAGCATCGCTATAAACTGTCAAACTGCAGACATCTTAGCGAXXXXXXXXXXTCTGTTGTGGAAACATGCATTGCTACAACTGGAACAACTTTTAAATTTCTCACAACATAATGAACTGACTGAATTGGACCAAGTTTAATTGAAACATACA
>Marker114151
GTGATTTGAATTTAAACGTGTGTTTGATAGAAATAACGAAACTATGCTTACGAGAGATAATATTCGACTTTGACATGCTCCCACATCAAGAATGACTGACXXXXXXXXXXTATGCCACGTAAGCATGTAAAGGGTATATCATGCCCAGGCAAGTAGAATAAAATGCCTTACCCAGGCACACATCAATGTTGCCAACCTAGTCTGATCCAA
GTGATTTGAATTTAAACGTGTGTTTGATAGAAATAACGAAACTATGCTTACGAGAGATAATATTCGACTTTGACATGCTCCCACATCAAGAATGACTGACXXXXXXXXXXTATGCCACGTAAGCATGTAAAGGGTATATCATGCCCAGGCAAGTAGAATAAAATGCCTTACCCAGGCACACATCAATGCTGCCAACCTAGTCTGATCCAA
>Marker199582
TAAATATATATCTCTAATTCACATAAAGCAATTCTTTTTTCTAAATATTTTAACCAATAAGTATGATTTAAATAAGTAGAAGCCTATTAAATTAGCACGTXXXXXXXXXXCATGACTGTATCTAATAAACTATGCATACGTGTCTGCATGTGCTGTATGTGCACCTTTTTCAGTAAATTATTGTATTGTTATAGATTAAATAGACCCATT
TAAATATATATCTCTAATTCACATAAAGCAATTCTTTTTTCTAAATATTTTAACCAATAAGTATGATTTAAATAAGTAGAAGCCTATTAAATTAGCACGTXXXXXXXXXXCATGATTGTATATAATAAACTATGCATGCGTGTCTGCATGTGCTGTATGTGCACCTTTTTCAGTAAATTATTGTATTGTTATAGATTAAATAGACCCATT
>Marker18864
CATTTTGTATTTTTAAGTATTACTTGATAAAAAAATGTGTTACATTGACCCCATTTTGGTGCAAGTTATACATTGATTTAATGATACACAAATGTTGTATXXXXXXXXXXTAGCTTTATCCTCAGGGAGTGCAATTAGTTTAGTGGCTAGTATACTGTACTCAAGAAATAAAAGGTGCAGGCAGCAAATGTTGAATAATCAATCAATCAT
CATTTTGTATTTTTAAGTATTACTTGATAAAATAATGTGTTACATTGACCCCATTTTGGTGCAAGTTATACATTGATTTAATGATACACAAATGTTGTATXXXXXXXXXXTAGCTTTATCCTCAGGGAGTGCAATTAGTTTAGTGGCTAGTATACTGTACTCAAGAATTAAAAGGTGCAGGCAGCAAATGTTGAATAATCAATCAATCAT
CATTTTGTATTTTTAAGTATTACTTGATAAAATAATGTGTCACATTGACCCCATTTTGGTGCAAGTTATACATTGATTTAATGATACACAAATGTTGTATXXXXXXXXXXTAGCTTTATCCTCAGGGAGTGCAATTAGTTTAGTGGCTAGTATACTGTACTCAAGAATTAAAAGGTGCAGGCAGCAAATGTTGAATAATCAATCAATCAT
>Marker211889
TTTAATGTGCATTAACCATTCATGAAATGTTGAATGTTCATGTGCATTTTGTGAATATTTTATGAACATACGTTCTACAACAATTTATGGATAATTCAGAXXXXXXXXXXCAATCACTTAGGACTATGACGTTTTCATTTTTACATAAAATCTTGCTATTTTACCAGTCAGAATCACAGACTGGCAGTAATCATGAAAGGGTCTATAGTT
TTTAATATGCATTAACCATTCATGAAATGTTGAATGTTCATGTGCATTTTGTGAATATTTTATGAACATATGTTCTACAACAATTTATGGATAATTCAGAXXXXXXXXXXCAATCACTTAGGACTATGACGTTTTCATTTTTACATAAAATCTTGCTATTTTACCAGTCAGAATCACAGACTGGCAGTAATCATGAAAGGGTCTATAGTT
>Marker84545
GCAATTAGTGAAAATACGGATAAAAATTCGTAAATTTGGACATGAATTAGTGAAAAATACCACAACAATACCTCCATCCACTCTGACCATCCTACACTATXXXXXXXXXXACTTGAACTTCCTCAAATGCTTGATCGTAAATTTGTTTTCAAAACAACTGCTAGTTGATCTTGGTGACTAAAATTGCTGGCAAATTTTCTGCACCTAAGG
GCAATTAGTGAAAATACGGATAAAAATTCGTAAATTTCGACATGAATTAGTGAAAAATACCACAACAATACCTCCATCCACTCTGACCATCCTACACTATXXXXXXXXXXACTTGAACTTCCTCAAATGCTTGATCGTAAATTTGTTTTCAAAACAACTGCTGGTTGATCTTGGTGACTAAAATTGCTGGCAAATTTTCTGCACCTAAGG
GCAATTAGTGAAAATACGGATAAAAATTCGTAAATTTGGACATGAATTAGTGAAAAATACTACAACAATACCTCCATCCACTCTGACCATCCTACACTATXXXXXXXXXXACTTGAACTTCCTCAAATGCTTGATCGTAAATTTGTTTTCAAAACAACTGCTGGTTGATCTTGGTGACTAAAATTGCTGGCAAATTTTCTGCACCTAAGG
>Marker28153
AAAAATTAACTCCGAGCAACTAAAAGTAGGCTTCTTGTATTAACTTTCTTGAAAGGAGTTTTCCACACCAATCCTGCAGATTGTCAGTGACTGAATTTCCXXXXXXXXXXGAAGCATTTAGGGAAAAACTCAATTAAGTAATACAGTTGTTTAAGTAGTGATCTGAACTCATTATAATCGTAATCATGTTTGAAAACGACGGGGAAATTG
AAAAATGAACTCCGAGCAACTAAAAGTAGGCTTCTTGTATTAACTTTCTTGAAAGGAGTTTTCCACACCAATCCTGCAGATTGTCAGTGACTGAATTTCCXXXXXXXXXXGAAGCATTTAGGGAAAAACTCAATTAAGTAATACAGTTGTTTAAGTAGTGATCTGAACTCATTATAATCGTAATCATGTTTGAAAACGACGGGGAAATTG
AAAAATTAACTCCGAGCAACTAAAAGTAGGCTTCTTGTATTAACTTTCTTGAAAGGAGTTTTCCACACCAATCCTGCAGATTGTCAGTGACTGAATTTCCXXXXXXXXXXGAAGCATTTAGGGAAAAACTCAATTAAGTAATACAGTTGTTTAAGTAGTGATCTGAACTCATTATAATCGTAATCATGTTTGAAAACGACGGGGAAAATG
>Marker245712
CATCTTTCCAACTAAGCACTGATAAATAAACTTTGCTATATTAGTTCCCTCACAGCAGACTGAGAAATAACAATACCTATGGAGATTTCCTCATATGTCAXXXXXXXXXXCTAAGTGTAACTAATTGAGGATACTCCCATATATTACAGCATTTCAATTGTTGCCAGGATACAATTTTGACCAACTAAATCAGAGGTGCACAATCTTTTT
CATCTTTCGAACTTAGCACTGATAAATAAACTTTGCTATATTAGTTCCCTCACAGCAGACTGAGAAATAACAATACCTATGGAGATTTCCTCATATGTCAXXXXXXXXXXCTAAGTGTAACTAATTGAGGATACTCCCATATATTACAGCATTTCAATTGTTGCCAGGATACAATTTTGACCAGCTAAATCAGAGGTGCACAATCTTTTT
>Marker104204
TCTATTTAGTACGTACACATGGAGGGGGGTGTTGGGTTAACCCAAATGTATACGCTTGCGTAAGGATAGTGGGGGTCTACTGATAATGGACGTACGCAAGXXXXXXXXXXTTTATTTGATGCAGCCATACAATCAACGTAGGTGGAATATCTGTTTTATTAAACACGTTACTATTATTAATCCTTTATCGTTTCTACGTGGATTAAATAC
TCTATTTAGTACGTACGCATGGAGGGGGGTGTTGGGTTAACCCAAATGTATACGCTTGCGTAAGGATAGTGGGGGTCTACTGATAATGGACGTACGCAAGXXXXXXXXXXTTTATTTGATGCAGCCATACAATCAACGTAGGTGGAATATCTGTTTTATTAAACACGTTATTATTATTAATCCTTTATCGTTTCTACGTGGATTAAATAC
>Marker68800
TCGATACGGTTAACTGAGATACACTATTGGTCATCTAAGCACGACTCGCTTGCCCTAGGAATTTCATTAAGCTCTCTCTTCGACCTTCTCCGACTGAATGXXXXXXXXXXGCGGATTAGGATTAGACAATAAACCAGATCAGATCTTCAACTGCGATGAAACAGGATTTAGTGGAAAATAAAAAATAAGTCAGAAAGTAATTGGTATCAA
TCGATACGGTCAACTGAGATACACTATTGGTCATCTAAGCACGACTCGCTTGCCCTAGGAATTTCATTAAGCTCTCTCTTCGACCTTCTCCGACTGAATGXXXXXXXXXXGCGGATTAGGATTAGACAATAAACCAGATCAGATCTTCAACTGCGATGAAACAGGATTTAGTGGAAAATAAAAAATAAGTCAGAAAGTAATTGGTATCAA
>Marker85870
AACAGTGCTCATAAGATAAAATCTTCTTAGGGTACGTGTCATCTAGCCTGGTCGCAAATTGCTCTATATGGGCTCGACACATTTTCATCAAATTTTTCGTXXXXXXXXXXCCATAGGACGCCCCTTATTTCCATGTTTTCTCTTAACGAAATTCGTCCGAACTTCCATCGTGGATGGACTCTATCCCTTAGAGATAACACACCGAACAAA
AACTGTGCTCATAAGATAAAATCTTCTTAGGGTACGTGTCATCTAGCCTGGTCGCAAATTGCTCTATATGGGCTCGACACATTTTCATCAAATTGTTCGTXXXXXXXXXXCCATAGGACGCCCCTTATTTCCATGTTTTCTCTTAACGAAATTCGTCCGAACTTCCATCGTGGATGGACTCTATCCCTTAGAGATAACACACCGAACAAA
AACTGTGCTCATAAGATAAAATCTTCTTAGGGTACGTGTCATCTAGCCTGGTCGCAAATTGCTCTATATGGGCTCGACACATTTTCATCAAATTTTTCGTXXXXXXXXXXCCATAGGACGCCCCTTATTTCCATGTTTTCTCTTAACGAAATTCGTCCGAACTTCCATCGTGGATGGACTCTATCCCTTAGAGATAACACACCGAACAAA
>Marker32738
TTATCTATGTGTCGTACCGTTTCAATGCATATTGAAGTGTTTACAGTTTCGTGTTAGATATTGACAGGAGGCATACTATTATTGAAATCAGTAACACTGTXXXXXXXXXXGAAACACCTGAATACACACGATCATTTTACGGTTCAAATTCGGTTGACCTTGAGACAATAACATAATTTTTCTCGTACAAAAATATTGCAATTCTAATTA
TTATCTATGTGTCGTACCGTTTCAAGGCATATTGAAGTGTTTACAGTTTCGTGTTAGATATTGACAGGAGGCATACTATTATTGAAATCAGTAACACTGTXXXXXXXXXXGAAACACCTGAATACACACGATCATTTTACGGTTCAAATTCGGCTGACCTTGAGACAATAACATAATTTTTCTCGTACAAAAATATTGCAATTCTAATTA
>Marker60173
TCTAAATTATGGATAAACAACTTGTTAAATGGAGGAGTGGGACGTGAACGTCTGTATCATATCAAACAAGCCATAAGGGGCAAACTGCTTACAGAATAAAXXXXXXXXXXTCATGCGGCTTTCCAATGTGAAGAAGAATGTACCAATCACGATATAAGGTTACCGTTCCAAATTCTCAGGAACGTTGCGTCACAACGGAAGGGAGAATAT
TCTAAATTATGGATAAACAACTTGTTAAATGGAGGAGTGGGACGTGAACGTCTGTATCATATCAAACAAGCCATAAGGGGCAAACTGCTTACAGAATAAAXXXXXXXXXXTCATACGGCTTTCCAATGTGAAGAAGAATGTACCAATCACGATATAAGGTTACCGTTCCAAATTCTCAGGAACGTTGCGTCACAACGGAAGGGAGAATAT
>Marker119728
AAGCTTTTGGGTATGAACTGGAGAGACGAAGGTGGGTAGCTTGCGATTCCTCCTCATCGCCAAGAGGACAATCATTGGATGCCCTCAAAGTGTGCAAATCXXXXXXXXXXTCAGATCGAGACTGAAGGCATACTCGCCCCATCTGAAAGAGAGTTGGACTGACCTCACCGTCTCCATTTGGAATTGGGTGAGGCAAATCCAGTCAATGGT
AAGCTTTTGGGTATGAACTGGAGAGACGAAGGTGGGTAGCTTGTGATTCCTCCTCATCGCCAAGAGGACAATCATCGGATGCCCTCAAAGTGTGCAAATCXXXXXXXXXXTCAGATCGAGACTGAAGGCATACTCGCCCCATCTGAAAGAGAGTTGGACTGACCTCACCGTCTCCATTTGGAATTGGGTGAGGCAAATCCAGTCAATGGT
AAGCTTTTGGGTATGAACTGGAGAGACGAAGGTGGGTAGCTTGCGATTCCTCCTCATCGCCAAGAGGACAATCATCGGATGCCCTCAAAGTGTGCAAATCXXXXXXXXXXTCAGATCGAGACTGAAGGCATACTCGCCCCATCTGAAAGAGAGTTGGACTGACCTCACCGTCTCCATTTGGAATTGGGTGAGGCAAATCCAGTCAATGGT
>Marker57653
TTAAAATTTTAACTGCCAGATCAGTTGAGTATTAATTTTCACAAACAGTACTATCAATTTAGGCAAATGCAGTCTGCTGAAAAATGGCTTATGGGGACTTXXXXXXXXXXTTTTAAAAAATGAGCAACTTTGATTGCTCAGAAAAAAAATCACAATTTGAACTCCAGTGACCTGGAGCTTTGACCTTTTGACCCCAAGTGTGATTAAACA
TTAAAATTTTAACTGCCAGATCAGTTGAGTATTAATTTTCACAAACAGTACTATCAATTTAGGCAAATGCAGTCTGCTGAAAAATGGCTTATGGGGGACTXXXXXXXXXXTTTTAAAAAATAAGCAACTTTGATTGCTCAGAAAAAAAATCACAATTTGAACTCCAGTGACCTGGAGCTTTGACCTTTTGACCCCAAGTGTGTTTAAACA
TTAAAATTTTAACTGCCAGATCAGTTGAGTATTAATTTTCACAAACAGTACTATCAATTTAGGCAAATGCAGTCTGCTGAAAAATGGCTTATGGGGGACTXXXXXXXXXXTTTTAAAAAATAAGCAACTTTGATTGCTCAGAAAAAAAATTACAATTTGAACTCCAGTGACCTGGAGCTTTGACCTTTTGACCCCAAGTGTGTTTAAACA
>Marker32238
TTTAATATTGCAAAGAAAAAAATATCTGCTTTTTACTATTTTTACCAAAGTTCGAATAACCGCACATGCTATGCTTTTTCCTTCATATTTAGGCATGCCAXXXXXXXXXXAACCACCACGGTGTTTACAGGTCAACAAAAGAGCGAGTCATTGGGATATTATGGAGCAAAGACGGAAGGGTAGGCAGTGCTTTTAAGGTTTCTCAGGCAT
TTTAATATTGCAAAGAAAAAAATATCTGCTTTTTACTATTTTTACCAAAGTTCGAATAACCGCACATGCCATGCTTTTTCCTTCATATTTAGGCATGCCAXXXXXXXXXXAACCACCACGGTGTTTACAGGTCAACAAAAGAGCGAGTCATTGGGATATTATGGAGCAAAGACGGAAGGGTAGGCAGTGCTTTTAAGGTTTCTCAGGCAT
>Marker137921
AGTTTACACAATATTTCTTTGTTGGGGAATCGACAGAGGTATTGCAGACTAAGTTTGTTTGGTGACGGTGTTTTCACAATTGTTTAAATTCTCAATACCCXXXXXXXXXXTGTTTATGTAATGATACGTCAACACATGATACCTTTAGGAGAAAATATGTGAAACATATGTCTGAATTAAGAGCAAAAGACTTTAGCAACAACAAATTCA
AGTTTACACAATATTTCTTTGTTGGGGAATCGACAGAGGTATTGCAGACTAAGTTTGTTTGGTGACGGTGTTTTCACAATTGTTTAAATTCTCAATACCCXXXXXXXXXXTGTTTATGTAATGATACGTCAACACATTATACCTTTAGGAGAAAATATGTGAAACATATGTCTGAATTAAGAGCAAAAGACTTTAGCAACAACAAATCCA
>Marker89438
CCTATTCGATTTGTTCTACTCAGGATTTCAATGCCAGTAACTTTATGGGCATCAAAGTACATAAAGGACAGAGGCAATAAGGTAGAACATTTAATATTCAXXXXXXXXXXGAAGTAGTTTATGAACTTCAAAGCATGGGCAACTTGCCTATCTCTCTAAAGAACATTACCGTTTTCATCGACGAGCCAGTTATATACCGGACTTTAAAGA
CCTATTCGATTTGTTCTACTCAGGATTTCAATGCCAGTAACTTTATGGGCATCAAAGTACATAAAGGACAGAGGCAATAAGGTAGAACATTTAATATTCAXXXXXXXXXXGAAGTAGTTTATGAACTTCAAAGCATGGGCAACTTGCCTATCTCTCTAAAGAACATTACCGTTTTCATCGACGAGCCAGTTATACACCGGACTTTAAAGA
CCTATTCGATTTGTTCTACTCAGGATTTCAATGCCAGTAACTTTATGGGCATCAAAGTACATAAAGGACAGAGGCAATAAGGTAGAACATTTAATATTCAXXXXXXXXXXGAAGTAGTTTATGAACTTCAAAGCATAGGCAAGTTGCCTATCTCTCTAAAGAACATTACCGTTTTCATCGACGAGCCAGTTATATACCGGACTTTAAAGA
>Marker210554
TAAATATGTACAAGCATTATACAACAGCCTTTAAATATGTACAAGAATTATACAAAAGAATCAAATGCATTGGAAATATTAGTGAGGCAAAAATAGGCGTXXXXXXXXXXTGCAAATGGTTGCGCTCAAGATTTATCAAAAGAGAGCAACGATGTGGAAAGATGAACAGCATCTGGTTCAATTTCACATTGTACAGTTTGTGCATAAGAT
TAAATATGTACAAGCATTATACAACAGCCTTTAAATATGTACAAGCATTATACAAAAGAATCAAATGCATTGGAAATATTAGTGAGGCAAAAATAGGCGTXXXXXXXXXXTGCAAATGGTTGCGCTCAAGATTTATCAAAAGAGAGCAACGATGTGGAAAGATGAACAGCATCTGGTTCAATTTCACATTGTACAGTTTGTGCATAAGAT
>Marker284698
ACTTACTGCCATGCCTTAAGCCAGTGTTTAGTGGATATTATAGAAGAAAGCACTTCATTTCAGTCTTTCTTAAATACAGCCCATTCTGTACACTTTTTTCXXXXXXXXXXTGCCCATGACCATATCTCCATATAGTTCTGGCACATGCCAGGCAAACTGAGCATCCTCACAGCTTCGTTGTCAAGGAGAGGGAAGCTGTTTCATATGAAA
ACTTACTGCCATGCCTTAAGGCAGTGTTTAGTGGATATTATAGAAGAAAGCACTTCATTTCAGTCTTTCTTAAATACAGCCCATTCTGTACACTTTTTTCXXXXXXXXXXTGCCCATGACCATATCTCCATATAGTTCTGGCACATGCCAGGCAAACTGAGCATCCTCACAGCTTCGTTGTCAAGGAGAGGGAAGCTGTTTCATATGAAA
>Marker179684
ATGAACAAAGATTAGGACTTTATGCCCCTTACATATTTGTTGCAGGGAATAAAAACTTAACATCATCATTTGTTCAAGTTGAAAATCCATCAAACCATGAXXXXXXXXXXGCTATTGTATGGTTCTGAGAGTCATTAAGATTAAAACATTTTGCAGTAATACATGGCAGCCATATTGTATAGCATGTCTGCACCAATTGTACAAAATGAA
ATGAACAAAGATTAGGACTTTATGCCCCTTACATATTTGTTGCAGGGAATAAAAACTTAACATCATCATTTGTTCAAGTTGAAAATCCATCAAACCATGAXXXXXXXXXXGCTATTGTATGGTTCTGAGAGTCATTAAGATTAAAACATTTTGCAGTAATAAATGGCAGCCATATTGTATAGCATGTCTGCACCAATTGTACAAAATGAA
>Marker1666
TGTACATTCAGGTTTTCATTGCATTGAAAAATTCTTATAATTAAGGAAGATATAGCAAATTAAGTTTTGGTTTCTCAAGAGCACTTGGACCAAAACTTGCXXXXXXXXXXTGAAAGGTGTCACGTGTCTTGTTTGTAATAAAATTCAAAAAGACTTCATGTATAAAATTGAAATAGGTGTGGCATGCAAATATAAAAGTTTGACTAAAAT
TGTACATTCAGGTTTTCATTGCATTGAAAAATTCTTATAATTAAGGAAGATATAGCAAATTAAGTTTTGGTTTCTCAAGAGCACTTGGACCAAAACTTGCXXXXXXXXXXTGAAAGGTGTCACGTGTCTTGTTTTTAATAAAATTCAAAAAGACTTCATGTATAAAATTGAAATAGGTGTGGCATGCAAATATAAAAGTTTGACTAAAAT
>Marker188053
TAAATTATTCTAAACATGCTCTCATCCATTTATGTTAGCAAGTAAACTACAATCAGGCAATATAATTTTAATACCATTTGCGAGAACTGCAGTCTGCTGCXXXXXXXXXXCACTAAAACACTTGTGTGTTCATACGTACTTTCAAGACTGGACTATTGTAACTCAATTCTGTCTGGTTCATCTCAATACCTGCTCCAGAAACTTCAAACA
TAAATTATTCTAAACATGCTCTCATCCATTTATGTTAGCAAGTAAACTACAATCAGGCAATATAATTTTAATACCATTTGCGAGAACTGCAGTCTGCTGCXXXXXXXXXXACTAAAACACTTGTGTGTTCATAAGTACTTTCAAGACTGGACTATTGTAACTCAATTCTGTCTGGTTCATCTCAATACCTGCTCCAGAAACTTCAAAACA
>Marker113966
CTAATCCAAACTAAAAATCAACTTACTTCTGACATAAAGTCAGGTACAATTGTCATTTACGATATTTACTCACAAATCAAATCACACAACAAAGAGCCAGXXXXXXXXXXTTGCATTTTGACTCAGATTATAAGTGAGTATATATGGTGCATCAGCTCCAGGGTTTCATCCAGATGTTTTGTTAAGGTTTCATAATAATAACTACTGATT
CTAATCCAAACTAAAAATCAACTTACTTCTGACATAAAGTCAGGTACAATTGTCATTTACGATATTTACTCACAAATCAAATCACACAACAAAGAGCCAAXXXXXXXXXXTTGCATTTTGACTCAGATTATAAGTGAGTATATATGGTGCATCAGCTCCAGGGTTTCATCCAGATGTTTTGTTAAGGTTTCATAATAATAACTACTGATT
CTAATCCAAACTAAAAATCAACTTACTTCTGACATAAAGTCAGGTACAATTGTCATTTACAATATTTACTCACAAATCAAATCACACAACAAAGAGCCAGXXXXXXXXXXTTGCATTTTGACTCAGATTATAAGTGAGTATATATGGTGCATCAGCTCCAGGGTTTCATCCAGATGTTTTGTTAAGGTTTCATAATAATAACTACTGATT
>Marker40965
TGTGATGTGTACTTTTCATCGTCGACTATATGCCGTCACAAGAATACATGCATCAGATTCTGAGACACGTGTGGAGTAATAAAATGCTGTCCAGTTGCTTXXXXXXXXXXGTCCAAAACAGTTGTCAAGCATAAGGGAAGCGTATGTCAGCAAAATGCAGTAATTCACTATTATTTTTAGGGTACCATTAGTGACGTAGCTAGGATATTT
TGTGATGTGTACTTTTTCATCGTCGACTATATGCCGTCACAAGAATACATGCATCAGATTCTGAGACACGTGTGGAATAATAAAATGCTGTCCAGTTGCTXXXXXXXXXXGTCCAAAACAGTTGTCAAGCATAAGGGAAGCGTATGTCAGCAAAATGCAGTAATTCACTATTATTTTTAGGGTACCATTAGTGACGTAGCTAGGATATTT
TGTGATGTGTACTTTTCATCGTCGACTATATGCCGTCACAAGAATACATGCATCAGATTCTGAGACACGTGTGGAATAATAAAATGCTGTCCAGTTGCTTXXXXXXXXXXGTCCAAAACAGTTGTCAAGCATAAGGGAAGCGTATGTCAGCAAAATGCAGTAATTCACTATTATTTTTAGGGTACCATTAGTGACGTAGCTAGGATATTT
>Marker113099
AACATATCAACCAATACACATTCAAAATATTAACCAATACATATCCAAAAATCCAACACATTTAAAATGTTTATCACAAGCTTTTTACTAAAAAACTATCXXXXXXXXXXAACTCATGCAAATTTCCACTGTCAGCAATAAATACTCAATTCATCTTTCAATTTTAAATGGTTTTAAATACAAGGTCATATTTCTATTAAAGTTAAATTT
AACATATCAACCAATACACATTCAAAATATTAACCAATACATATTCAAAAATCCAACACATTTAAAATGTTTATCACAAGCTTTTTACTAAAAAACTATCXXXXXXXXXXAACTCATGCAAATTTCCACTGTCAGCAATAAATACTCAATTCATCTTTCAATTTTAAATGGTTTTAAATACAAGGTCATATTTCTATTAAAGTTAAATTA
AACATATCAACCAATACACATTCAAAATATTAACCAATACATATCCAAAAATCCAACACATTTAAAATGTTTATCACAAGCTTTTTACTAAAAAACTATCXXXXXXXXXXAACTCATGCAAATTTCCACTGTCAGCAATAAATACTCAATTCATCTTTCAATTTTAAATGGTTTTAAATACAAGGTCATATTTCTATTAAAGTTAAATTA
>Marker129553
AATTACATTGTGATTGGCATAGACCATATACTAGGGTTCATGAAGGGATAAAACAACATATGGGCTCAATCACTAACAGCCTGGCATCCAGTATGTCAGAXXXXXXXXXXGCCACTTGAAGAGACTCTTTTCTTAGTGACTGTCTTGAAGTTTAGTGTGTAGCAGACCTATCTTCTCCCAATCCAAATACATGGGAGTTCATTTAAGTAA
AATTACATTGTGATTGGCATAGACCATATACTAGGGTTCATGAAGGGATAAAACAACATATGGGCTCAATCACTAACAGCCTGGCATCCAGTATGTCAGAXXXXXXXXXXGCCACTTGAAGAGACTCTTTTCTTAGTGACTGTCTTGAAGTTTAGTGTGTAGCAGACCTATCTTCTCCCAGTCCAAATACATGGGAGTTCATTTAAATAA
>Marker80813
TTATCTTGTGGATATTGGTATGTAAATGCCAGTCCTTTGGAGACCACACTCCACTGGCTTCCTGAAAAGACGATAATTGGTGTGCCTTCTATACTTCCATXXXXXXXXXXTTAGGTATATCCACTGAGTCAAGTTAGGTCACTCCACGTCTGCAGATGCTACCTCATATTTGTGCATTATGAGGAGCAATTGGTCCAGTGGGAAAACATT
TTATCTTGTGGATATTGGTATGTAAATGCCAGTCCTTTGGAGACCACACTCCACTGGCTTCCTGAAAAGACGATAATTGGTGTGCCTTCTATACTTCCATXXXXXXXXXXAGGTATATCCACTGTGAGTCAAGTTAGGTCACTCCACGTCTGCAGATGCTACCTCATATTTGTGCATTATGAGGAGCAATTGGTCCAGTGGGAAAACATT
>Marker112682
TGTTTTGAACGTTTTGAAGTTTCTGGAGCAGATATTGAGATGAACCAGAGAGAATTGAGTTACAATAGTCCATTATTGAAAGTACTAATGAACACACAAGXXXXXXXXXXTGAAATGGCACAAAAGGTTGAATAAAACTCATTGACACCTAATAGTCTTTTTGGAAGTATGTATCCTGTCGATGTTGAGGATGGCATATGAACAGATGAT
TGTTTTGAACGTTTTGAAGTTTCTGGAGCAGATATTGAGATGAACCAGAGAGAATTGAGTTACAATAGTCCATTATTGAAAGTACTAATGAACACACAAGXXXXXXXXXXTGAAATGGCACAAAAGGTTGAATAAAACTCATTGACACCTAATAGTCTTTTTGGAAGTATGTATCCTGTCGATGTTGAAGATGGCATATGAACAGATGAT
TGTTTTGAACGTTTTGAAGTTTCTGGAGCAGATATTGAGATGAACCAGAGAGAATTGAGTTACAATAGTCCATTATTGAAAGTACTAATGAACACACAAGXXXXXXXXXXTGAAATGGCACAAAAGGTTGAATAAAACTCATTGACACCTAATAGTCTTTTTGGAAGTATGTATCCTGTCGATGTTGATGATGGCATATGAACAGATGAT
>Marker3588
TTTCTTTTTCTAAAGCATCCAGAAATAAAAACGAGTCCTCAGCAGGTTCATATATTTGTTCTATATCTTCCGATGTTAAATGTGAAGTGTCCGGTGTTCGXXXXXXXXXXGCCGCAACAAAAAAACAAAAAAAAAATAATAGATAAATAGTATGTACGCTGTATCAATGATATACCACGAGATGAATAGATTTTTCGTTAAAATGAAACG
TTTCTTTTTCTAAAGCATCCAGAAATAAAAACGAGTCCTCAGCAGGTTCATATATTTGTTCTATATCTTCCGATGTTAAATGTGAAGTGTCCGGTGTTCGXXXXXXXXXXTGCCGCAACAAAAAAACAAAAAAAAATAATAGATAAATAGTATGTACGCTGTATCAATGATATACCACGAGATGAATAGATTTTTCGTTAAAATGAAACG
>Marker188719
TTTTCTGGCAGGGGGAGGAGAGCCTGCAATGCAGTGAACTGATGTTTTTGTGTGTGGGGTGGTACTTTTTCAAATCACTCCAGGGCTGCCTACTACTTTCXXXXXXXXXXTTGAACTCTTTCTACAAAATGAATATCAGATGTATGTGCGTTATCAGAGTTGAAGTGATTTTACTGGAATTAGGTGTTACCACATTAGTTAATACATCTT
TTTTCTGGCAGGGGGAGGAGAGGCTGCAATGCAGTGAACTGATGTTTTTGTGTGTGGGGTGGTACTTTTTCAAATCGCTCCAGGGCTGCCTACTACTTTCXXXXXXXXXXTTGAACTCTTTCTACAAAATGAATATCAGATGTATGTGCGTTATCAGAGTTGAAGTGATTTTACTGGAATTAGGTGTTACCACATTAGTTAATACATCTT
>Marker11301
CTTTAAACTATATTACTGAAACAGTGTATCTGCCATATTTGTTTGAGAATGGTTCGGCTGCAAGTAACAATTGTTGACTAACGACACACACTGCTCATACXXXXXXXXXXACTTTCATATTTATGAAAGTGAAACCCGTCACTATGAATATATCGTGACTAACGAGAGCTTAATAATGACCCACAATGCTTGATCCACCTTCTGAAGCAA
CTTTGAACTATATTACTGAAACAGTGTATCTGCCATATTTGTTTGAGAATGGTTCGGCTGCAAGTAACAATTGTTGACTAACGACACACACTGCTGATACXXXXXXXXXXACTTTCATATTTATGAAAGTGAAACCCGTCACTATGAATATATCGTGACTAACGAGAGCTTGATAATGACCCACAATGCTTGATCCACCTTCTGAAGCAA
>Marker95445
TTATTGGCAACACAACTCCATTTACAATTATACAAAATAATAATATAAAACTTTCCAGTGTTTAATTCAAGACAAACATATTTTTTTATATCTTTAACAAXXXXXXXXXXGTGATATTATCTTTGTAAAAACCTGATCATATCATCCAATACAAACTCAATTACAGACTCTATTATGTAAACATGAAATGACACATTGATTTAGTATAGT
TTATTGGCAACACAACTCCATTTACAATTATACAAAATAATAATATAAAACTTTCCAGTGTTTAATTCAAGACAAACATATTTTTTTATATCTTTAACAAXXXXXXXXXXGTGATATTATCTTTGTAAAAACCTGATCATATCATCCAATACAAACTCAATTACAGACTCTATTAGGTAAACATGAAATGACACATTGATTTAGTATAGT
>Marker60687
AGTTTTCAGGATAATGTGACTGGGTGGGACATGATGCCAAATGTCTGTAGCATGATGCCCAAGTGCTAGACATCGCTGTGAACTGCCACACTGCAGACATXXXXXXXXXXTCTGCTGCATAAAGGCAATGAAATTTATTCCAACTAAAGTAAATAATGTTTGGAAACTTTTATGAATTTCAGGTAGTACCAGCACAATCTGCCCCACCAG
AGTTTTCAGGATAATGTGACTGGGTGGGACATGATGCCAAATGTCTGTAGCATGATGCCCAAGTGCTAGACATCGCTGTGAACTGCCACACTGCAGACATXXXXXXXXXXTGCTGCATATAAAGGCAATGAAATTTATTCCAACTAAAGTAAATAATGTTTGGAAACTTTTATGAATTTCAGGTAGTACCAGCACAATCTGCCCCACCAG
>Marker77664
AATATATTTTTTCCCGAAGATTGAGAAATTTTCCAGCACTGTGTCAATTACGATAAGCTGTAATGCTATTCAATGAAACTAACACAAGACAAATCTGTCAXXXXXXXXXXCCACTTGATTAAAATTTTCAGATTATCATTTTCTTAACTCCATAAGGTGAGTGAATACCAACAAAACACAATCAGTTCTGCTTATTGGCTTGAGTAATTT
AATATATTTTTTCCCGAAGATTGAGAAATTTTCCAGCACTGTGTCAATTACGATAAGCTGTAATGCTATTCAATGAAACTAACACAAGACAAATCTGTCAXXXXXXXXXXGCCACTTGATTAAAATTTTCAGATTATCATTTTCTTAACTCCATAAGGTGAGTGAATACCAACAAAACACAATCAGTTCTGCTTATTGGCTTGAGTAATT
AATATATTTTTTCCCGAAGATTGAGAAATTTTCCAGCACTGTGTCAATTACGATAAGCTGTAATGTTATTCAATGAAACTAACACAAGACAAATCTGTCAXXXXXXXXXXGCCACTTGATTAAAATTTTCAGATTATCATTTTCTTAACTCCATAAGGTGAGTGAATACCAACAAAACACAATCAGTTCTGCTTATTGGCTTGAGTAATT
>Marker3202
AACGCTACAATGCATCATGGAGCGGGTCCAAGTGGCAAAAACATATTTGTATTCAAATATGAATTATACATTTAGATCAATATACATGGAAAATAAAATTXXXXXXXXXXTGTAACTAATATAATAAATAGATTGAAAAAAAAAAGTACAACCCGAACCTAAGACAGCGTGGGAGGCACTATATATCTACTGGTTCGGCTTTACCATAAT
AACGCTACAATGCATCATGGAGCGGGTCCAAGTGGCAAAAACATATTTGTATTCAAATATGAATTATACATTTAGATCAATATACATGGAAAATAAAATTXXXXXXXXXXTGTAACTAATATAATAAATAGATTGAAAAAAAAAATTACAACCCGAACCTAAGACAGCGTGGGAGGCACTATATATCTACTGGTTCGGCTTTACCATAAT
>Marker38591
ATACCACTCAAATCATATGAATTCTAAAACACAAGTACCAATTTCCATTCTTGATTTGGCATTGATTAGGGGAGACCCAACCTTCCGTAAATTGATTAAGXXXXXXXXXXACAAGTTGCTGACTTTGCACTCTGTTGAAAGGCAAGCTGACATTGACAACTGCACTCTGGTATTTTGTAGTGAAGTCCCACCTGTTGACAAAGACATCAT
ATACCACTCAAATCATATGAATTCTAAAACACAAGTACCAATTTCCATTCTTGATTTGGCATTGATTAGGGGAGACCCAACCTTCCATAAATTGATTAAGXXXXXXXXXXACAAGTTGCTGACTTTGCACTCTGTTGAAAGGCAAGCTGACATTGACAACTGCACTCTGGTATTTTGTAGTGAAGTCCCACCTGTTGACAAAGACATCAT
>Marker260762
AAAACTTTTCAATTCAAAGGACAGTACAACACAAAACTTAAAAATACTGATCCATGACCATCACACTAAAAGATAGTACCTCAAATGTGGTACTGTATGTXXXXXXXXXXTAGAATGCCCAACATTCTTTGTGAGAAGATGGAGAACAACAGCAACAAAAATGTTGCAAGTTCCAAGCCACCCTGTTTGTATGTAGAAAATGGAAGTCAA
AAAACTTTTCAATTCAAAGGACAGTACAACACAAAACTTAAAAATACTGATCCATGACCTTCACACTAAAAGATAGTACCTCAAATGTGGTACAGTATGTXXXXXXXXXXAGAATGCCCAACATTCTTTGTGAGAAGATGGAGAACAACAGCAACAAAAAATGTTGCATGTTCCAAGCCACCCTGTTTGTATGTAGAAAATGGAAGTCAA
>Marker141807
ATTAATTTGTATTGCGAATATAATTGCCCAGGATTTTTTAAAATTGTGGTTGAGTAACTTTGAAAAGAATGTTTGTCAGCAAAATTAATACATATTAGATXXXXXXXXXXGTAAACTAGATAATACATAGCTAAATTTTGTTCATGATTTTGATTATTCTTTGAGATAATGGTCATTTGTAAACAACGTGTTTACTTGGATTTGAATTCA
ATTAATTTGTATTGCGAATATAACTGCCCAGGATTTTTTAAAATTGTGGTTGAGTAACTTTGAAAAGAATGTTTGTCAGCAAAATTAATACATATTAGATXXXXXXXXXXGTAAACTAGATAATACATAGCTAAATTTTGTCCATGATTTTGATTATTCTTTGAGATAATGGTCATTTGTAAACAACGTGTTTACTTGGATTTGAATTCA
>Marker103117
TTTATTGTTAGGCTGTAAATAAGGATTTCATGGTGCAGGTTGGTGCATCACCTCTGTCTTCTTGATACTGATTATGAGACCTAAATTGTCACAAGCCAGAXXXXXXXXXXGAAGAGCTTGCAATCAGTTCAGTATCAGATGTTGATTCAAGTGTCTAGTCACAGAAAGCTTCAGTAAGCATGGCAGATTATATCATCCTGAAGAGGGCTT
TTTATTGTTAGGTTGTATATAAGGATTTCATGGTGCAGGTTGGTGCATCACCTCTGTCTTCTTGATACTGATTATGAGACCTAAATTGTCACAAGCCAGAXXXXXXXXXXGAAGAGCTTGCAATCAGTTCAGTATCAGATGTTGATTCAAGTGTCTAGTCACAGAAAGCTTCAGTAAGCATGGCAGATTATATCATCCTGAAGAGGGCTT
>Marker51147
CTTTTATTTTCTTCCCATGATTAGGATGTTCAGTAACACTTTTTTGTTAATGGATTTTCCATATGAATTGATTTAAAAAAAAGAGAATTGCTGTGATTACXXXXXXXXXXCTTTGATGGCTCATGAAAGGACTCTGGATTTGTACAGTGTTTTGTTGGTTCGTGAAAGGGCTTTGTTTGGATTTGTTCAGCGCTTGGATGGTTCATGAAA
CTTTTATTTTCTTCCCATGATTAGGATGTTCAGTAACACTTTTTTGTTAATGGATTTTCCATATGAATTGATTTAAAAAAAAGAGAATTGCTGTGATTACXXXXXXXXXXCTTTGATGGCTCATGAAAGGTCTCTGGATTTGTACAGTGTTTTGTTGGTTCGTGAAAGGGCTTTGTTTGGATTTGTTCAGCGCTTGGATGGTTCATGAAA
CTTTTATTTTCTTCCCATGATTAGGATGTTCAGTAACACTTTTTTGTTAATGGATTTTCCATATGAATTGATTTAAAAAAAAGAGAATTGCTGTGATTACXXXXXXXXXXCTTTGATGGCTCATGAAAGGACTCTGGATTTGTACAGTGTTTTGTTGGTTTGTGAAAGGGCTTTGTTTGGATTTGTTCAGCGCTTGGATGGTTCATGAAA
>Marker275226
TCATTTTTTCATACGATATTTCATATACAACCACACAATGACTGGTACTCAGAGCCGGATTACCCATTAAGCACACTAAGCACGTGCTTAGGGCACCAACXXXXXXXXXXGCAATACTGGTATTTTGCCACCATTTTAGCTTTTAATATTGTTTTTTTTCACACTTTGTATGAGATGAACATGGGGTACCATAAATATTTTCAGTACTCG
TCATTTTTTCATACGATATTTCATATACAACCACACAATGACTGGTACTCAGAGCCGGATTACCCATTAAGCACACTAAGCACGTGCTTAGGGCACCAACXXXXXXXXXXGCAACACTGGTATTTTGCCACCATTTTAGCTTTTAATATTGTTTTTTTTCACACTTTGTATGAGATGAACATGGGGTACCATAAATATTTTCAGTACTCG
>Marker232940
ACTGATTTCCTGAGCTAATGTATTAAGATCCCTCTGCTCAATTACGGTTCCATTGCTGGATATCCTTTTTTTAAGAGATAAAGACCAAAGTTTTAAATACXXXXXXXXXXAAAACGGATCACTCTCCATATTTTTCAGATGTTTTTATATCAATCTGGCTTAAACAGAAATTGAATTTGGGAGTGCCTATATCAAAGAAGAGGCACAACT
ACTGATTTCCTGAGCTAATGTATTAAGATCCCTCTGCTCAATTACGGTTCCATTGCTGGATATCCTTTTTTTAAGAGATAAAGAGCAAAGTTTTAAATACXXXXXXXXXXAAAACGGATCACTCTCCATATTTTTCAGATGTTTTTATATCAATCTGGCTTAAACAGAAATTGAATTTGGGAGTGCCTATATCAAAGAAGAGGCACAACT
>Marker160598
ATTTAAATTAGTATTGACTAATAGGTCTGATAGGACTTCATCATAACTGAAATCTCTTCTGCCATGATGAATGTGCCAGATAAAATGAAGCAGTAGCCTTXXXXXXXXXXTTTCTCTCATAAGCATTCAGAGTAGATGACCTTCTTGCACTCAAGATTCTCTCCACAACCCAAGATCTAAATTCTTTCTCTTGAAAGGCTGTCCTGAGAA
ATTTAAATCAGTATTGACTAATAGGTCTGATAGGACTTCATCATAACTGAAATCTCTTCTGCCATGATGAATGTGCCAGATAAAATGAAGCAGTAGCCTTXXXXXXXXXXTTTCTCTCATAAGCATTCAGAGTAGATGACCTTTTTGCACTCAAGATTCTCTCCACAACCGAAGATCTAAATTCTTTCTCTTGAAAGGCTGTCCTGAGAA
>Marker78146
ACTGATGAGTCGCTTGCCATACCATATGCCACATCAATGACACAACTCACACGTTTGTATAAATGCAATATACTCTGGAGTGTGCTGATCTCGGGAAACCXXXXXXXXXXATGCCCACAAAAAGTATCTGCTAGTACTATATTTATGTCATCCTGGACGAATTTCAAAACATTATTTAACCAACTTCTTCCCTTGTATGAACATATCCAG
ACTGATGAGTCGCTTGCCATACCATATGCCACATCAATGACACAACTCACACGTTTGTATAAATGCAATATGCTCTGGAGTGTGCTGATCTCGGGAAACCXXXXXXXXXXATACCCACAAAAAGTATCTGCTAGTACTATATTTATGTCATCCTGGACGAATTTCAAAACATTATTTAACCAACTTCTTCCCTTGTATGAACATATCCAG
ACTGATGAGTCGCTTGCCATACCATATGCCACATCAATGACACAACTCACACGTTTGTATAAATGCAATATGCTCTGGAGTGTGCTGATCTCGGGAAACCXXXXXXXXXXATACCCACAAAAAGTATCTGCTAGTACTATATTTATGTCATCCTGGACGAATTTCAAAACATTATTTAACCAACTTCTTCCCTTGTATGAACATATTCAG
>Marker225561
ACGTTTTACTTGTTGATATAAAATGAATCTGTGGCTACTCTAACAGCGTCCTTAGGAAATCGATTAATCATCGATAACAAGTTCTTGATGTGCGAGCTAGXXXXXXXXXXACGTTTTTGGTCATATCAACAATTGTAATGTCGAGTTCTGCTTCGTCTGTGATTAATCTTGCACAATGTTGCTCCATGTGTAAATGTACCAAACATATAT
ACGTTTTACTCGTTGATATAAAATGAATCTGTGGCTACTCTAACAGCGTCCTTAGGAAATCGATTAATCATCGATAACAAGTTTTTGATGTGCGAGCTAGXXXXXXXXXXACGTTTTTGGTCATATCAACAATTGTAATGTCGAGTTCTGCTTCGTCTGTGATTAATCTTGCACAATGTTGCTCCATGTGTAAATGTACCAAACATATAT
>Marker96025
ATTGACAAGTGACAAATGTTAGCTAACCATGGGAGTGACATTGACAAGTGACAAATGTTAGCTAACCATGGGAGTGACACTGGGAGTAACCATGGGAGTGXXXXXXXXXXTATCTTCACATTTCATGCAATATTCTGGACAAGTAACAAAATATTTTACTTGCCCTTGATTTTCAATGGATCGGCAATAAGACCAAGTGAGGTTATTGAA
ATTGACAAGTGACAAATGTTAGCTAACCATGGGAGTGACATTGACAAGTGACAGATGTTAGCTAACCATGGGAGTGACACTGGGAGTAACCATGGGAGTGXXXXXXXXXXTATCTTCACATTTCATGCAATATTCTGGACAAGTAACAAAATATTTTACTTGCCCTTGATTTTCAATGGATCGGCAATAAGACCAAGTGAGGTTATTGAA
ATTGACAAGTGACAAATGTTAGCTAACCATGGGAGTGACATTGACAAGTGACAAATGTTAGCTAACCATGGGAGTGATACTGGGAGTAACCATGGGAGTGXXXXXXXXXXTATCTTCACATTTCATGCAATATTCTGGACAAGTAACAAAATATTTTACTTGCCCTTGATTTTCAATGGATCGGCAATAAGACCAAGTGAGGTTATTGAA
>Marker115713
ACGCTATTGAAGATGTTGGACCACTCTGCACTGGGACCTAAACTTAACCATAAAAAGTGCAGGAACCATCAGCAAGATATTGGAGCTGATGCTCTGAGCAXXXXXXXXXXTACTGATTTTTGTCATTTATAGGGCAGAGAAGCTTTAGGAATTTAGAACAAGGTAAAAATGAGACATACATGTCTTGACAGAGTGCTGGGGAAATTCAAG
ACGCTATTGAAGATGTTGGACCACTCTGCACTGGGACCTAAACTTAACCATAAAAAGTGCAGGAACCATCAGCAAGATATTGGAGCTGATGCTCTGAGCAXXXXXXXXXXTACTGATTTTTGACATTTATAGGGCAGAGAAGCTTTAGGAATTTAGAACAAGGTAAAAATGAGACATACATGTCTTGACAGAGTGCTGGGGAAATTCAAG
>Marker88494
ATTAGCCAATCAGACCTTGAAAATGAGCAAGTTTCCTCAAAGGAATCTTATTTGATACTGAACCTTAAACGGAAACATTCCCTCACCCATCTTCACCTTTXXXXXXXXXXTATGTTTCAAGATTAAAAGGACTGATAGAAATCTTGTCCATAAAGTTACTGACCTACTTGTCAAAGATATTATTAGTCTGACACTAAGTAGTTACAAGAT
ATTAGCCAATCAGACCTTGAAAATGAGCAAGTTTCCTCAAAGGAATCTTATTTGATACTGAACCTTAAAGGGAAACATTCCCTCACCCATCTTCACCTTTXXXXXXXXXXATTTTCTTTCAGTCTGTATGTTTCAAGATTAAAAGGACTGATAGAAATCTTGTCCATAAAGTTACTGACCTACTTGTCTGACACTAAGTAGTTACAAGAT
ATTAGCCAATCAGACCTTGAAAATGAGCAAGTTTCCTCAAAGGAATCTTATTTGATACTGAACCTTAAACGGAAACATTCCCTTACCCATCTTCACCTTTXXXXXXXXXXTATGTTTCAAGATTAAAAGGACTGATAGAAATCTTGTCCATAAAGTTACTGACCTACTTGTCAAAGATATTATTAGTCTGACACTAAATAGTTACAAGAT
>Marker21498
CAGAGTAAATCTCCATAAGACAATATAGGATAAAACTGCCTAAAGAGAAACCTGAATCAATAGCTTTTACCGAAGAGATATTGCAACGACTGGTCATGATXXXXXXXXXXCCGCCTCCACAAAGATGCATACGTGCATTACACTCTGTAAATGTCATCAAGATAGCCAGTCCTCTAACACCATATATTCCATTACACGCTGTGAAACAAA
CAGAGTAAATCTCCATAAGACAATATAGGATAAAACTGCCTAAAGAGAAACCTGAATCAATAGCTTTTACCGAAGAGATATTGCAACGACTGGTCATGATXXXXXXXXXXCCGCCTCCACAAAGATGCATACGTGCATTACACTCTGTAAATGTTATCAAGATAGCCAGTCCTCTAACACCATATATTCCATTACACGCTGTGAAACAAA
CAGAGTAAATCTCCATAAGACAATATAGGATAAAACTGCCTAAAGAGAAACCTGAATCAATAGCTTTTACCGAAGAGATATTGCAACGACTGGTCATGATXXXXXXXXXXCCGCCTCCACAAAGATGCATACGTGCATTACACTCTGTAAATGTTATCAAGATAGCCAGTCCTCTAACATCATATATTCCATTACACGCTGTGAAACAAA
>Marker142263
TCCTCGCGATGCAAAACCTCCTGACCTCTGGATTGATCATGATCCGCTGGAATTACAAACCATGGGAAAAGTGGGACATGCAGAATCTACAACTTCCATGXXXXXXXXXXTCCGTTGTCATGGTATTGAACATTTATTTGCCTGATAACCATTGTATTAGTCCAAGTTTCCTCTTATATTTTAGATATTTGACATTTATATTGTTGTGTT
TCCTCGCGATGCAAAACCTCCTGACCTCTGGATTGATCATGATCCGCTGGAATTACAAACCATGGGAAAAGTGGGACATGCAGAATCTACAACTTCCATGXXXXXXXXXXTCCGTTGTCATGGTATTAAACATTTATTTGCCTGATAACCATTGTATTAGTCCAAGTTTCCTCTTATATTTTAGATATTTGACATTTATATTGTTGTGTT
>Marker17925
CTAAATTCTTTAGTAATTTTGTCAACATCAAGAAGACGTAAGCACATTTCATCCTATTCATTGTTGTTTCTCTTCCACATAATAGCTTATTTTTTTTTATXXXXXXXXXXTACTCGACCGAACTGCTGACAGAAACAGTCCAAAGTAATGTATTAAATTTCTAATGCCTGATGGATAAACATTACATCTTTTCAATGCTGTGCGCAGAAT
CTAAATTCTTTAGTAATTTTGTCAACATCAAGAAGACGTAAGCACATTTCATCCTATTCATTGTTGTTTCTCTTCCACATAATAGCTTATTTTTTTTATAXXXXXXXXXXTACTCGACCGAACTGCTGACAGAAACAGTCCAAAGTAATGTATTAAATTTCTAATGCCTGATGGATAAACATTACATCTTTTCAATGCTGTGCGCAGAAT
>Marker109098
CTTTGATTGCCTCACTTACCAAATAACAGGCTGGAGAACTTTAAACTGAAGCTACTTTTGAGACTGTTGAGGCTGTGCATGCTTAAAGTGCTTGTGACAAXXXXXXXXXXGGTTCTTGCTGTAGTCTACCAAGATCATAGCTGCCTCTAAGGTGGTATTCCTTTATTGTTGAGGAAGCTCTACCAACTCCACTGGCATGGAGAGTGCATG
CTTTGATTGCCTCACTTACCAAATAACAGGCTGGAGAACTTTAAACTGAAGCTACTTTTGAGACTGTTGAGGCTGTGCATGCTTAAAGTGCTTGTGACAAXXXXXXXXXXGGTTCTTGCTGTAGTCTACCAAGATCATAGCTGCCTCTAAGGTAGCATTCCTTTATTGTTGAGGAAGCTCTACCAACTCCACTGGCATGGAGAGTGCATG
>Marker199464
TTTATTGCTTGGTGAAAAATGTGGGAAATGACCACTTATGTGATGCTGTCAGGTGCATTTTCAAGGTGATAAATATGGTAGCACACCATAAAATGTTGAAXXXXXXXXXXCATGTTTGCAAGCCAAATTGAGGAAGTTAGAAAATGCATGGCACAGGAGTTACCCCTTAAAATACCAGTCCAGGCTGCTTTCTTGACATGTTCTTACCAA
TTTATTGCTTGGTGAAAAATGTGGGAAATGACCACTTATGTGATGCTGTCAGGTGCATTTTCAAGGTGATAAATATGGTAGTACACCATAAAATGTTGAAXXXXXXXXXXCATGTTTGCAAGCCAAATTGAGGAAGTTAGAAAATGCATGGCACAGGAGTTACCCCTTAAAATACCAGTCCAGGCTGCTTTCTTGACATGTTCTTACCAA
>Marker39065
TTTTCTTCACCAAATGATCCAGTAACTCCCACACCAAATACATGTACTTACAAGCCAGTTTATGAGGTAATAGTTTGCATCCATGCAATATCTTGGCTAAXXXXXXXXXXTCACATTGTTTACATCGGCTTATTTTATTTTTAAGTAACCGTTTAATTTTTTAGTAGTCCCTTTTATCACATTGTGATCATTCTCCCTTCCTTTTGAATG
TTTTCTTCACCAAATGATCCAGTAACTCCCACACCAAATACATGTACTTACAAGCCAGTTTATGAGGTAATAGTTTGCATCCATGCAATATCTTGGCTAAXXXXXXXXXXTCACATAGTTTACATCGGCTTATTTTATTTTTAAGTAACCGTTTAATTTTTTAGTAGTCCCTTTTATCACATTGTGATCATTCTCCCTTCCTTTTGAATG
>Marker77908
TTTAATTTAATGTTTTCTTATAAATACAAGATCTATGACAATTGGTGTCTATCTATATATCTGTATATATACCTATCAGTATGTATGTCCATGTGTGTGTXXXXXXXXXXTTTCAATAAAATTTATAACTATCTTAAAAACAATTTAATATTTTATGACAAGTTCTTAAATCAGATACAGTGGTCACTTCTTGAGAGACCCTCTCAAGAA
TTTAATTTAATGTTTTCTTATAAATACAAAATCTATGACAATTGGTGTCTATCTATATATCTGTATATATATCTATCAGTATGTATGTCCATGTGTGTGTXXXXXXXXXXTTTCAATAAAATTTATAACTATCTTAAAAACAATTTAATATTTTATGACAAGTTCTTAAATCAGATACAGTGGTCACTTCTTGAGAGACCCTCTCAAGAA
TTTAATTTAATGTTTTCTTATAAACACAAAATCTATGACAATTGGTGTCTATCTATATATCTGTATATATATCTATCAGTATGTATGTCCATGTGTGTGTXXXXXXXXXXTTTCAATAAAATTTATAACTATCTTAAAAACAATTTAATATTTTATGACAAGTTCTTAAATCAGATACAGTGGTCACTTCTTGAGAGACCCTCTCAAGAA
>Marker196526
TTGTTTCTTGTTTCGTTTCTATACAGAAATTCAGGTTCTTCCCCATTTACTGTTGCCAATATTTCTAAGTTGTTTATGTTTAGGACAGGGAAGAAACATAXXXXXXXXXXTCCAAGATCAGTAAATTTGCAAACAGATCACTAAAATTTCATCTTTCACCAATCCATTGGATCAGCAAAGTTCCATCAGTGGCTTTCAGGAGTTAATAAA
TTGTTTCTTGTTTCGTTTCTATACAGAAATTCAGGTTCTTCCCCATTTACTGTTGCCAATATTTCTAAGTTGTTTATGTTTAGGACAGGGAAGAAACATAXXXXXXXXXXTCCAAGATCAGTAAATTTGCAAACAGATCACTAAAATTTCAGCTTTCACCAATCCATTGGATCAGCAAAATTCCATCAGTGGCTTTCAGGAGTTAATAAA
>Marker162461
ATTTCTGGCAACTGAATTGCCAGGGACATCACCTGAAGATGATGCACTCTTACGAGGTTTTTTCTTAAATTCTTGAGATCTTTCCTCCTCTTCTTCATCAXXXXXXXXXXTCCACTTGTGGCACCACACTAAAATGCCTTGATCTCTTGTTATTGTCATCCTCTGTAAAGGCTGCCTCCATTTTGTCAGAATTTTGTTTCCTTCTCAATG
ATTTCTGGCAATTGAATTGCCAGGGACATCACCTGAAGATGATGCACTCTTACGAGGTTTTTTCTTAAATTCTTGAGATCTTTCCTCCTCTTCTTCATCAXXXXXXXXXXTCCACTTGTGGCACCACACTAAAATGCCTTGATCTCTTGTTATTGTCATCCTCTGTAAAGGCTGCCTCCATTTTGTCAGAATTTTGTTTCCTTCTCAATG
>Marker11554
TAATTTCCTGGAGACTTATGTGAAGAACCTTCTCTAGCAGCATCCACTTGCTACAGACTGTCACAAAGTCTGGTACCAAGTGTGCCCCAAGCTGACAGACXXXXXXXXXXCCTAAACAACCTGAGATTAGTCACCACTGTCCCAGAAGGGCTATCTGTAGAGGTGTATGTAAATGCAGGTAAGGTATAACAGGTCTGCTGCCACACAGAC
TAATTTCCTGGAGACTTATGTGAAGAACCTTCTCTAGCAGCATCCACTTGCTACAGACTGTCACAAAGTCTGGTACCAAGTGTGCCCCAAGCTGACAGACXXXXXXXXXXCCTAAACAACCTGAGATTAGTCACCACTGTCCCAGAAGGGCTATCTGTAGAGGTGTATGTAAATGCAGGTAAGGTATAACAGGTCTGCTGTCACACAGAC
>Marker224844
TTCAACAGATAAATACAATATTGTATTGCTTTTAGGTGTTTTAAATATGCATCATGATAAATTAAGATTAATATTTGATTCAGTTTCCGATTGCTAGAAAXXXXXXXXXXTTGGATAAATTAATTGTTGACTGAACATACACAAGATGCACAGTAAGTAAAATGCATTGATCCGCATTAATTTCTGATACTATTTGATACATTTGGAATG
TTCAACAGATAAATACAATATTGTATTGCTTTTAGGTGTTTTAAATATGCATCATGATAAATTAAGATTAATATTTGATTCAGTTTCAGATTGCTAGAAAXXXXXXXXXXTTGGATAAATTAATTGTTGACTGAACATACACAAGATGCACAGTAAGTAAAATGCATTGATCCGCATTAATTTCTGATACTATTTGATACATTTGGAATG
>Marker214347
TTTAATACTTTGGTGCTGTAAATATATCAGTGAGAGAGGAAAAGGTTAGAAGACTTAATTTCAAAACACAACGTTAACCTCTTAAATGATAGGTTGCATTXXXXXXXXXXATTTTCGTAGACGTAATGTTCCAACACTTTAAGGGCAGAGATGGAAACTGAGCCATATTGATGGGTGAAATGTTTCTGTTCCACTGATAGTCAAAATAGA
TTTAATACTTTGGTGCTGTAAATATATCAGTGAGAGAGGAAAAGGTTAGAAGACTTAATTTCAAAACACAACGTTAACCTTTTAAATGATAGGTTGCATTXXXXXXXXXXATTTTCGTAGACGTAATGTTCCAACACTTTAAGGGCAGAGATGGAAACTGAGCCATATTGATGGGTGAAATGTTTCTGTTCCACTGATAGTCAAAATAGA
>Marker256393
ATTTTTCTTTCGAAAATGATCAAAACTGTGTGTACATATGTTTGTTGCTCTTGGATCCCGACATTTCAGCAAATTACATATGCACAGCATAGCAAGAATTXXXXXXXXXXAGGGATCCAGACATCACCTGGGCACAAATCACTTAAAATAGACGTCTATCTTCGAATTCGTAGACAACCACTAGTCATTAAACAGTGAGGTGACATTTTT
ATTTTTCTTTCGAAAATGATCAAAACTGTGTGTACATATGTTTGTTGCTCTTGGATCCCGACATTTCAGCAAATTACATATGCACAGCATAGCAAGAATTXXXXXXXXXXAGGGATCCAGACATCACCTGGGCACAAATCACTTAAAATAGACGTCTATCTTCGAATTCGTAGACAACCACTAGTCATTAAACAGTGAGGTGACATTATT
>Marker56679
TATTTTATTCATAACAGCATCATCTGTATAAATTTGGAAGAATTTCCTGTTGGGATGCTTTTTGTCAAATTCTCTTTTGCAGTCTGATAAATTTAGTAATXXXXXXXXXXACAAAACAGTTTTTGCAAAGAAGCCATTCAAGGTGTTTTATACATTTTAGTAACAACAGCAATATTTGATGGTGGATTGGATCATTTCTACAAAAGTGAA
TATTTTATTCATAACAGCATCATCTGTATAAATTTGAAAGAATTTCCTGTTGGGATGCTTTTTGTCAAATTCTCTTTTGCAGTCTGATAAATTTAGTAATXXXXXXXXXXACAAAACAGTTTTTGCAAAGAAGCCATTCAAGGTGTTTTATACATTTTAGTAACAACAGCAATATTTGATGGTGGATTGGATCATTTCTACGAAAGTGAA
>Marker113983
CTATTTGTACATCCATTCTTTTTAGTGTACATCAGTGCAAAGCAAGAGATTGCAGTTACTTTTCCTGTGCTACCAGTGCCATCTTTGTCAACAGTTTCTCXXXXXXXXXXAAGCCAGGGCAGTTAAGTCTGAGATATGAAGCCAGGGCAGTATTTTCTGATATATGCGCACTTGCCCTTTTACTTTGTTGTTTAATCCAAAAAATGTTAA
CTATTTGTACATCCATTCTTTTTAGTGTACATCAGTGCAAAGCAAGAGATTGCAGTTACTTTTCCTGTGCTACCAGTGCCATCTTTGTCAACAGTTTCTCXXXXXXXXXXAAGCCAGGGCAGTTAAGTCTGAGATATGAAGCCAGGGCAGTATTTTCTGATATATGCGCACTTGCCCTTTTACTTTGTTGTTTAATCCAAAATATGTTAG
CTATTTGTACATCCATTCTTTTTAGTGTACATCAGTGCAAAGCAAGAGATTGCAGTTACTTTTCCTGTGCTACCAGTGCCATCTTTGTCAACAGTTTCTCXXXXXXXXXXAAGCCAGGGCAGTTAAGTCTGAGATATGAAGCCAGGGCAGTATTTTCTGATATATGCGCACTTGCCCTTTTACTTTGTTGTTTAATCCAAAAAATGTTAG
>Marker67541
CTAATGTGATGAGATAAATTATGTTTTAAGTGTTGCATATTATGGTTGAATGTATGTGCAACCATTTGCTCCTCGCTGTGCTGAAAAATGTGCTAATCACXXXXXXXXXXTGATGCAGGCTACTCCTGGAATTTCCAGGCGGATTATCTTTAGTGTGTCACAAGATTACACTATGGGCAAGTTTTTTTTCTTGATGGCGTTTCCTACGTT
CTAATGTGATGAGATAAATTATGTTTTAAGTGTTGCATATTATGGTTGAATGTATGTGCAACCATTTGCTCCTCGCTGTGCTGAAAAATGTGCTAATCACXXXXXXXXXXTGATGTAGGCTACTCCTGGAATTTCCAGGCGGATTATCTTTAGTGTGTCACAAGATTACACTATGGGCAAGTTTTTTTTCTTGATGGCGTTTCCTACGTT
>Marker57271
TTCGATGATAGCAACGGCAGCAACATTGATTTGTTTAACGTCGCTGTCTAATATTGTAGTCCCGAATCTGGGACTGCGACTATGATATTTGAGCTGCCATXXXXXXXXXXTTAAATTTACATACTTTGATATTTTCTACAAACGTTCATCATATGTGACCTTCCTGCATATTTCCACAGGAAATGGACCCATTCGAGAAAATTCAAACGA
TTCGATGATAGCAACGGCAGCAACATTGATTTGTTTAACGTCGCTGTCTAATATTGTAGTCCCGAATCTGGGACTGCGACTATGATATTTGAGCTGCCATXXXXXXXXXXTTAAATTTACATACTTTGACATTTTCTACAGACGTTCATCATATGTGACCTTCCTGCATATTTCCACAGGAAATGGACCCATTCGAGAAAATTCAAATGA
>Marker17723
ACAGATCAATTAAGAATTTATACTCATTCATTAATCATAAATAACATATGAAAAAAATGATAAAAAGGATTAATAGTCCCTGTTTTCTAAATGAAATTAAXXXXXXXXXXTAAACTGAACGTGTACGAAGCAAACTACAATAATCTGGTTTGTTGTAGCGGTATGTTTGCGCTTTCCCTACTATCTATCTACAGTGTTCATAACAATCAT
ACAGATCAATTAAGAATTTATACTCATTCATTGATCATAAATAACATATGAAAAAAATGATAAAAAGGATTAATAGTCCCTGTTTTCTAAATGAAATTAAXXXXXXXXXXTAAACTGAACGTGTACGAAGCAAACTACAATAATCTGGTTTGTTGTAGCGGTATGTTTGCGCTTTCCCTACTATCTATCTACAGTGTTCATAACAATCAT
ACAGATCAATTAAGAATTTATACTCATTCATTAATCATAAATAACATATGAAAATAATGATAAAAAGGATTAATAGTCCCTGTTTTCTAAATGAAATTAAXXXXXXXXXXTAAACTGAACGTGTACGAAGCAAACTACAATAATCTGGTTTGTTGTAGCGGTATGTTTACGCTTTCCCTACTATCTATCTACAGTGTTCATAACAATCAT
>Marker131262
GCTTTTTTAAAATCGTCTATGTATAGAAATTTGCTCTTACTCACCCATAGGTCATCTCGTCACAGGGGCTACTGATGAACCTAGTCTGTGCTATCACAATXXXXXXXXXXAGCCAAGACTCCTTTACCTTGACAAGAATAAGGCTACTTTCTTTACACGATTAATATATAAAATAGAAAAATTAAAGCTATTAGAAGTATAAATAGCATA
GCTTTTTTAAAATCGTCTATGTATAGAAATTTGCTCTTACTCACCCATAGGTCATCTCGTCACAGGGGCTACTGATGAATCTAGTCTGTGCTATCACAATXXXXXXXXXXTAGCCAAGACTCCTTTACCTTGACAAGAATAAGGCTACTTTCTTTACACGATTAATATATAAAATAGAAAATTAAAGCTATTAGAAGTATAAATAGCACA
>Marker94137
TTTACTGGACTTTTAACAAGCAGTCCAGAGTCCTTTAGTCCTTTTATGAACTTTCTGATAGCCATAAAATCTTGCATCAGAGTTACTTACTGGACAGACAXXXXXXXXXXAATATCGTATGATATTAATCAATGTTACAAGCAATATCGTATGATATTAATCAATGTTACAAGCAATATCGTATGAAATAAGTGGATAGAACCAGGTCAA
TTTACTGGACTTTTAACAAGCAGTCCAGAGTCCTTTAGTCCTTTTATGAACTTTCTGATAGCCATAAAAACTTGCATCAGAGTTACTTACTGGACAGACAXXXXXXXXXXAATATCGTATGATATTAATCAATGTTACAAGCAATATCGTATGATATTAATCAATGTTACAAGCAATATCGTATGAAATAAGTGGATAGAACCAGGTCAA
>Marker102599
TATTCTGTTCAGTGGTTTTTGTGAAGTTTTTAAAAGGTTTTCTATTTTTTCAGTAACATAAGCTATATTTGATGGCAGATAAACATGATTTTGTATAAGAXXXXXXXXXXTTTTATCAGAAGTTGGAAACAGTAGTTGACTGATGCACAGTGGATGCTGGGCTGATTGATGTACAGTGGATGCTGGACTAATTAATGCACAGTGAATGCT
TATTCTGTTCAGTGGTTTTTGTGAAGTTTTTAATATTTTTTCAGTAACATAAGCTATATTTGATGGCAGATAAACATGATTTTGTATAAGATTAAAATCCXXXXXXXXXXTTTTATCAGAAGTTGGAAACAGTAGTTGACTGATGCACAGTGGATGCTGGGCTGATTGATGTACAGTGGATGCTGGGCTAATTAATGCACAGTGAATGCT
TATTCTGTTCAGTGGTTTTTGTGAAGTTTTTAAAAGGTTTTCTATTTTTTCAGTAACATAAGCTATATTTGATGGCAGATAAACATGATTTTGTATAAGAXXXXXXXXXXTTTTATCAGAAGTTGGAAACAGTAGTTGACTGATGCACAGTGGATGCTGGGCTGATTGATGTACAGTGGATGCTGGGCTAATTAATGCACAGTGAATGCT
>Marker256007
AGCATTACGTTCATTAAAATATATACTGCTTTCACCCGTGTCTGGTGCATGAAACAATCGCTTTCAATTTTGCACAATAAATGTCACCCGATCACGTGCGXXXXXXXXXXCATAATTTCTCATCTGGTGGTGCAGTCGATGATTATGCGCTTTCGCGTGCTAATGCAACGATTCCAACTTAGCTTCGAGTTGGTATTATTAAATAAAAGG
AGCATTACGTTCATTAAAATATATACGGCTTTCACCCGTGTCTGGTGCATGAAACAATCGCTTTCAATTTTGCACAATAAATGTCACCCGATCACGTGCGXXXXXXXXXXCATAATTTCTCATCTGGTGGTGCAGTCGATGATTATGCGCTTTCGCGTGCTAATGCAACGATTCCAACTTAGCTTCGAGTTGGTATTATTAAATAAAAGG
>Marker97200
CAATTATTATGGAACATACACAGACTATGCCATCATTGACGGTAGACTACCTGTGCAGTCCTCCGTAGTCTACATTGGCGTGAAGAAACCAAGTGGTACAXXXXXXXXXXTTATGAAGCTACAATGATGGACTGGGAAATTTCTTTCGGAAGCATCAGAAGCAAAAAGCCTGACATAGCCATTGTGTTTACTTGTACGTTTGACAACGAA
CAATTATTATGGAACATACACAGACTATGCCATCGTTGACGGTAGACTACCTGTGCAGTCCTCCGTAGTCTACATTGGTGTGAAGAAACCAAGTGGTACAXXXXXXXXXXTTATGAGGCTACAATGATGGACTGGGAAATTTCTTTCGGAAGCATCAGAAGCAAAAAGCCTGACATAGCCATTGTGTTTACTTGTACGTTTGACAACGAA
CAATTATTATGGAACATACACAGACTATGCCATCGTTGACGGTAGACTACCTGTGCAGTCCTCCGTAGTCTACATTGGTGTGAAGAAACCAAGTGGTACAXXXXXXXXXXTTATGAAGCTACAATGATGGACTGGGAAATTTCTTTCGGAAGCATCAGAAGCAAAAAGCCTGACATAGCCATTGTGTTTACTTGTACGTTTGACAACGAA
>Marker43289
TTAACGTATGTTAATTGAATTATTTTTTTCTTCAAAATGCAACGGTTTGTTACAGCAATATATCTGTAATTATTTGTACAATTTAGAAACGTAGTTTCGTXXXXXXXXXXAGGCACTTTCCTTTACTTATACCTATGTAAGTGCCAACATGTTTACGATCAGGGTATAATTAGTCGTCTTGAACGGTGAAAGGGAGAGTGTAAAATGTGT
TTAACGTATGTTAATTAAATTATTTTTTTCTTCAAAATGCAACGGTTTGTTACAGCAATATATCTGTAATTATTTGTACAATTTAGAAACGTAGTTTCGTXXXXXXXXXXAGGCACTTTCCTTTACTTATACCTATGTAAGTGCCAACATGTTTACGATCAGGGTATAATTAGTCGTCTTGAACGGTGAAAGGGAGAGTGTAAAATGTGT
>Marker202859
ATATTGCTGTCGGAAAACAAAAGACAAGTCAGGTCAACTATCAACAAAGGAGACATCAAAACATCAAGCTTTCCATTGTGTTGACAGTTATGATGTTGTTXXXXXXXXXXGCCTTGTACAATTAATCATGCATTATTACCTAAGTTTGTAGGATCACTTATCTCATTAAAAATTAGTAACTTTTGAGTGCGTGATTCAACATAAATGAAA
ATATTGCTGTCGGAAAACAAAAGACAAGTCAGGTCAACTATCAACAAAGGAGACGTCAAAACATCAAGCTTTCCATTGTGTTGACAGTTATGATGTTGTTXXXXXXXXXXGCCTTGTACAATTAATCATGCATTATTACCTAAGTTTGTAGGATCACTTATCTCATTAAAAATTAGTAACTTTTGAGTGCGTGATTCAACATAAATGAAA
>Marker58820
TTTGTTTATTATTTCTGCACAACATGTGGCGTAGGAAAGAAAAGAAGTGACAAAAACTGATTGAATTATATATCTCGAGTTTAATTTTCGTACAAATTTAXXXXXXXXXXCCTTTACCTGCATCGTTTCGAACCCGTGCAATTGCAGTTGCGATGACACTGTGACGTCATGCGACGAAAGCTGCCGTAGCATAAACACACATCACACGGA
TTTGTTTATTATTTCTGCACAACATGTGGCGTAGGAAAGAAAAGAAGTGACAAAAACTGATTGAATTACATATCTCGAGTTTAATTTTCGTACAAATTTAXXXXXXXXXXCCTTTACCTGCATCGTTTCGAACCCGTGCAATTGCAGTTGCGATGACACTGTGACGTCATGCGACGAAAGCTGCCGTAGCATAAACACACATCACACGGA
TTTGTTTATTATTTCTGCACAACATGTGGCGTAGGAAAGAAAAGAAGTGACAAAAACTGATGGAATTATATATCTCGAGTTTAATTTTCGTACAAATTTAXXXXXXXXXXCCTTTACCTGCATCGTTTCTAACCCGTGCAATTGCAGTTGCGATGACACTGTGACGTCATGCGACGAAAGCTGCCGTAGCATAAACACACATCACACGGA
>Marker106889
TAAATAATTTGTCAAGTTCTATTTGCTACCAGTTTCTAAAATCAACAAACCTGTCAGGAGTCAAATCTTTGTCCTTTTTCTTCTTTTTCTTTCCGGACTTXXXXXXXXXXAGATTATCATTGAGAGGTTTCAGCAATTTATCAAATGAAGTCTGTCTAACCAAGCACATATCCATTCTAGTGACCCCTGCCATTTGAAGACTGAAAATTT
TTAATAATTTGTCAAGTTCTATTTGCTACCAGTTTCTAAAATCAACAAACCTGTCAGGAGTCAAATCTTTGTCCTTTTTCTTCTTTTTCTTTCCGGACTTXXXXXXXXXXAGATTATCATTGAGAGGTTTCAGCAATTTATCAAATGAAGTCTGTCTAACCAAGCACATATCCATTCTAGTGACCCCTGCCATTTGAAGACTGAAAATTT
>Marker106933
ATAATCAAAACATAATTAGTAAGCTGAACAAAAAAATTATATGCAAATGGAAAATGTGAATGTCTCATTCCCTGACTTTTTCCCAGAAGCAAACTTTGAAXXXXXXXXXXTTTTTACTTTGACAGTGCAGGTGTCTTATGGTCTTGTGTCTGTCATTTAATGTTGGCAATATTCACGGTTAACATTTTGCATTGGATTGATCCTGACATT
ATAATCAAAACATAATTAGTAAGCTGAACAAAAAAATTATATGCAAATGGAAAATGTGAATGTCTCATTCCCTGACTTTTTCCCAGAAGCAAACTTTGAAXXXXXXXXXXTTTTTACTTTGACAGTGCAGGTGTCTTATGGTCTTGTGTCTGTCATTTAATGTTGGCAATATTCATGGTTAACATTTTGCATTGGATTGATCCTGACATT
ATAATCAAAACATAATTAGTAAGCTGAACAAAAAAATTATATGCAAATGGAAAATGTGAATGTCTCATTCCCTGACTTTTTCCCAGAAGCAAACTTTGAAXXXXXXXXXXTTTTTACTTTGACAGTGCAGGTGTCTTATGGTCTTGTGTCTGTCATTTAATGTTGGCAATATTCACAGTTAACATTTTGCATTGGATTGATCCTGACATT
>Marker210661
AAAGTTTTTATATGTTCAGCACAAGTTTCAACCATCTAGTACATTACCCTGAAAATGGTAATTTTACCAGTAAAACAAAACAGGATGATGTGCAAGTTAAXXXXXXXXXXAGAAAAATACTTAAAAATCATAAATGGAAGAAAACAGGAATGGTTTTCATAAAACATTTAAAAATTATTTTAAAAGCTTTTACCAAAATTCCATGGTTTG
AAAGTTTTTATATGTTCAGCACAAGTTTCAACCATCTAGTACATTACCCTGAAAATGGTAATTTTACCAGTAAAACAAAACAGGATGATGTGCAAATTAAXXXXXXXXXXAGAAAAATACTTAAAAATCATAAATGGAAGAAAACAGGAATGGTTTTCATAAAACATTTAAAAATTATTTTAAAAGCTTTTACCAAAATTCCATGGTTTG
>Marker52257
CAATTGTTGGTTTTAGAGTTTTGATTGTGCATCATTCAGAGAAATCCATCAATCCCCTTAATTGACAATGGACATGATGTATTTTTTACATCCCTAATTTXXXXXXXXXXCTCCAGTGACCTAGTGGTCAGAGCTACCACCTCATATGCAGGAAGTTGGTGGTTTGAACCCTGGTCAAGTCATACCAAAGACTTATAAAAATGGAACTAA
CAATTGTTGGTTTTAGAGTTTTGATTGTGCATCATTCAGAGAAATCCATCAATCCCCTTAATTGACAATGGACATGATGTATTTTTTACATCCCTAATTTXXXXXXXXXXCTCCAGTGACCTAGTGGTCAGAGCTACCACCTCAGATGCAGGAAGTTGGTGGTTTGAACCCTGGTCAAGTCATACCAAAGACTTATAAAAATGGAACTAA
CAATTGTTGGTTTTAGAGTTTTGATTGTGCATCATTCAGAGAAATCCATCAATCCCCTTAATTGACAATGGACATGATGTATTTTTTACATCCCTAATTTXXXXXXXXXXCTCCAGTGACCTAGTGGTCAGAGCTACCACCTCAGACGCAGGAAGTTGGTGGTTTGAACCCTGGTCAAGTCATACCAAAGACTTATAAAAATGGAACTAA
>Marker284535
GTCATGAGGACAATGTATCAGGGTCACAGGACATGATGCCCCAGTAGTAGACATCACTAAAAACTGCCACACTGCAGACATGGTAGCAATATGACTGGAAXXXXXXXXXXTAAAAATGTGGTCCACATGTCATAACATTTCTGTCTGACTCACCTGGCAATTGAGGACACCTGGATTATGAGGCAGTTTCATTAATATAGTAGAAATTAT
GTCATGAGGACAATGTATCAGGGTCACAGGACATGATGCCCCAGTAGTAGACATCACTAAAAACTGCCACACTGCAGACATGGTAGCAATATGACTGGAAXXXXXXXXXXTAAAAATGTGGTCCACATGTCATAACGTTTCTGTCTGACTCACCTGGCAATTGAGGACACCTGGATTATGAGGCAGTTTCATTAATATAGTAGAAATTAT
>Marker55477
ATTGTCAGTCTGGCACGTGTCTCGTATTTTAGACTGTCGTATCAAATTAGAATTTCTCAAGATATGTGTTACAAATGCATACATAACTTTAGATAAGTTTXXXXXXXXXXGATGAAGATTTTTACAATCGCCTGATTCTAACTGCCCCACCTATACTGTGTGCATGTGTGCCGTAAACAACTCCATCCACTAACCTCTGTACTCGATTAT
ATTGTCAGTCTGGCACGTGTCTCGTATTTTAGACTGTCGTATCAAATTAGAATTTCTCAAGATATGTGTTACAAATGCATACATAACTTTAGATAAGTTTXXXXXXXXXXGGATGAAGATTTTTACAATCGCCTGATTCTAGCTGCCCCACCATACTGTGTGCATGTGTGCCGTAAACAACTACATCCACTAACCTCTGTACTCGATTAT
>Marker125089
AGAAATCATAAAAATACTGAGTCTAAGTCTGAGCTTATGATTCCTTTCCACCAATCACAAATGATTTGTAGGTTTGGGGACACATAACAGGTCTGATGTAXXXXXXXXXXATCTTTGACCTTTTTAAAGATATCTGATAAAAAAAGGCTACTAGCTCTAGGAGTGCTTGTATACTGCAGGTGAATCAACTTCCTCTTAAGTACAAGATTT
AGAAATCATAAAAATACTGAGTCTAAGTCTGAGCTTATGATTCCTTTCCACCAATCACAAATGATTTGTAGGTTTGGGATCACATAACAGGTCTGATGTAXXXXXXXXXXATCTTTGACCTTTTTAAAGATATCTGATAAAAAAAGGCTACTAGCTCTAGGAGTGCTTGTATACTGCAGGTGAATCAACTTCCTCTTAAGTACAAGATTT
>Marker150002
TGTTATCACTTTATCAGTGTTTCTGTCATACCTTATGGTTTCCATAACGTCCCTTCCCCCAGAATTAGTTGGTATAAAAGACTGACTAATTGCACTTTCTXXXXXXXXXXAGAATCAGGCATCCTTGGAGTCCTGTGTTATTTATTAGCAGAAATAGGCATCCTTGCACTGACGTAAAGAGCTAGTGGGTAAAGTAAAAGTTGTTATGAA
TGTTATCACTTTATCAGTGTTTCTGTCATACCTTATGGTTTCCATAATGTCCCTTCCCCCAGAATTAGTTGGTATAAAAGACTGACTAATTGCACTTTCTXXXXXXXXXXAGAATCAGGCATCCTTGGAGTCCTGTGTTATTTATTAGCAGAAATAGGCATCCTTGCACTGACGTAAAGAGCTAGTGGGTAAAGTAAAAGTTGTTATGAA
>Marker247597
TCTGTTGGTTGATGGTGAATTGTCTTGGTCTTATTCTCAACCTAGATAAGTCAAATCTCATCTCATATCAGAACGTCGTATATGTGCAGATTAATTTCCAXXXXXXXXXXTCAAACCACCCTGAGGGCTGCATGAAGTCATTTTTGATGATCCAAGGGCTGCACCACCTTTTTTATCTCCCATGACTCCTTGTGATGCCAATCATTTTGT
TCTGTTGGTTGATGGTGAATTGTCTTGGTCTTATTCTCAACCTAGATAAGTCAAATCTCATCTCATATCAGAACTTCGTATATGTGCAGATTAATTTCCAXXXXXXXXXXTCAAACCACCCTGAGAGCTGCATGAAGTCATTTTTGATGATCCAAGGGCTGCACCACCTTTTTTATCTCCCATGACTCCTTGTGATGCCAATCATTTTGT
>Marker97959
AGTGTCACACTCAGGGACCAGTGTTGATAATCCCTTGAATTCCAGGAGGTCACTTTAGGGATTACCCCTCTAAATAAGGTCTTTGCATCCACTGGAGCATXXXXXXXXXXAAAGACATCGAGAGTGCATGCTGCAATGTCTTAACCACATCATCTAACAGTCTCTGAAAGGCTATCAGAGATAATCATTCCTCCTTCAACAGATCAAAGG
AGTGTCACACTCAGGGACCAGTGTTGATAATCCCTTGAATTCCAGGAGGTCACTGTAGGGATTAGCCCTCTAAATAAGGTCTTTGCATCCACTGGAGCATXXXXXXXXXXAAAGACATCGAGAGTGCATGCTGCAATGTCTTAACCACATCGTCTAACAGTCTCTGAAAGGCTATCAGAGATAATCATTCCTCCTTCAACAGATCAAAGG
>Marker271640
TATGCAGGGTTCGTTACAGGCTGCATCCTTGTATCAATGACCCTTAATTTTCATCTTTTGCACAAAGTTTTCTTCATGGTACCTGTAGTATGAATAAAAAXXXXXXXXXXTGCAAATATACAGTGAAGTCAGCCCAGGTCAATCATGCATATACAATTAGGTACACCATTCCAGAAGACAATCAATTTCATATGCTGCAGTTGGTTTTGT
TATGCTGGGTTCGTTACAGGCTGCATCCTTGTATCAATGACCCTTAATTTTCATCTTTTGCACAAAGTTTTCTTCATGGCACCTGTAGTATGAATAAAAAXXXXXXXXXXTGCAAATATACAGTGAAGTCAGCCCAGGTCAATCATGCATATACAATTAGGTACACCATTCCAGAAGACAATCAATTTCATATGCTGCAGTTGGTTTTGT
>Marker49513
TTTTGAAATTTTCTAAACCCAACACTTGACCTGATCTGGCACTGATAAAGATAATGTTTTTCGAACATGCAACAATATTAACCCGAAACTAGGTCATTGTXXXXXXXXXXACTTTACTTAGATGTATGCAGGATCTTAACTCTCACATGTAAATACTCGGGGAATAAAATGCATATTTAAAAAAGACAGAATGTTTATTAAAGGAAGAGA
TTTTGAAATTTTCAAAACCCAACACTTGACCTGATCTGGCACTGATAAAGATAATGTTTTTCGAACATGCAACAATATTAACCCGAAACTAGGTCACTGTXXXXXXXXXXACTTTACTTAGATGTATGCAGGATCTTAACTCTCACATGTAAATACTCGGGGAATAAAATGCATATTTAAAAAAGCCAGAATGTTTATTAAAGGAAGAGA
>Marker202827
CAAAATGTCAAGGGTCAAGGTTACTGTCACTTAAAAATTAGAAATTACTTCTTTGCAGAAATACTATTCTTGAAAAGTGTTTGGTGGTTACTTTGAAAATXXXXXXXXXXGAGAAGAACAAGCCTGTTAATTGAGGTCAAAGGGTCAAAGTCAGTGACTGAAAGAAGAGTTGTGGAAGGGGTGGGTTGGCATAATAACAAGGTTTAGAAT
CAAAATGTCAAGGGTCAAGGTTACTGTCACTTAAAAATTAGGAATTACTTCTTTGCAGAAATACTATTCTTGAAAAGTGTTTGGTGGTTACTTTGAAAATXXXXXXXXXXGAGAAGAACAAGCCTGTTAATTGAGGTCAAAGGGTCAAAGTCAGTGACTGAAAGAAGAGTTGTGGAAGGGGTGGGTTGGCATAATAACAAGGTTTAGAAT
>Marker43541
TTAGATCCAATGTATAAGTCTTTGGTATGACTTATCTGGGGTTTGAACCTGTGACCTCCCACATCTGAGGTGGACGCTCTAACCACTATGCCATTGGAGTXXXXXXXXXXCCAAGACCTTGATGATATAAGCATATATACTTAATTTGATCAAGGTCTGATTTGAAACAGGATGTCTAGATTGTTCACAGACTGGTGGACAAAGGATAGA
TTAGATCCAATGTATAAGTCTTTGGTATGACTTATCTGGGGTTTGAACCTGTGACCTCCCACATCTGAGGTGGACGCTCTAACCACTATGCCATTGGAGTXXXXXXXXXXCCAAGACCTTGATGATATAAGCATATATACTTAATTTGATCAAGGTCTGATTTGAAACAGGATGTCTAGATTGTTCACAGACTGATGGACAAAGGATAGA
>Marker9854
ACTTTTTCCATAACACGTTTTACAAAGCAATACCTTCTATATGTTTTATTATGACATGCTTTTAGTATTGTATATATTTCATGGATTCATGATACACTCAXXXXXXXXXXCATACTGAGAGTGATATATATAGATGTTACACATTCATGACCAATGCGCTTTATAATGAATTCCATTGATACTATATATCCAAGGGAACAACTAATAAAA
ACTTTTTCCATAACACGTTTTACAAAGCAATACCTTCTATATGTTTTATTATGACATGCATTTAGTATTGTATATATTTCATGGATTCATGATACACTCAXXXXXXXXXXCATACTGAGAGTGATATATATAGATGTTACACATTCATGACCAATGCGCTTTATAATGAATTCCATTGATACTATATATCCAAGGGAACAACTAATAAAA
>Marker95405
TGTTTTGAACTTTTTTGCAGTTTCTGAAGTAGATACTGAGATAGATCATGCATAATTGAGTTACTACAGTCTAGTCTTGAAAGTACTAATGAACATACAAXXXXXXXXXXAAAAGTGACACCTAGGTTATCTACTGACTGTGAGTTTAATGTTGGTGATACTGATATCACAACATATTACTTCGGAGAGACAAAAGGAGAAAGATAATCA
TGTTTTGAACTTTTTTGCAGTTTCTGAAGTAGATACTGAGATAGATCATGCATAATTGAGTTACTACAGTCCAGTCTTGAAAGTACTAATGAACATACAAXXXXXXXXXXAAAAGTGACACCTAGGTTATCTACTGACTGTGAGTTTAATGTTGGTGATACTGATATCACAACATATTACTTCGGAGAGACAAAAGGAGAAAGATAATCA
>Marker77409
CTTTTATCTTCTTGATCCGATTTTATATTTGACCAATCCCTTGTGAAGCAGCTCATGTCACAAGTCCTGTAATCATTGTTCCCAATACTCCTTTCACAAAXXXXXXXXXXTGATCGAAAGAAGGCTTTAATAACTGCACAATCTGGGAATAAATCCGGGAATTAATCACGACCTTATTTCCAGCTAGGTCGTTGCCTAGTAATAAATAAG
CTTTTATCTTCTTGATCCTATTTTATATTTGACCAATCCCTTGTGAAGCAGCTCATGTCACAAGTCCTGTAATCATTGTTCCCAATACTCCTTTCACAAAXXXXXXXXXXTGATCGAAAGAAGGCTTTAATAACTGCACAATCTGGGAATAAATCCGGGAATTAATCACGACCTTATTTCCAGCTAGGTCGTTGCCTAGTAATAAATAAG
>Marker172985
GCTTTCTAGTGTTTATATGCATATATCTGAGATTCATATAAAAAGCATAACCTGTACCCCAGATCATGACGGACGTGTCAGTAAATGATTCTTTATTGTAXXXXXXXXXXAAAAATGTACAATTGTTGTTGTTGAGTAAAGTAGTAAAACAATTACGATAAGTGTATATACCTTAGTCGAGATTAAAAACTCTAGAACAAAACTAAAATA
GCTTTCTAGTGTCTATATGCATATATCTGAGATTCATATAAAAAGCATAACCTGTACCCCAGATCATGACGGACGTGTCAGTAAATGATTCTTTATTGTAXXXXXXXXXXAAAAATGTACAATTATTGTTGTTGAGTAAAGTAGTAAAAGAATTACGATAAGTGTATATACCTTAGTCGAGATTAAAAACTCTAGAACAAAACTAAAATA
>Marker56978
TATGTTCTAATTCTTTACTAAAGAGAAAGGCACATTTAGAAACGATGAATGCAGATTAATAAAACCATATTTTGATCTAAATTTGCAATGAAAGAATCACXXXXXXXXXXAGCACATTACGAGAGTGATATATTTTTGGAAGGCTGAACATATTAAGGTAACAAGCGTCCTCTTGAAAAATACTTAAAATAACAGGTATATTTACATAAT
TATGTTCTAATTCTTTACTAAAGAGAAAGGCACATTTAGAAACGATGAATGCAGATTAATAAAACCATATTTTGATCTAAATTTGCAATGAAAGAATCACXXXXXXXXXXAGCACATTACGAGATTGATATATTTTTGGAAGGCTGAACATATTAAGGTAACAAGCGTCCTCTTGAAAAATACTTAAAATAACAGGTATATTTACATAAT
TATGTTCTAATTCTTTACTAAAGAGAAAGGCACATTTAGAAACGATGAATGCAGATTAATAAAACCATATTTTGATCTAAATTTGCAATGAAAGAATCACXXXXXXXXXXAGCACATTACGAGAATGATATATTTTTGGAAGGCTGAACATATTAAGGTAACAAGCGTCCTCTTGAAAAATACTTAAAATAACAGGTATATTTACATAAT
>Marker220421
GGTGTCAGGATAATGTGACTGTGTGGGACATCATGCTACATGTCTGTGGCATGATGCCCCAGTGCTAGACATCACTATAAACTGCCACATTGCAGACGTCXXXXXXXXXXTAAACACACAATATAGTTATACATAACACCTGTATTTAGCAAAAAGGTGTAGCGGGAATTTATCACTGATGATTCAGACTGATCTTCTGAATAAATCATT
GGTGTCAGGATAATGTGACTGTGTGGGACATCATGCTACATGTCTGCGGCATGATGCCCCAGTGCTAGACATCACTATAAACTGCCACATTGCAGACGTCXXXXXXXXXXTAAACACACAATATAGTTATACATAACACCTGTATTTAGCAAAAAGGTGTAGCGGGAATTTATCACTGATGATTCAGACTGATCTTCTGAATAAATCATT
>Marker237591
TAGATTTGCAGTTTGTAGTAATCATATCTAAATTAAAACATATACTATACCCTGAGAAATCACTTTTCACAAAGATATATTTATGTTGATAAAAATATATXXXXXXXXXXTTATGAATTGTCATGGAATGCTTTTCCTTCTCTTCTTTACTAAGATCTTCTCCTTCCGTTTCTAGTTTCCAGAACCATGGTAACACCAAAGTAGTGAAGT
TAGATTTGCAGTTTGTAATAATCATATCTAAATTAAAACATATACTATACCCTGAGAAATCACTTTTCACAAAGATATATTTATGTTGATAAAAATATATXXXXXXXXXXTTATGAATTGTCATGGAATGCTTTTCCTTCTCTTCTTTACTAAGATCTTCTCCTTCCGTTTCTAGTTTCCAGAACCATGGTAACACCAAAGTAGTGAAGT
>Marker139409
TCTTTCACAGTTTGTCAAGATGGTAGCATTTTCTGCAGACATCCGATCACTTGGCAGGTTTTCATTGCTCCAAGATGCTATGGTGGCATTGTCTGTGAGTXXXXXXXXXXTGATACGAAAGCAGTAATCATCAACACATCTCCTGGGAGTGTTTTTTCCTGTTCACGGAAGGACTTGACAGACTCTGCCCAACGTACATTTTCAGAAGCA
TCTTTCACAGTTTGTCAAGATGGTAGCATTTTCTGCAGACATCCGATCACTTGGCAGGTTTTCATTGCTCCAAGATGCTATGGTGGCATTGTCTGTGAGTXXXXXXXXXXTGATACGAAAGCAGTAATCATCAACACATCTCCTGGGAGTGTCTTTTCCTGTTCACGGAAGGACTTGACAGACTCTGCCCAACGTACATTTTCAGAAGCA
>Marker24298
CTCTCTCATTCTTCGATAAGTGTACACTTTAAAAAGCGCTATATTATCTTATTGTCATGATCACCTTTACAAAATTTAAATCTTATGCATCTCCGATACGXXXXXXXXXXCAAGATATTTTGGAAGTCTGATTTCTGCTCATGAATTTAAATTCTTTGTAATCGATGCACCAGTCCATATACCAGTTTAGTCTTGTAATTGTAGTATATG
CTCTCTCATTCTTCGATAAGTGTACACTTTAAAAAGCGCTATATTATCTTATTGTCATGATCACTTTTACAAAATTTAAATCTTATGCATCTCCGATACGXXXXXXXXXXCAAGATATTTTGGAAGTCTGATTTCTGCTCATGAATTTAAATTCTTTGTAATCGATGCACCAGTCCATATACCAGTTTAGTCTTGTAATTGTAGTATATG
>Marker152326
TCTTTTTTAACTGCTTTATTTTTAAAAATTTGTAATGTATCAGAAAAGCTTCATTTACACAAAGGTGAGTGTACACCACAATTAATTGAAAAAAGTGTTAXXXXXXXXXXCATAAATCCTGAGCATTCTCAACCAATCAGCAACAAAACACCTCATTACTATTTACAGATCCCAAGTATTCTCAAACTTGTTCAAGATGCTGAAGATACA
TCTTTTTTAACTGCTTTATTTTTAAAAATTTGTAATGTATCAGAAAAGCTTAATTTACACAAAGGTGAGTGTACACCACAATTAATTGAAAAAAGTGTTAXXXXXXXXXXCATAAATCCTGAGCATTCTCAACCAATCAGCAACAAAACACCTCATTACTATTTACAGATCCCAAGTATTCTCAAACTTGTTCAAGATGCTGAAGATACA
>Marker108742
GCTTCTTGTCCTTCCAAACATCAATTTATCCTTAGCATATATTAATGGTGATACACAGACTTGCTTCCTATCCTTTTAAATCATCCTTGCATATATTAAAXXXXXXXXXXGTTGTTAAAAAGTATAAATATCAACACCTAAATAAATTATTTTACTGTAACTTTTATGGCACGATGTGCATTATACCTTGTTTTTTCTGTGATGTATTAT
GCTTCTTGTCCTTCCAAACATCAATTTATCCTTAGCATATATTAATGGTGATACACAGACTTGCTTCCTATCCTTTTAAATCATCCTTGCATATATTAAAXXXXXXXXXXGTTGTTAAAAAGTATAAATATCAACACCTAAACAAATTATTTTACTGTAACTTTTATGGCACGATGTGCATTATACCTTGTTTTTTCTGTGATGTATTAT
GCTTCTTGTCCTTCCAAACATCAATTTATCCTTAGCATATATTAATGGTGATACGCTTCCTATCCTTTTAAATCATCCTTGCATATATTAAACATGATGTXXXXXXXXXXGTTGTTAAAAAGTATAAATATCAACACCTAAACAAATTATTTTACTGTAACTTTTATGGCACGATGTGCATTATACCTTGTTTTTTCTGTGATGTATTAT
>Marker193771
TTGTTTTGGACCCGAACGTTTTATGTTCCTGTTTTGATGGAAAAGTGACAGTGACTACCGCAAACTTTTCCATAATATCCCATCCTGCTTGAACGTAACCXXXXXXXXXXATAATGCAAATTATAAAATTATCACACAAAGAAAGCAAGAGACTAGGATTTGACTGACTTGACTATCACGCTTTGTTCTGTTTCCATTGATGATCAAAGG
TTGTTTTGGACCCGAACGTTTTATGTTCCTGTTTTGATGGAAAAGTGACAGTGACTACCGCAAACTTTTCCATAATATCCCATCCTGCTTGAACGTAACCXXXXXXXXXXATAATGCAAATTATAAAGTTATCACACAAAGAAAGCAAGAGACTAGGATTTGACTGACTTGACTATCACGCTTTGTTCTGTTTCCATCGATGATCAAAGG
>Marker95574
TATATTTATCGAGTGTAAACTATATACGCATGCAAACGGACTAATCTATGCTGTTGCATATCGAATACAAGGAATTAAATATTGTGATAAAAATTCATTTXXXXXXXXXXCTTAAAACGATTCAAAGCTCATTTTGGTTAACGAGATCGCAGGTTGGTTGCCCTTTCTGGACTTATACCAACAAATAGACAGCACACATAAATGTATGTG
TCTATATTTATCGAGTGTAAACTATATACGCATGCAAACGGACTAATCTATGCTGTTGCATATCGAATACAAGGAATTAAATATTGTGATAAAAATTCATXXXXXXXXXXCTTAAAACGATTCAAAGCTCATTTTGGTTAACGAGATCGCAGGTTGGTTGCCCTTTCTGGACTTATACCAACAAATAGACAGCACACATAAATGTATGTG
TCTATATTTATCGAGTGTAAACTATATACGCATGCAAACGGACTAATCTATGCTGTTGCATATCGAATACAAGGAATTAAATATGGTGATAAAAATTCATXXXXXXXXXXCTTAAAACGATTCAAAGCTCATTTTGGTTAACGAGATCGCAGGTTGGTTGCCCTTTCTGGACTTATACCAACAAATAGACAGCACACATAAATGTATGTG
>Marker183778
AACGCGAACTTCTCTTATAATTCAGGACCTGAAATTAGAGAGGCTCTGGTCATAAGGCTATTGGATCGTTTGAGCAGTGTATGTCGTGCAAATATGACGTXXXXXXXXXXAATCTTATAATAAGAAACCCATGTCAAAAATACCATTCTAGATTTTAAAAATGACATTATGAAAGTCAAAGTAGAAGTCAGAATGACACTGTTTTTATTT
AACGCGAACTTCTCTTATAATTCGGGACCTGAAATTAGAGAGGCTCTGGTCATAAGGCTATTGGATCGTTTGAGCAGTGTATGTCGTGCAAATATGACGTXXXXXXXXXXAATCTTATAATAAGAAACCCATGTCAAAAATACCATTCTAGATTTTAAAAATGACATTATGAAAGTCAAAGTAGAAGTCAGAATGACACTGTTTTTATTT
>Marker23211
CTTACTCTGAAAATCTGAATTCGTATTCAGGACAATCTATTGTGACATTTTATGGTCTTAACACAGACCTTTTGGCATTACATTCTGTAAAGGCTTCCAGXXXXXXXXXXATAACATCGTCAAGAAAGTCAGACATGACTGACTTTAATCCCGTGGTCAGTATCAGACATAAAATGTACGATGACATACATGATGGGTGCAATACTTCAA
CTTACTCTGAAAATCTGAATTCGTATTCGGGACAGTCTATTGTGACATTTTATGGTCTTAACACAGACCTTTTGGCATTACATTCTGTAAAGGCTTCCAGXXXXXXXXXXATAACATCGTCAAGAAAGTCAGACATGACTGACTTTAATCCCGTGGTCAGTATCAGACATAAAATGTACGATGACATACATGATGGGTGCAATACTTCAA
CTTACTCTGAAAATCTGAATTCGTATTCGGGACAATCTATTGTGACATTTTATGGTCTTAACACAGACCTTTTGGCATTACATTCTGTAAAGGCTTCCAGXXXXXXXXXXATAACATCGTCAAGAAAGTCAGACATGACTGACTTTAATCCCGTGGTCAGTATCAGACATAAAATGTACGATGACATACATGATGGGTGCAATACTTCAA
>Marker102169
GTTAAAAATATCATATCACACATGCTTAGGTCTGCTACGAATATCACACATGCTTATGTCTGCTACAAATATGACACATGCTTAGTTCTGTTACAAATATXXXXXXXXXXACAAATACCACATTGCTTATGTCTGCTACAAATGCCACATTGCTTATGTCTGCTACAAATACCACATTGCTTATGTCTACAGCAAATATCTCACATAGTT
GTTAAAAATATCATATCACACATGCTTAGGTCTGCTACGAATATCACACATGCTTATGTCTGCTACAAATATGACACATGCTTAGTTCTGTTACAAATATXXXXXXXXXXACAAATACCACATTGCTTATGTCTGCTACAAATGCCACATTGCTTATGTCTGCTACAGATACCACATTGCTTATGTCTACAGCAAATATCTCACATAGTT
>Marker88543
TATGTCACTCAAACCCTAACACGTATTTCCACGGACTGCCGACCAATACTATCGCTGTTAAAGTGTGAGCATCGGGTGATTTATATGTATACTGGCATCTXXXXXXXXXXTAGTATACAGCAGAAAACGAACACTATGTCACACGAGGTAACTTGCAACATAAACTATTTTAATTTTATAAGGTGTTTTATGCTAATGATAATGCATATG
TATGTCACTCAAACCCTAACACGTATTTCCACGGACTGCCGACCAATACTATCGCTGTTAAAGTGTGAGCATCGGGTGATTTATATGTATACTGGCATCTXXXXXXXXXXTAGTATACAGCAGAAAACGAACACTATGTCACATGAGGTAACTTGCAACATAAACTATTTTAATTTTATAAGGTGTTTTATGCTAATGATAATGCATATG
>Marker47998
TTAAATTTATTGATAATTACATTACCTTAATGCATGAAAGTGGTAAAGTTTGTAGTGGACTTTTGTCACATGATAATGATCATCAGAGCAAAAAAGTACCXXXXXXXXXXCCTTATTCAAGATCCTTGCCACTTGGAATATCATTCTAATGAATATATGGTGTTTATATTGGAGACCAATTTTTGCTGTTGTTGTTGTTCTAGGGTTTAA
TTAAATTTATTGATAATTACATTACCTTAATGCATGAAAGTGGTAAAGTTTGTAGTGGACTTTTGTCACATGATAATGATCATCAGAGCAAAAAAGTACCXXXXXXXXXXCCTTATTCAAGATCCTTGCCACTTGGAATATCATTCTAATGAATATATGGTGTTTATATTGGAGACCAATTTGTGCCGTTGTTGTTGTTCTAGGGTTTAA
TTAAATTTATTGATAATTACATTACCTTAATGCATGAAAGTGGTAAAGTTTGTAGTGGACTTTTGTCACATGATAATGATCATCAGAGCAAAAAAGTACCXXXXXXXXXXCCTTATTCAAGATCCTTGCCACTTGGAATATCATTCTAATGAATATATGGTGTTTATATTGGAGACCAGTTTGTGCCGTTGTTGTTGTTCTAGGGTTTAA
>Marker153755
TTGTCACTATCTGGAGCTTTATCTCCAGCAATATCTGGTGCTGCCTCATTTTCAAACATAGAAAATTCCTGAGATTGTACTTTTCCATGTCGTGAATCTTXXXXXXXXXXTAGGTGACATGGCATTTCTAGGCGAGCGTGGTGACAAAGTTTTGGATCTGGGTGAATTTGTCCTTGGCAAGATTCCAGAATTCATTTCCTTATAATTCTT
TTGTCACTATCTGGAGCTTTATCTCCAGCAATATCTGGTGCTGCCTCATTTTCAAACATAGAAAATTCCTGAGACTGTACTTTTCCATGTCGTGAATCTTXXXXXXXXXXTAGGTGACATGGCATTTCTAGGCGAGCGTGGTGACAAAGTCTTGGATCTGGGTGAATTTGTCCTTGGCAAGATTCCAGAATTCATTTCCTTATAATTCTT
>Marker133001
CTTGCATGCAATCGAAATCGAAAAAGATGAAATTGCCTTTTATCTGGTTATCTTCTTCTTGATCATAGGACTGGTAGTTCTGAATAAATCATTCGTGTTCXXXXXXXXXXCCTTGCGTCTTCAAATGTTGTTGGTAACAGGTAGGGCTGACAAAAGTGCGATGACAAGTTGCGCAATGCACTTGTTGTCCTTCGTCCAGATATGGTTTAG
CTTGCATGCATTCGAAATCGAAAAAGATGAAATTGCCTTTTATCTGGTTATCTTCTTCTTGATCATAGGACTGGTAGTTCTGAATAAATCATTCGTGTTCXXXXXXXXXXTGCGTCTTCAAATGTTGTTGGTAACAGGTAGGGCTGACAAAAGTGCGATGACAAGTTGCGCAATGCACTTGTTGTTGTCCTTCGTCCAGATATGGTTTAG
>Marker241020
AAATAGAGGTTCTAGGAGGCTGAAATCATGAAAGGACTGGCAGACTTAAGGCTTGAGATGGGTGTTTACAGGCTGTCTTTAATTATACAATCATGCACGAXXXXXXXXXXGCAGTACACCAAGTGGCATAGATATTGCGCAGGTCATGGTCATCTATCGCACAGAAGAGACCGAGCATTTTGGTGTTATCATGGATCACCTTTGGAATGT
AAATAGAGGTTCTAGGAGGCTGAAATCATGAAAGGACTGGCAGACTTAAGGCTTGAGATGGGTGTTTACAGGCTGTCTTTAATTATACAATCATGCACGAXXXXXXXXXXGCAGCACACCAAGTGGCATAGATATTGCGCAGGTCATGGTCATCTATCGCACAGAAGAGACCGAGCATTTTGGTGTTATCATAGATCAACTTTGGAATGT
>Marker194940
ATAACTCTCTCCAAAGCCGTGTAGATGAGACAATACCCATAAAAGATGTATTAAAGATTGAGGAAGAACCCTGGAAATCACAGTAAAGATTAAAGATTAAXXXXXXXXXXATATAAATACCGTAATTATTATAGATGCAATTAAATCCTGTGTGTCTGTCTATCTGCATGAATGAATTTAGTCCCAAAAATATATTTTAAAATCAATTAG
ATAACTCTCTCTAAAGCCGTGTAGATGAGACAATACCCATAAAAGATGTATTAAAGATTGAGGAAGAACCCTGGAAATCACAGTAAAGATTAAAGATTAAXXXXXXXXXXATATAAATACCGTAATTATTATAGATGCAATTAAATCCTGTGTGTCTGTCTATCTGCATGAATGAATTTAGTCCCAAAAATATATTTTAAAATCAATTAG
>Marker162175
TTCAAATTTGTAAGAGCGTGCTGATTCGCCATCAGATATGAAAATTGTTACTAAAAATAGCAACATCCTTTAAGGGACTTCGTCTCAGATACCTCTCAACXXXXXXXXXXTTCTTTCCGAAAGTGCTCAAAAGAATTTGAAGAATAAAAATTAATAAAGCTTTCCAGGCATTAAGGACTTTCAGAACTGTGGAAATAATAATATCATATA
TTCAAATTTGTAAGAGCGTGCTGATTCGCCATCAGATATGAAAATTGTTACTAAAAATAGCAACATCCTTTAAGGGACTTCGTCTCAGATACCTCTCAACXXXXXXXXXXTTCTTTCCAAAAGTGCTCAAAAGAATTTGAAGAATAAAAATTAATAAAGCTTTCCAGGCATTAAGGACTTTCAGAACTGTGGAAATAATAATATCATATA
>Marker209129
CTTAGTAACTGTCTGTGCCTCACCTTCATAATGTTGTTCCTGATTGAATATGTCTTACTCCCAATGTGAAAATGAAGCCTTTTAATAGAACCTTATATTTXXXXXXXXXXTGAAACATACACCATATCTCAAAAGCAAATATTTTGAGATGGTGTACCTTTGACGTTATTCTAGTTAGATCCTAACTTAACCGAATATTTTATTAATTAG
CTTAGTAACTGTCTGTGCCTCACCTTCATAATGTTGTTCCTGATTGAATATGTCTTACTCCCAATGTGAAAATGAAGCCTTTTAATAGAACCTTATATTTXXXXXXXXXXCACCATATCTCAAAAGCAAATATTTTGAGATGGTGTACCTTTGACGTTATTCTAGTTATTCTAGTTAGATCCTAACTTAACCGAATATTTTATTAATTTG
>Marker210686
TTAATCTGTATCAAATCATATATGAAACGTGGCACACTTATTTCTACTATTAGAGTTGGAACTTTGTCAAAAACTCTTATCTTTGTACGAATTGTTATGCXXXXXXXXXXAACAGTGATCTATCAGCGAGGAGGCAACTGATCGACTGTGCCAAGATGAAATGAACATAACATTTGCTGATCCTGCAACGTTGACTACCATCACAGTAAA
TTAATCTGTATCAAATCATATATGAAACGTGGCACACTTATTTCTACTATTAGAGTTGGAACTTTGTCAAAAATTCTTATCTTTGTACGAATTGTTATGCXXXXXXXXXXAACAGTGATCTATCAGCGAGGAGGCAACTGATCGACTGTGCCAAGATGAAATGAACATAACATTTGCTGATCCTGCAACGTTGACTACCATCACAGTAAA
>Marker23159
ATAAAAAAACATTCTATTTAATGATACACACAAGTGCTTACAATTTTTTTTTAACTAATGCTATTTAACCTTCACATGTTCCGATACACAATATTACTTTXXXXXXXXXXAGGGACATCAGGACACAGCCCTTTCCGTACCTTCGCATCCTCTGCCGCTTCCAGACAGGTTAATTAACGAGTATGCGTTGCGTCAGTTAACCGGTGAAAT
ATAATAAAACATTCTATTTAATGATACACACAAGTGCTTACAATTTTTTTTTAACTAATGCTATTTAACCTTCACATGTTCCGATACACAATATTACTTTXXXXXXXXXXAGGGACATCAGGACACAGCCCTTTCCGTACCTTCGCCTCCTCTGCCGCTTCCAGACAGGTTAATTAACGAGTATGCGTTGCGTCAGTTAACCGGTGAAAT
>Marker43659
TATTCTTAATTTCTATTTATAGACACGTGTCACAACTTCTGTTGCAGCGTTCTGCATCTTTACATGCATCGTTGATATAAATGCATCGTGCATATGATCAXXXXXXXXXXCGGGTGCTATCAATGCGTATAATTTGGCTATATATGATATAGATTTATTAACTCTTTCCCTTAGTAGTCATGTGATCGAAGACAACAGTATCAATATAAA
TATTCTTAATTTCTATTTTATAGACACGTGTGACAACTTCTGTTGCAGCGTTCTGCATCTTTACATGCATCGTTGATATAAATGCATTGTGCATATGATCXXXXXXXXXXCGGGTGCTATCAATGCGTATAATTTGGCTATATATGATATAGATTTATTAACCCTTTCCCTTAGTAGTCATGTGATCGAAGACAACAGTATCAATATAAA
>Marker5701
TGTGTTAGTATGTGACTGGTTGGGATGTAATGCTGCATGACTGGCTTGATATCACTATAAACTGCCACACTGCAGACATCATAATATGACAAACAGTGTTXXXXXXXXXXCAGAAAAAAAAGAAAAAAAGGATACATTGTACAAAATTGAACCAACAAGAAACTACACAATAAGACAACTAAATTTGAGTTTTTAACTCACCACTTCATA
TGTGTTAGTATGTGACTGGTTGGGATGTAATGCTGCATGACTGGCTTGATATCACTATAAACTGCCACACTGCAGACATCATAATATGACAAACAGTGTTXXXXXXXXXXCAGAAAAAAAAGAGAAAAAGGATACATTGTACAAAATTGAACCAACAAGAAACTACACAATAAGACAACTAAATTTGAGTTTTTAACTCACCACTTCATA
>Marker82501
ACTTTATGTTCAGAAATCCCTTGTGAAAAGTGGACATAGAGTAAGATTATAGGCAAACAAGTTCATTGACCTGAAACAAACCAAACATATTAATCAAAACXXXXXXXXXXCCCAGATAATTAATCTTGATGATAATCATTTATATCTCCAGCTCTACAACAATTTTTCTCTATCAATGTATTATTTCATACCATATGCACCAAGAGTATA
ACTTTATGTTCAGAAATCCCTTGTGAAAAGTGGACATAGAGTAAGATTATAGGCAAACAAGTTCATTGACCTGAAACAAAGCAAACACATTGATCAAAACXXXXXXXXXXCCCAGATAATTAATCTTGATGATAATCATTTATATCTCCAGCTCTACAACAATTTTTCTCTATCAATGTATTATTTCATACCATATGCACCAAGAGTATA
ACTTTATGTTCAGAAATCCCTTGTGAAAAGTGGACATAGAGTAAGATTATAGGCAAACAAGTTCATTGACCTGAAACAAACCAAACACATTAATCAAAACXXXXXXXXXXCCCAGATAATTAATCTTGATGATAATCATTTATATCTCCAGCTCTACAACAATTTTTCTCTATCAATGTATTATTTCATACCATATGCACCAAGAGTATA
>Marker44076
ATAAATAGGGAGGAATGGTTTATCATTAAGGAGGAATGGCTAATCATTAGGGAGGAATGACCTACTGTTTGTGAGGAAAGGCTTATCATTAAGGAGGAATXXXXXXXXXXATTATTTTAAAACCTGGATGTAGCGGTTCTCTAAGAGATGTCATCATTTGCTCCCATTTAAAATGGGATCCTAATGCCCCTAAAGTCCTCCCCAAGAAAA
ATAAATAGGGAGGAATGGTTTATCATTAAGGAGGAATGGCTAATCATTAGGGAGGAATGACCTACTGTTTGTGAGGAAAGGCTTATCATTAAGGAGGAATXXXXXXXXXXATTATTTTAAAACCTGGATGTAGCGGTTCTCTAAGAGATGTCATCATTTGCTCCCATTTAAAATGGAATCCTAATGCCCCTAAAGTCCTCCCCAAGAAAA
>Marker82289
TCGAACATGAAAACTGCATGTATACATTTGGAGGTGGGATGCATCAACTTTTTATTCTATGAATTCCCACTGACTTGTCAGATCAAGTGAATAATATTCTXXXXXXXXXXCTGTACCCTGCACCCTAAGTCCATTTTACATACAACCACAAATTTCCTACATACCAACAGACATTTCAATGGTACGTTACAACAATTCATAAATAAAATT
TCGAACATGAAAACTGCATGTATACATTTGGAGGTGGGATGCATCAACTTTTTATTCTATGAATTCCCACTGACTTGTCAGATCAAGTGAATGATATTCTXXXXXXXXXXCTGTACCCTGCACCCTAAGTCCATTTTACATACAACCACAAATTTCCTACATACTAACAGACATTTCAATGGTACGTTACAACAATTCATAAATAAAATT
TCGAACATGAAAACTGCATGTATACATTTGGAGGTGGGATGCATCAACTTTTTATTCTATGAATTCCCACTGACTTGTCAGATCAAGTGAATGATATTCTXXXXXXXXXXCTGTACCCTGCACCCTAAGTCCATTTTACATACAACCACAAATTTCCTACATACCAACAGACATTTCAATGGTACGTTACAACAATTCATAAATAAAATT
>Marker283303
GCTCATTGTGATGGTAGACATATTATACCTCAGCCACCTTTACGTGCAAATCTAGTATTGTGGCACCTGATTTCAGGTTGATACGATCCCTTGATTTTAAXXXXXXXXXXTTATTTCATTCAGGTTGACATGGTTGTTACTGGACTTTGTGACAGTCATAGACAAGTGGATACTGCAAAAGAAGGTTCTTCACATGTCTCATAGAAATGA
GCTCATTGTGATGGTAGACATATTATACCTCAGCCACCTTTACGTGCAAATCTAGTATTGTGGCACCTGATTTCAGGTTGATACGATCCCTTGATTTTAAXXXXXXXXXXTTATTTCATTCAGGTTGACATGGTTGTTACTGGACTTTGTGACAGTCATAGACAAGTGGATACTGCCAAAGAAGGTTCTTCACATGTCTCATAGAAATGA
>Marker78203
AGTGTTGCTGACTGCGTCGGCTTCCTTTTATGTTGAGCACTCAAACAAAAACGTGCTGTGTATACATGATTTAATTTATATCTGACCAAATTGTTTGTAAXXXXXXXXXXGGCTGACCTGGTTCCCGACTTTAGTTCAGAATTAGTAACAGTCACGTGAACAAGTTATTTTTAATTTATTTTTATTGTGGGATTAACAAGGTTGAGATAG
AGTGTTGCTGACTGCGTCGGCTTCCTTTTATGTTGAGCACTCAAACAAAAACGTGCTGTGTATACATGATTTAATTTATATCTGACCAAATTGTTTGTAAXXXXXXXXXXGGCTGACCTGGTTCCCGACTTTAGTTCAGAATTAGTAACAGTCACATGAACAAGTTATTTTTAATTTATTTTTATTGTGGGATTAACAAGGTTGAGATAG
>Marker14270
CCTAATTAGCCGAGTATCAATATATACATGTATTGTCCCATTCACTGTGTATCACAATATATGCTGATATGCATCATTATAGCAGTTTTGCACCCTGACCXXXXXXXXXXCTGGCACTCACAAGGTTCAAAATGTCTGAGGTAAACATTTCATCTTTATAAGACTGGGAAACCAGTCTTTAAAGATCATGCCTTCTGTCAACAAAAAAAA
CCTAATTAGCCGAGTATCAATATATACATGTACTGTCCCATTCACTGTGTATCACAATATATGCTGATATGCATCATTATAGCAGTTTTGCACCCTGACCXXXXXXXXXXCTGGCACTCACAAGGTTCAAAATGTCTGAGGTAAACATTTCATCTTTATAAGACTGGGAAACCAGTCTTTAAAGATTATGCCTTCTGTCAACAAAAAAAA
>Marker14557
ATGAAGTGGCGACAGATCTGCGTATTCTGTAGTTTGCAGTTGGATCCGACTCATAAGTAAATAAAAAAGTCTATTGTAAAATTTTGCCGAAATATTTGTTXXXXXXXXXXGTCCTTATTTTGTATGCAGTCTCTTTGTACTATACGCACTAGACTGATAGAAAATTCACATGCTGCATAAATCAGCTCAGAAGGTTAAATATTGAAAAGG
ACGAAGTGGCGACAGATCTGCGTATTCTGTAGTTTGCAGTTGGATCCGACTCATAAGTAAATAAAAAAGTATATTGTAAAATTTTGCCGAAATATTTGTTXXXXXXXXXXGTCCTTATTTTGTATGCAGTCTCTTTGTACTATACGCACTAGACTGATAGAAAATTCACATGCTGCATAAATCAGCTCAGAAGGTTAAATATTGAAAAGG
ATGAAGTGGCGACAGATCTGCGTATTCTGTAGTTTGCAGTTGGATCCGACTCATAAGTAAATAAAAAAGTATATTGTAAAATTTTGCCGAAGTATTTGTTXXXXXXXXXXGTCCTTATTTTGTATGCAGTCTCTTTGTACTATACGCACTAGACTGATAGAAAATTCACATGCTGCATAAATCAGCTCAGAAGGTTAAATATTGAAAAGG
ATGAAGTGGCGACAGATCTGCGTATTCTGTAGTTTGCAGTTGGATCCGACTCATAAGTAAATAAAAAAGTATATTGTAAAATTTTGCCGAAATATTTGTTXXXXXXXXXXGTCCTTATTTTGTATGCAGTCTCTTTGTACTATACGCACTAGACTGATAGAAAATTCACATGCTGCATAAATCAGCTCAGAAGGTTAAATATTGAAAAGG
>Marker272212
CAAAATTCTAGATGGAGATGGCAAAGTCGTTGTGTCTTTCATGGTGACATGATGTCTACATGATCACCCTAGACCCATCTGACATATTTTCACATTCCATXXXXXXXXXXATGGTGTACATAGATGATAACCTTAAAAAAAGAAGAAAAAATGTTCTGCAGCTTCTTTCTACAGGACATTGCCTCACAAAGATGAGAACTGAATCTCATT
CAAAATTCTAGATGGAGATGGCAAAGTCGTTGTGTCTTTCAGGGTGACATGATGTCTACATGATCACCCTAGACCCATCTGACATATTTTCACATTCCATXXXXXXXXXXATGGTGTACATAGATGATAACCTTAAAAAAAGAAGAAAAAATGTTCTGCAGCTTCTTTCTACAGGACATTGCCTCACAAAGATGAGAACTGAATCACATT
>Marker51365
TTGATAATGTAATGAAAGTCAGGTGTTTTTTAGAAGGCATACTGCTTTGGACTGAGTAGTCCTTAATAATGTGGGGGTTGGAACAGCTAAAGAAAACAAAXXXXXXXXXXCAAAATTAACTGGATGCCAGAGAAATAGAAAAGTACGAAGAAAGGAATAATGACAAAGTGAGCAAATGGTGGAGGAATTGGAGAAAATAGAAGAATCAAA
TTGATAATGTAATGAAAGTCAGGTGTTTTTTAGAAGGCATACTGCTTTGGACTGAGTAGTCCTTAATAATGTGGGGGTTGGAACAGCTAAAGAAAACAAAXXXXXXXXXXAAAATTAACTGGATGCCAGAGAAATAGAAAAGTACGAAGAAAGGAATAATTGACAAAGTGAGCAAATGGTGGAGGAATTGGAGAAAATAGAAGAATCAAA
TTGATAATGTAATCAAAGTCAGGTGTTTTTTAGAAGGCATACTGCTTTGGACTGAGTAGTCCTTAATAATGTGGGGGTTGGAACAGCTAAAGAAAACAAAXXXXXXXXXXCAAAATTAACTGGATGCCAGAGAAATAGAAAAGTACGAAGAAAGGAATAATGACAAAGTGAGCAAATGGTGGAGGAATTGGAGAAAATAGAAGAATCAAA
>Marker255748
TTAAATTATAATTATGTTTTAAAAGATGATAAAACGAACTTCTATTTTCATAGTAAAATATAATCTAATGCTGACCATACTGTTCGATGACTCCGCATTAXXXXXXXXXXAAGAATACAAATATTATAAGAAGTAAGATTGTTAAGCATAGACTGTTGCAAGCTTTTTGGACAACGACACATTATGTCATTGTCCAGTAGCCTTGTGAAA
TTAAATTATAATTATGTTTTAAAAGATGATAAAACGAACTTCTATTTTCATAGTAAAATATAATCTAATGCTGACCATACTGTTCGATGACTCCGCATTAXXXXXXXXXXGAAGAATACAAATATTACAAGAAGTAAGATTGTTAAGATAGACTGTTGCAAGCTTTTTGGACAACGACACATTACGTCATTGTCCAGTAGCCTTGTGAAA
>Marker243723
TTTTCCTAATTTTTTGACAATTTTTGTGTCAATAATACTCAACATATCCTGTTTTTATTATGTAATGAACTTCTGATATCAATTTTAATGATGTAAGGGAXXXXXXXXXXTCTTATCTAATATAATTTGTGTCGCCCAACCCCTTTGGCAATTAAAACTGTTTAAATCACAGTAGTCTATGTGATAATTAAAATATGGCATTCTTTTTAA
TTTTCCTAATTTTTTGACAATTTTTGTGTCAATAATACTCAACATATCCTGTTTTTATTATGTAATGAACTTCTGATATCAATTTTAATGATGTAAGGGAXXXXXXXXXXTCTTATCTAATATAATTTGTGTCGCCCAACCCCTTTGGCAATTAAAACTGTTTAAATCACAGCAGTCTATGTGATAATTAAAATATGGCATTCTTTTTAA
>Marker254467
TAATAATGGTCTCCTCATGTTTAGGAACTGACCGCTCCAGATGACAAGTGACCATGTCATCACAAAGAAGATGGGACAGAAATCTGCAGCTAACACTAGAXXXXXXXXXXTTTGTTGAGTACAAATATACACTACATATTTAATTTTATCTTAACAAGTAGCTAGCAAAATACGAGTTGATACACTCCATATTTAATTTTATTTAACATA
TAATAATGGTCTCCTCATGTTTGGGAACTGACCGCTCCAGATGACAAGTGATCATGTCATCACAAAGAAGATGGGACAGAAATCTGCAGCTAACACTAGAXXXXXXXXXXTGAGTACAAATATACACTACATATTTAATTTTATCTTATCTTAACAAGTAGCTAGCAAAATACGAGTTGATACACTCCATATTTAATTTTATTTAACATA
>Marker116886
TAAGGTGTTCATGGCTAAAGCAGTAGTCTCCATCCTGAAGCATTCTTCTTTAAGAAATGTTTAAGGCAGAAATGTTAATTATGAGCTTAAAACTAATTCCXXXXXXXXXXGGGGGACTGTGATAAGGAAAGATGTTCCTGAAAATGATGCCAGTATCTATGGAAAAGATCTGAACATTGTCCATGATACCCAACCAAACCACTAAAACGT
TAAGGTGTTCATGGCTAAAGCAGTAGTCTCCATCCTGAAGCATTCTTCTTTAAGAAATGTTTAAGGCAGAAATGTTAATTATGAGCTTAAAACTAATTCCXXXXXXXXXXGGGGGACTGTGATAGGGAAAGATGTTCCTGAAAATGATGCCAGTATCTATGGAAAAGATCTGAACATTGTCCATGATACCCAACCAAACCACTAAAAAGT
TAAGGTGTTCATGGCTAAAGCAGTAGTCTCCATCCTGAAGCATTCTTCTTTAAGAAATGTTTTAAGGCAGAAATGTTAATTATGAGCTTAAAACTAATTCXXXXXXXXXXGGGGGACTGTGATAGGGAAAGATGTTCCTGAAAATGATGCCGGTATCTATGGAAAAGATCTGAACATTGTCCATGATACCCAACCAAACCACTAAAAAGT
>Marker175662
AGTCATACCAGAGACTTATAAAAAAGGTACTAGCAGCTACCTCACTTGGCACTCGGCGTTAAGAGGTTTAACAATTGTGGTAAAATGGTGTATTGTACTTXXXXXXXXXXATTATTCCCATCACTAATAACTAGTGGCATGTATTATTACTCTTGCATTTGTGTGTGTCTGTTGGTTAAGATTTTGTTTTGTTATTGCACAATATTTAAT
AGTCATACCAGAGACTTATAAAAAAGGTACTAGCAGCTACCTCACTTGGCACTCAGCGTTAAGAGGTTTAACAATTGTGGTAAAATGGTGTATTGTACTTXXXXXXXXXXATTATTCCCATCACTAATAACTAGTGGCATGTATTATTACTCTTGCATTTGTGTGTGTCTGTTGGTTAAGATTTTGTTTTGTTATTGCACAATATTTAAT
>Marker20868
CCTATATTAGACAGTAAAATCTGAAGACATCCAATCCAAGAAGTCATCTCAAACAACTTTACATAACTGATCACTGTTTAACCTTTAACCTTTGACTTTTXXXXXXXXXXAACAGTTATCGGCTCTTTGTTTATAATTTACCTCTGAAGTCCAGGAAGTGAAAATTACCAAGCGGAGCTAACAGTTTTTGAAAGGTGCACATCTGAAGTA
CTTATATTAGACAGTAAAATCTGAAGACATCCAATCCAAGAAGTCATCTCAAACAACTTTATATAACTGATCACTGTTTAACCTTTAACCTTTGACTTTTXXXXXXXXXXAACAGTTATCGGCTCTTTGTTTATAATTTACCTCTGAAGTCCAGGAAGTGAAAATTACCAAGCGGAGCTAACAGTTTTTGAAAGGTGCACATCTGAAGTA
>Marker275528
TCGTTAATCGTCCAGGTGGCTCTGGTGTATCGTGCAATTAGATGTTTGATGGTCGTAATTGCCATAGATGTGTTGCTTAATTAGAAGCACAACTTGTTTGXXXXXXXXXXTTTCGTCAATGATACGCATACCAGGAACAAAGGAATCAGCTCCAGTGCACACAAGATCCTTGTTGGTTTTAATCGTTTTCTTTAGGTATTTATTTAACGA
TCGTTAATCGTCCAGGTGGCTCTGGTGTATCGTGCAATTAGATGTTTGATGGTCGTAATTGCCATAGATGTGTCTGTGTGTTGCTTAATTAGAAGCACAAXXXXXXXXXXTTTCGTCAATGATACGCATACCAGGAACAAAGGAATCAGCTCCAGTGCACACAAGATCCTTGTTGGTTTTAATCGTTTTCTTTAGGTATTTATTTAACGA
>Marker16477
ATCATAATCGGCGTTGTCGGAGGATGGATTGCTTTTATAGCAGTATTTGCAATCTTAACAGTGTGTTTCTTTGCCTATAGAAGAAAGAAAAGTTTGAGCGXXXXXXXXXXTCAAATAAGCAAAGCAAGAAATACATATTGCAATTAATTTTAACTGATATCAGCACCTAGACTATAGTATTGTAATTACAGACAGGTTAACATATTTAAT
ATCATCATCGGTGTTGTCGGAGGATGGATTGCTTTTATAGCAGTATTTGCAATCTTAACAGTGTGTTTCTTTGCCTACAGAAGAAAGAAAAGTTTGAGCGXXXXXXXXXXTCAAATAAGCAAAGCAAGAAATACATATTGCAATTAATTTTAACTGATATCAGCACCTAGACTATAGTATTGTAATTACAGACAGGTTAACATATTTAAT
ATCATCATCGGCGTTGTCGGAGGATGGATTGCTTTTATAGCAGTATTTGCAATCTTAACAGTGTGTTTCTTTGCCTATAGAAGAAAGAAAAGTTTGAGCGXXXXXXXXXXTCAAATAAGCAAAGCAAGAAATACATATTGCAATTAATTTTAACTGATATCAGCACCTAGACTATAGTATTGTAATTACAGACAGGTTAACATATTTAAT
ATCATCATCGGTGTTGTCGGAGGATGGATTGCTTTTATAGCAGTATTTGCAATCTTAACAGTGTGTTTCTTTGCCTATAGAAGAAAGAAAAGTTTGAGCGXXXXXXXXXXTCAAATAAGCAAAGCAAGAAATACATATTGCAATTAATTTTAACTGATATCAGCACCTAGACTATAGTATTGTAATTACAGACAGGTTAACATATTTAAT
>Marker34368
CGCGTACTCCAAACGCCGCGTCTGGTACTTATAAACATCACTTTTAATTTTCGGACAATAAAAATAATTCAGGATCTTGTGATAAGTCTCACGGACACCAXXXXXXXXXXCAGGTACATCAGATGGTATCCATTTTTTCTTAATGACCTAATTTTTCACAAGGTAACAAACTGATACTTGTGGTGCATCAATTTCTGAAATAGTACTTGG
CGCGTACTCCAAACGCCGCGTCTGGTACTTATAAACATCACTTTTAGTTTTCGGACAATAAAAATAATTCAGGATCTTGTGATAAGTCTCACGGACACCAXXXXXXXXXXCAGGTACATCAGATGGTATCCATTTTTTCTTAATGACCTAATTTTTCACAAGGTAACAAACTGATACTTGTGGTGCATCAATTTCTGAAATAGTACTTGG
>Marker119650
TATTTTTGTGTGTATCATTGCACATGCAATGGTGTGAAAGGTATTTTAACATTTATTAAAATTCTGAACAACAAATATTCAGTTATAATTACTGCAACATXXXXXXXXXXGTGATTTTTTTTAAAAATACATAAGATTTAAATTGTTTCATATTAAAGTTTTGTTGTGCTAATACTTACTAACCAAACCAATTATGTATTGCTTTAATAA
TATTTTTGTGTGTATCATTGCACATGCAATGGTGTGAAAGGTATTTTAACATTTATTAAAATTCTGAACAACAAATATTCAGTTATAATTACTGCAACATXXXXXXXXXXTTTGAAAATACATAAGATTTAAATTGTTTCATATTAAAGTTTTGTTGTGCTAATTTTTGGAATACTTACTAACCAAACCAATTATGTATTGCTTTAATAA
TATTTTTGTGTGTATCATTGCACATGCAATGGTGTGAAAGGTATTTTAACATTTATTAAAATTCTGAACAACAAATATTCAGTTATAATTACTGCAACATXXXXXXXXXXTTTAAAAATACATAAGATTTAAATTGTTTCATATTAAAGTTTTGTTGTGCTAATTTTTGGAATACTTACTAACCAAACCAATTATGTATTGCTTTAATAA
>Marker80355
CTTTCACTACTGATGAAGTTCCCTTTCTTCTTGTGGTTATCTTCTTCCTCCTGCTGTTGGGGTTGGTATTTTTTAATGCTGCATTCGTGTTCGAAGTCCAXXXXXXXXXXTGCGTCTTTAGATGTTGTTGGTAACAGGTAGGGCTGACAAAAATTTGCTGACAAGCAGGACAATGCGCTCGTTCTTGTCCTTCGGCAAGACAGGGTTTAG
CTTTCACTACTGATGAAGTTCCCTTTCTTCTTGTGGTTATCTTCTTCCTCCTGCTGTTGGGGTTGGTATTTTTGAATGCTGCATTCGTGTTCGAAGTCCAXXXXXXXXXXTGCGTCTTTAGATGTTGTTGGTAACAGGTAGGGCTGACAAAAATTTGCTGACAAGCAGGACAATGCGCTCGTTCTTGTCCTTCGGCAAGACAGGGTTTAG
>Marker168129
CTTTCAGCGAGCCAAACATATAAGGTTGAAGCCTCTATAGACACTGTGGATGGGAACAAGCACACTATTTTCCATTGACTGTGAGAGTCGTAACAAATTGXXXXXXXXXXTGTTGATTTCTGAGTCTTTATAAGAAGATTGTGGTGGTGAATGTGATGACTTTGCAGTTCAGTAAGATTAATCACACTGACTTCCAAACTTGAAATAAGA
CTTTCAGCGAGCCAAACATATAAGGTTGAAGCCTCTATAGACACTGTGGATGGGAGCAAGCACACTATTTTCCATTGACTGTGAGAGTCGTAACAAATTGXXXXXXXXXXTGTTGATTTCTGAGTCTTTATAAGAAGATTGTGGTGGTGAATGTGATGACTTTGCAGTTCAGTAAGATTAATCACACTGACTTCCAAACTTGAAATAAGA
>Marker198731
AGTGTCAGAATAATGTGACTGGGTGGGACATCATGCTACATGTCTGCATCATGATGCTTCAGTATTAGACATCAGTATAAACAGCCATACTGCATATATCXXXXXXXXXXGCTATCACGTGATAAACAAACAAACCATTGTTGACACGTGCTTTATTCTTAATGAATCACGAAAGGTGTACACCAGGGGTGCACATCTTTCTTCAGCCAA
AGTGTCAGAATAATGTGACTGGGTGGGACATCATGCTACATGTCTGCATCATGATGCTTCAGTATTAGACATCAGTATAAACAGCCATACTGCATATATCXXXXXXXXXXGCTATCACGTGATAAACAAACAAACCATTGTTGACACGTGCTTTATTCTTAATGAATCGCGAAAGGTGTACACCAGGGGTGCACATCTTTCTTCAGCCAA
>Marker266921
ATTATTTTACAAAATGAACAACTGACACGTCCAGAAGATCCAAGAAACTTTCTGCTGATTCTAGATGATAAATGTTATAAAACAACTTTTGCAAATTAATXXXXXXXXXXTTGTAATAATGAATCATATATGTATCAAAGCACTGGAAAGGTTTTTTCATTTCTTGGATGACTAGCAAAATATAATTCATTTTGGCACTCATGAAATAAA
ATTATTTTACAAAATGAACGTGACAACTGACACGTCCAGAAGATCCAAGAAACTTTCTGCTGATTCTAGATGATAAATGTTATAAAACAACTTTTGCAAAXXXXXXXXXXTTGTAATAATGAATCATATATGTATCAAAGCATTGGAAAGGTTTTTTCATTTCTTGGATGACTAGCAAAATATAATTCATTTTGGCACTCATGAAATAAA
>Marker214219
AATGGTCAGGTGAGCTAACAATCAAAAGAATCTGAAAGTCTTCAAATAAAATTTGGATGCCTGAGCAGCACACTTTTCATCAAAGACCAACATCTTGGGAXXXXXXXXXXGACTTCATTTCCAACATTCTACTGTGAACTCAGTGTGAATACAATTCATACAGCATTCTTGTGCTACTATGCCCTTCATTATAACAAAGCTCCTGTTATA
AATGGTCAGGTGAGCTAACAATCAAAAGAATCTGAAAGTCTTCAAATAAAATTTGGATGCCTGAGCAGCACACTTTTCATCAAAGACCAACATCTTGGGAXXXXXXXXXXGACTTCATTTCCAACATTCTACTGTGAACTCAGTGTGAATACAATTCATACAGCATTCTTGTGCTACTATGCCCTTCATTATAACAAAGCTCTTGTTATA
>Marker117784
TGTTTGGAACTTTTCGAAGTTTCTGGAGTATATGTTGAGATGAACCAGACAAAATTGAGTTACAATAGCCCCGTCTTGAAAGTACTAATGAACACACAAGXXXXXXXXXXTAGGTTTTGTACTGACTATGTGAATTTAATGTTGGTGTTTCTGATATTTATTGTTTGAGGTAAATAAGGGATGTGATTCATGCCGGATTTAGGACAAATG
TGTTTGGAACTTTTCAAAGTTTCTGGAGTATATGTTGAGATGAACCAGACAAAATTGAGTTACAATAGCCCAGTCTTGAAAGTACTAATGAACACACAGGXXXXXXXXXXTAGGTTTTGTACTGACTATGTGAATTTAATGTTGGTGTTTCTGATATTTATTGTTTGAGGTAAATAAGGGATGTGATTCATGCCGGATTTAGGACAAATG
TGTTTGGAACTTTTCGAAGTTTCTGGAGTATATGTTGAGATGAACCAGACAAAATTGAGTTACAATAGCCCAGTCTTGAAAGTACTAATGAACACACAAGXXXXXXXXXXTAGGTTTTGTACTGACTATGTGAATTTAATGTTGGTGTTTCTGATATTTATTGTTTGAGGTAAATAAGGGATGTGATTCATGCCGGATTTAGGACAAATG
>Marker159596
ATCATTAGATAAGATATTTAATAACGATATTTATAAATAAAAAAAGGAAGTAAGCACGTTTTACGTAGAAGAAAATACTAACATAAATAGTTGAGTAACTXXXXXXXXXXACTATCATTTCAATAGTTATTCCGTAAAGATACAAACATTCTATTACTTGCTATATATAGACGACCACATACTACAAATATAACACAATTTAATAAAATG
ATCATTAGATAAGATATTTAATAACGATATTTATAAATAAAAAAAGGAAGTAAGCACGTTTTACGTAGAAGAAAATACTAACATAAATAGTTGAGTAACTXXXXXXXXXXACTATCATTTCAATAGTTATTCCGTAAAGATACAAACATTCTATTACTTGCTATATATAGACGACCACATACTACAAATATAATACAATTTAATAAAATG
>Marker107025
TTGTCTTACCTGTCACAGGTAAATCGTAGGGGACTTTTGTTGTGCTGCAGAAACTTTTTATGCTCAAAACTGATGAGACATCATGGCTTGTGTTTTGTAAXXXXXXXXXXTATTGCAGCAATTTTGAAAATTTTGTTATCACTACTTGTCCTAAATGCAGTGAGTTAACAGATGGAATTTTCATCAGAAGGCTTCTCATAATGTCTAATT
TTGTCTTACCTGTCACAGGTAAATCGTAGGGGACTTTTGCTGTGCTGCACAAACTTTTTATGCTCAAAACTGAGGAGACATCATGGCTTGTGTTTTGTAAXXXXXXXXXXTATTGCAGCAATTTTGAAAATTTTGTTATCACTACTTGTCCTAAATGCAGTGAGTTAACAGATGGAATTTTCATCAGAAGGCTTCTCATAATGTCTAATT
TTGTCTTACCTGTCACAGGTAAATCGTAGGGGACTTTTGTTGTGCTGCACAAACTTTTTATGCTCAAAACTGATGAGACATCATGGCTTGTGTTTTGTAAXXXXXXXXXXTATTGCAGCAATTTTGAAAATTTTGTTATCACTACTTGTCCTAAATGCAGTGAGTTAACAGATGGAATTTTCATCAGAAGGCTTCTCATAATGTCTAATT
>Marker126406
TCATTTGGTCAATTGTAGCTATTGTTTCTACCTGCCTGTTGAATAGACCAACAAGTAAGATCTTGTTGTTTGTCTGGTTTATCTCCACTACCAGAAATGTXXXXXXXXXXAGATGCAGGACACATGACTGAGCCAAAAGGCTGATGATATTCAGTCCTTTGCAGACAGAAATGACATTAAGAATTTCTACAGTGCTCTTCGTGATGTTTA
TCATTTGGTCAATTGTAGCTATTGTTTCTACCTGCCTGTTGAATAGACCAACAAGTAAGATCTTGTTGTTTGTCTGGTTTATCTCCACTACCAGAAATGTXXXXXXXXXXAGATGCAGGACACATGACTGAGCCAAAAGGCTGATGATATTCAGTCCTTTGCAGACAGACATGACATGAAGAATTTCTACAGTACTCTTCGTGATGTTTA
>Marker226486
ACCACTGCTAGCAGTATCAGGTCAAGGTCGGCTGCAGCCAATATTTCAAGAAGTCGCCACAGTACCAAGCAGATGGCGAGGTAGAAATGAAATAATGTATXXXXXXXXXXAAGTACTGAATATGAATTTGTAATATCTTTTAAAGTCAAAGGAATCAGTGGACATTGTGTATCGTTGGATTCTGTTTACTTTGCCGTTGTGATGAATACA
ACCACTGCTAGTAGTATCAGGTCAAGGTCGGCTGCAGCCAATATTTCAAGAAGTCGCCACAGTACCAAGCAGATGGCGAGGTAGAAATGAAATAATGTATXXXXXXXXXXAAGTACTGAATATGAATTTGTAATATCTTTTAAAGTCAAAGGAATCAGTGGACATTGTGTATCGTTGGATTCTGTTTACTTTGCCGTTGTGATGAATACA
>Marker13768
ATTCAACACACTTTCCCCTTATTTCAAAATTTGTTAGAATATAATTGTTTCTGGCATCACATCGACAATGCACATCCTGGGTGTTACTCAATCCTGTGTCXXXXXXXXXXTTATATCCTTTCTCTTGTCATAGACAGGTATCGTTCCTGTAAGAACGTAAAGTAAAATATTTAGTATATCACTGGAAAAAGAGAAACAAGAAACCCAAGT
ATTCAACACACTTTCCCCTTATTTCAAAATTTGTTAGAATATAATTGTTTCTGGCATCACATCGACAATGCACATCCTGGGTGTTACTCAATCCTGTGTCXXXXXXXXXXTTATATCCTTTCTCTTGTCATAGACAGGTATCGTTCCTGTAAGAACGTAAAGTAAAATATTTAGTATATCGCTGGAAAAAGAGAAACAAGAAACCCAAGT
ATTCAACACACTTTCCCCTTATTTCAAAATTTGTTAGAATATAATTGTTTCTGGCATCACATCGACAATGCACATCCTGGGTGTTACTCAATCCTGTGTCXXXXXXXXXXTTATATCCTTTCTCTTGTTATAGACAGGTATCGTTCCTGTAAGAACGTAAAGTAAAATATTTAGTATATCGCTGGAAAAAGAGAAACAAGAAACCCAAGT
>Marker172357
TAAATTCAGCGAAAAATGTAAAAATTTAACTGAATACTTTTGTGGTGATCCCACCGCTGCCACCAAGTATTTTTAAGTACAGAGAACAACGGGATGGCTTXXXXXXXXXXTCCAAAGTCTTTGAGTTAGTTTGATTTAATGAGAAATGCTTTGACATTAAAATATTCACCCCACACAGTCCATCATTCCTGACTGCGGTAAGTTGGCACT
TAAATTCAGCAAAAAATGTAAAAATTTAACTGAATACTTTTGTGGTGATCCCACCGCTGCCACCAAGTATTTTTAAGTACAGAGAACAACGGGATGGCTTXXXXXXXXXXTCCAAAGTCTTTGAGTTAGTTTGATTTAATGAGAAATGCTTTGACATTAAAATATTCACCCCACACAGTCCATCATTCCTGACTGCGGTAAGTTGGCACT
>Marker168472
TAATTCTGTCATAAAAAGACAAAACAGATTAAAAAAGACATGTCCAGGTTTAGGAGAAAATGAATCCAAATACCTTGAATGGTGCTTGAGGTGTTCTGACXXXXXXXXXXTCTTGACATATGCTAGTTACAAACAATACAATATGTAATAAAATGTGCCAAGGACCACAACTCTATCCAAATGGGAGTTAACAAGACAATACCCATTAAA
TAATTCTGTCATAAAAAGACAAAACAAATTAAAAAAGACATGTCCAGGTTTAGGAGAAAATGAATCCAAATACCTTGAATGGTGCTTGAGGTGTTCTGACXXXXXXXXXXTCTTGACATATGCTAGTTACAAACAATACAATATGTAATAAAATGTGCCAAGGACCACAACTCTATCCAAATGGGAGTTAACAAGACAATACCCATTAAA
>Marker219804
TGCATCTTCGCCATCTTTTTAACATGTTAATTGCCGGACCCAGCGATTCAGGCAAAACCGAATTTGTCAAACGTTTGATCGAGCATAAGCATCATTTGATXXXXXXXXXXTCAAACCCCACACGCCTAATTACTTGTGAATTTTAAATCCACCAATCCTGTTTATGTGCGATTTCGAACCCATCTGTTTCACCACTCGTGCCAAAACAGA
TGCATCTTCGCCATCTTTTTAACATGTTAATTGCCGGACCCAGCGATTCAGGCAAAACCGAATTTGTCAAACGTATGATCGAGCATAAGCATCATTTAATXXXXXXXXXXTCAAACCCCACACGCCTAATTACTTGTGAATTTTAAATCCACCAATCCTGTTTATGTGCGATTTCGAACCCATCTGTTTCACCACTCGTGCCAAAACAGA
>Marker83318
TCTGGCAGATCAGGGATTTAGTATGCTGCTTTTTATGATTTCAAGCTTACAGCTTATAAAGACCATGATGTATGTTACATTATGCTACAGTCTAGCAGACXXXXXXXXXXCTCTCAGCATTGACCCAGATTGTCTGTCACATTATGCACCAGCCCTTATCAAAATAACTTATATGTGATTGATAAGTTACTTATATTCATCACTTATAAA
TCTGGCAGATCAGGGATTTAGTATGCTGCTTTTTATGAGTTCAAGCTTACAGCTTATAAAGACCATGATGTATGTTACATTATGCTACAGTCTAGCAGACXXXXXXXXXXCTCTCAGCATTGACCCAGATTGTCTGTCACATTATGCACCAGCCCTTATCAAAATAACTTATATGTGATTGATAAGTTACTTATATTCATCACTTATAAA
>Marker159355
AATATCCTAACAACAATGCACAAGTACATTCAAATTTGCCCAGCAACATTAAGACAATCATGATGCATAATGTACATACAAATTTGCCCACCAGCATGACXXXXXXXXXXGATATTTACAGTGTGGCAATTTATACTGATGTCTAGCACTGGAGCATCATACCACAGACATGTTGCATCATGTCCCTCCCAGTCACATTATCCTGACACA
AATATCCTAACAACAGTGCACAAGTACATTCAAATTTGCCCAGCAACATTAAGACAATCATGATGCATAATGTACATACAAATTTGCCCACCAGCATGACXXXXXXXXXXGATATTTACAGTGTGGCAATTTATACTGATGTCTAGCACTGGGGCATCATACCACAGACATGTTGCATCATGTCCCTCCCAATCACATTATCCTGACACA
>Marker10686
AAATGTGTACGTAAGATACAATCCACTTTCGACATGATTTGTACACGACCTCCTTCATGAATCTAGCCACAAATTTCTCCAAATCAGCTAACAAAATGTTXXXXXXXXXXTAAACATTTGCCTGTTACTTATACCCGGCACCCAAATGGCGCGCTTTATAGTGCTGTTTCCTCTCGACAAAAATCGTCAGGACTTCAAGATGTTAAAGAA
AAATGTGTACGTAAGATACAATCCACTTTCGACATGATTTGTACACGACCTCCTTCATGAATCTAGCCGCAAATTTCTCCAAATCAGCTAACAAAATGTTXXXXXXXXXXTAAACATTTGCCTGTTACTTATACCCGGCACCCAAATGGCGCGCTTTATAGTGCTGTTTCCTCTCGACAAAAATCGTCAGGACTTCAAGATGTTAAAGAA
>Marker42890
TTCAAATGTCGGGTATATATCCTCATGATGCAAACCTTATAGAGGACGATATGGTTGCAGCCAGTAATGGGTACAAGCCTAAGAAGCCGAGACCTGTAAAXXXXXXXXXXCCAGAGAAAATGAAAGGTGGGAAAAAGACCAGGAAGCATAGGTCCAGAAGTCAAAACAAAGGAGATAACAGTTTGGACAGCAGTTTTGAGGATGATATTG
TTCAAATGTCAGGTATATATCCTCATGATGCAAACCTTATAGAGGACGATATGGTTGCAGCCAGTAATGGGTACAAGCCTAAGAAGCCGAGACCTGTAAAXXXXXXXXXXCCAGAGAAAATGAAAGGTGGGAAAAAGACCAGGAAGCATAGGTCCAGAAGTCAAAACAAAGGAGATAACAGTTTGGACAGCAGTTTTGAGGATGATATTG
TTCAAATGTCGGGTATATATCCTCATGATGCAAACCTTATAGAGGACGATATGGTTGCAGCCAGTAATGGGTACAAGCCGAAGAAGCCGAGACCTGTAAAXXXXXXXXXXCCAGAGAAAATGAAAGGTGGGAAAAAGACCAGGAAGCATAGGTCCAGAAGTCAAAACAAAGGAGATAACAGTTTGGACAGCAGTTTTGAGGATGATATTG
>Marker47902
TGTCTTAACACTTATCCTCATGGCGTTGTCTTGTCGTAACACTTAAACTCATGGCGTTGTCATAACACTTATACTCATGGCGCTGTCTTAATACTTATAAXXXXXXXXXXGGTGTCATAACACTTATACTCAAGGCGTATTCGTAACACTTAGACTCATGGCGTTGTCTTACCACTTATACTCATGGCGTAGTCATAACACTTATACTCA
TGTCTTAACACTTATCCTCATGGCGTTGTCTTGTCGTAACACTTAAACTCATGGCGTTGTCATAACACTTATACTCATGGCGCTGTCTTAATACTTATAAXXXXXXXXXXGGTGTCATAACACTTATACTCAAGGCGTATTCGTAACACTTAGACTCATGGCGTTGTCTTGCCACTTATACTCATGGCGTAGTCATAACACTTATACTCA
>Marker48886
AAGAATTTTGTTATGATAAAGAGTACAGTTGATATTCTGCGGGGATTAAAGCTACAAACATCAATTTAGGCATCCCAGTGTTGCTGGCTATTATGTAAATXXXXXXXXXXAATGACGAAATTTAGAGCAATGCTGGTATGATAATAGTTTTATCTAGTGTACTGTACATACTTTGTAGTGTTTCCCAAAGGTGAGTCTAAGTGGGGTTAT
AAGAATTTTGTTATGATAAAGAGTACAGTTGATATTCTGCGGGGATTAAAGCTACAAACATCAATTTAGGCATCCCAGTGTTGCTGGCTATTATGTAAATXXXXXXXXXXAATGACGAAATTTCGAGCAATGCTGGTATGATAATAGTTTTATCTAGTGTACTGTACATACTTTGTAGTGTTTCCCAAAGGTGAGTCTAAGTGGGGTTAT
AAGAATTTTGTTATGATAAAGAGTACAGTTGATATTCTGCGGGGATTAAAGCTACAAACATCAATTTAGGCATCCCAGTGTTGCTGGCTATTATGTAAATXXXXXXXXXXAATGACGAAATTTCGAGCAATGCTGGTATGATAATAGTTTTATCTAGTGTACTGTACATACTTTGTAGTCTTTCCCAAAGGTGAGTCTAAGTGGGGTTAT
>Marker200856
TTTGATTTCAGCTTCATGTTAAAGAAGGAGAGTTAGTAAAGATACTTTTTCTCTCGAGGCAACTATCTCAAATTTCTTACTTAATAAACAACGGAAGAATXXXXXXXXXXGTTGTTTTAGGTTTTATACAGTTGACGAATAGAGAAGCTGACTGAGTGAAAAAATACGATGAAAATCTGTTGGTTATTTTTCTACACGTGTTACGAGACG
TTTGATTTCAGCTTCATGTTAAAGAAGGAGAGTTAGTAAAGATACTTTTTCTCTCGAGGCAACTATCTCAAATTTCTTACTTAATAAACAACGGAAGAATXXXXXXXXXXGTTGTTTTAGGTTTTATACAGTTGACGAATAGAGAAACTGACTGAGTGAAAAAATACGATGAAAACCTGTTGGTTATTTTTCTACACGTGTTACGAGACG
>Marker270036
AATACACAAGAAAAAGAAAGAAGTCGAACTTGTACCGTTCTGCACATGCAAGAGCAAAGTAGCCAATGAAATCAATGTCTTTTACACATTGTGGCTAAACXXXXXXXXXXTTCAGACATTGTAGATTGCACTTTAAAGGTGAGGTCATGTTAGTGCAGTTTACAAATTTAAATGATTGCCAAAGTTATCAACAGCTAGTTTGGTCAGAGT
AATACACAAGAAAAAGAAAGAAGTCGAACTTGTACCGTTCTGCACATGCATGAGCAAAGTAGCCAATGAAATCAATGTCTTTTAAACATTGTGGCTAAACXXXXXXXXXXTTTAGACATTGTAGATTGCACTTTAAAGGTGAGGTCATGTTAGTGCAGTTTACAAATTTAAATGATTGCCAAAGTTATCAACAGCTAGTTTGGTCAGAGT
>Marker92939
TATGATATGACGGAGATAGACGATCAATTGAAGATACTGACAAGACAAAAAGAGGAGACAAAGAAAGATACGGAAGCCAATGATAAAAATGTTCCCTCATXXXXXXXXXXTGTATGTCTGGTGGTTCATTCACACCGTTATTATGACGATCCTCACAGCGTCTGCCGTAGCGAGAGTGACCAGTGCAGAGGAAGCTGTTACCATTAACAA
TATGATATGACGGAGATAGACGATCAATTGAAGATACTGACAAGACAAAAAGAGGAGACAAAGAAAGATACGGAAGCCAATGATAAAAATGTTCGCTCATXXXXXXXXXXTGTATGTCTGGTGGTTCATTCACACCGTTATTATGACGATCCTCACAGCGTCTGCCGTAGCGAGAGTGACCAGTGCAGAGGAAGCTGTTACCATTAACAA
>Marker106584
TTAAAGGCTGCATCAGGGTTAGTACTGATCTCTTACGCAAGATTACCATGACCAGCCATAGACCGGAAGCTTGAGTCGGCGAAGGCTACCGCTCGCGTCAXXXXXXXXXXTGTCCGTTAAGTTTGATTGGATCAGTCCACAGCGATATCCAGTCAAACATTGAGATAGAGGGCGTGATTACCCCACGGCAATCTTTAGAGATTAAACACA
TTAAAGGCTGCATCGGGGTTAGTATTGATCTCTTACGCAAGATTACCATGACCAGCCAGAGACCGGAAGCTTGAGTCGGCGAAGGCTACCGCTCGCGTCAXXXXXXXXXXTGTCCGTTAAGTTTGATTGGATCAGTCCACAGCGATATCCAGTCAAACATTGAGATAGAGGGCGTGATTACCCCACGGCAATCTTTAGAGATTAAACACA
>Marker26898
TATCTTGAATTCCTGGAAATTCGTTCGCCCAGTAGAGCATCAGTTCCGTTGGGACTGTTGTTTGTTACACGCACGCAACAAGGCGGAACGTTTAGTGTTAXXXXXXXXXXACTGGAAGAAGAAAAATAGTTTCTGCACAATAACTTCAGTTTTTCCGTCATCCACAGTTACCAAACTTGGCTGTCAACGTGATTATTAGATGGCGTTCAA
TATCTTGAATTCCTGGAAATTCGTTCGCCCAGTAGAGCATCAGTTCCGTTGGGACTGTTGTTTGTTACACGCACGCAACAAGGCGGAACGTTTAGTGTTAXXXXXXXXXXACTTGAAGAAGAAAAATAGTTTCTGCACAATAACTTCAGTTTTTCCGTCATCCACAGTTACCAAACTTGGCTGTCAACGTGATTATTAGATGGCGTTCAA
TATCTTGAATTCCTGGAAATTCGTTCGCCCAGTAGAGCATCAGTTCCGTTGGGACTGTTGTTTGTTACACGCACGCAACAAGGCGGAACGTTTAGTGTTAXXXXXXXXXXGACTGGAAGAGAAAAATAGTTTCTGCACAATAACTTCAGTTTTTCCGTCATCCACAGTTACCAAACTTGGCTGTCAACGTGATTATTAGATGGAGTTCAA
>Marker39224
CTTTCTTATTTTCTTGTCTGAATAGTAAGACAGAGGCATCTTTTTTCTGACAGAGACTGTCATTGTCATTAACAATGTTAAGATCATGTGTTGCAGTATTXXXXXXXXXXAATACATTTTTTGACCTGTTCTTCACCTGTTTTGGATCATTTGAAAGTTCACCATTTTTAGCACTACTGGTCATAGATCATTAAGGTTGCAACATTTTTT
TTTTCTTATTTTCTTGTCTGAATAGTAAGACAGAGGCATCTTTTTTCTGACAGAGACTGTCATTGTCATTAACAATGTTAAGATCATGTGTTGCAGTATTXXXXXXXXXXAATACATTTTTTGACCTGTTCTTCACCTGTTTTGGATCATTTGAAAGTTCACCATTTTTAGCACTACTGGTCATAGATCATTAAGGTTGCAACATTTTTT
>Marker71715
TTTATAGTGAAATTAAAATGAATTAAGTTAGGGAAAACACCAAGGAAGACAGACAAATTAAATGCTATATGATCTTCCGAATCTGTTTAACTTTGCCGTGXXXXXXXXXXGTTGTAAACATTGAAAATAGCTTATACGGTGAAAGGGAGGTAACTCAATGAATTGCATACTGGTGTAGTAAGTTCTATGTTTGGCTTGTATGGAATGAAT
TTTATAGTGAAATTAAAATGAATTAAGTTAGTTAAAACACCAAGGAAGACAGACAAATTAAATGCTATATGATCTTCCGAATCTGTTTAACTTTGCCGTGXXXXXXXXXXGTTGTAAACATTGAAAATAGCTTATACGGTGAAAGGGAGGTAACTCAATGAATTGCATACTGGTGTAGTAAGTTCTATGTTTGGCTTGTATGGAATGAAT
TTTATAATGTATGTACATGAAATTAAAATGAATTAAGTTAGGGAAAACACCAAGGAAGACAGACAAATTAAATGCTATATGATCTTCCGAATCTTTTTAAXXXXXXXXXXGTTGTAAACATTGAAAATAGCTTATACGGTGAAAGGGAGGTAACTCAATGAATTGCATACTGGTGTAGTAAGTTCTATGTTTGGCTTGTATGGAATGAAT
>Marker241311
ATTATTCAAGTAGGATTCAAATGGTTTTTGTGCAGCAATCTAATCAAGCTGCTGGTAGATAAAGCCCAGGAGATTACCACAGGTTCAAGACCTGCTGTTGXXXXXXXXXXGTGGCAGAACAACATGCTGTAAAGTCATCTACCAGCTTACAGTAGGAAACATTCCTACAACAAAGGTAAATACATTTTTCTTGTACCAGTTTTTGTTTTG
ATTATTCAAGTAGGATTCAAATGGTTTTTGTGCAGCAATCTAATCAAGCTGCTGGTAGATAAAGCCCAGGAGATTACCACAGGTTCAAGACCTGCTGTTGXXXXXXXXXXGTGGCGGAACAACATGCTGTAAAGTCATCTACCAGCTTACAGTAGGAAACATTCCTACAACAAAGGTAAATACATTTTTCTTGTACCAGTTTTTGTTTTG
>Marker34319
CCTCTCTTCCATATCTCTGGTGGGATACCATCTTTTCCTGCAGCCTTTCCTGTCTTCAGTTTTTCTATGACTTTTACAGTCTCTTGCAGTGTGGGTACCTXXXXXXXXXXGGTCATCTGTATTCCGTAGGGGGCTCTGTATTTCGAAGAAAGGACCATACACTGCTTTCAGCGCTTCATAGAACCCCTTGGAGTCACCAGTATCAACATA
CCTCTCTTCCATATCTCTGGTGGGATACCATCTTTTCCTGCAGCCTTTCCTGTCTTCAGTTTTTCTATGACTTTTACAGTCTCTTGCAGTGTGGGTACCTXXXXXXXXXXGGTCATCTGCATTCCGTAGGGGGCTCTGTATTTCGAAGAAAGGACCATACACTGCTTTCAGCGCTTCATAGAATCCCTTGGAGTCACCAGTATCAACATA
CCTCTCTTCCATATCTCTGGTGGGATACCATCTTTTCCTGCAGCCTTTCCTGTCTTCAGTTTTTCTATGACTTTTACAGTCTCTTGCAGTGTGGGTACCTXXXXXXXXXXGGTCATCTGCATTCCGTAGGGGGCTCTGTATTTCGAAGAAAGGACCATACACTGCTTTCAGCGCTTCATAGAACCCCTTGGAGTCATCAGTATCAACATA
CCTCTCTTCCATATCTCTGGTGGGATACCATCTTTTCCTGCAGCCTTTCCTGTCTTCAGTTTTTCTATGACTTTTACAGTCTCTTGCAGTGTGGGTACCTXXXXXXXXXXGGTCATCTGCATTCCGTAGGGGGCTCTGTATTTCGAAGAAAGGACCATACACTGCTTTCAGCGCTTCATAGAACCCCTTGGAGTCACCAGTATCAACATA
>Marker147266
AAAATGACTTTTCCAGTTTGAAGCAAGACATTTTTGCTGGCTCTCAAGAAGGTTTATTTGGGATTTGTTTGTCTATGATGACATTTTGGAGAAACCGTGAXXXXXXXXXXCTTGAGTGTTCTTAATTTGGACGAGGCTCTTTTTTGTGCTGAGACTGACGTCCAGTAATAAGATCTTTTGCGTCCGTTCCCTTGTGAGGAAGAGAAACAT
AAAATGACTTTTCCAGTTTGAAGCAAGACATTTTTGCTGGCTCTCAAGAAGGTTTATTTGGGATTTGTTTGTCTATGATGACATTTTGGAGAAACCGTGAXXXXXXXXXXCTTGAGTGTTCTTAATTTGGACGAGGCTCTTTTTTGTGCTGAGACTGACGTCCAGTAATAAGATCTTTTGCGTCCGGTCCCTTGTGAGGAAGAGAAACAT
>Marker194332
TTAGCTACATTGCGCCAAAATATGGTCTAATGCCAGTAAATATTAAAACTGCTGCGAAAATAAAATTATTTCATAACATAACTATTAGTGACAGGTACAAXXXXXXXXXXTATTCCACTATATAACAACACAAACGCATGAAATCCAGCTCCTTCAAGGTCTTATCAATACAAGCAACATTCCATGTGAAGATATGAAATTTACCAATAA
TTAGCTACATTGCACCAAAATATGGTCTAATGCCAGTAAATATTAAAACTGCTGCGAAAATAAAATTATTTCATAACATAACTATTAGTGACAGGTACAAXXXXXXXXXXTATTCCACTATATAACAACACAAACGCATGAAATCCAGCTCCTTCAAGGTCTTATCAATACAAGCAACATTCCATGTGAAGATATGAAATTTACCAATAA
>Marker50411
CATCTTTTAAAATTCCTAAAATCCTTCTTTTATTCTGGCAGTGTCAGTTAAAATGCAACCATTTTATCCATTACTGCACCTTTGAATGTTGTGTATACTGXXXXXXXXXXTGACATATTTCAGCACACAATAGACTATATAAGGCTGCCAAACTATTTTGTGGAGGAAGTACCCTATAAAACCAGAGGAAAAAACACCAGCCCATGGAAG
CATCTTTTAAAATTCCTAAAATCCTTCTTTTATTCTGTCAGTGTCAGTTAAAATGCAACCATTTTATCCATTACTGCACCTTTGAATGTTGTGTATACTGXXXXXXXXXXTGACATATTTCAGCACACAATAGACTATATAAGGCTGCCAAACTATTTTGTGGAGGAAGTACCCTATAAAACCAGAGGAAAAAACACCAGCCCATGGAAG
CATCTTTTAAAATTCCTAAAATCCTTCTTTTATTCTGTCAGTGTCAGTTAAAATGCAACCATTTTATCCATTACTGCACCTTTGAATGTTGTGTATACTGXXXXXXXXXXTGACATATTTCAGCACACAATAGACTATATAAGGCTGCCAGACTATTTTGTGGAGGAAGTACCCTATAAAACCAGAGGAAAAAACACCAGCCCATGGAAG
>Marker133679
TGTATGCTGTATTAATAACACAGACATGTAGAAGTTTTCTTGTTAACCCACATCCATTTATATGTTTTTAAAAGTTGGAGACTCTCAATGCTTACAACATXXXXXXXXXXTAAAACACTCAAAAGCTTCCAAATGACTGATTACAAAAACTTCCAGTCAATGAAAGTCAAATAAATCGTTATAATCAGTTCAAGAGAGATCTTAAACAGG
TGTATGCTGTATTAATAACACAGACATGTAGAAGTTTTCTTGTTAACCCACATCCATTTATATGTTTTTAAAAGTTGGAGACTCTCAATGCTTACAACATXXXXXXXXXXTAAAACACTCAAAAGCTTCCAAATGAATGATTACAAAAACTTCCAGTCAATGAAAGTCAAATAAATCGTTATAATCAGTTCAAGAGAGATCTTAAACAGG
>Marker94015
AGCAACGTGGAATGAATTGTCAGTCACATCCTTTACCTCAAACAATAAATATCAGCAACACCAACATTACATTCACACAGTCAGTACAAAACCTAGGTATXXXXXXXXXXCACGTGTGTTCATTAATACTTTCAAGACTGGACTATTGTAACTTAATTCTATCTAGTTCATCTCAACATCTACTTCAGAAACTTTAAAAAGTTCAAAACA
AGCAACGTGGAATGAATTGTCAGTCACATCCTTTACCTCAAACAATAAATATCAGCAACACCAACATTACATTCACACAGTCAGTACAAAACCTAGGTATXXXXXXXXXXCACGTGTGTTCATTAATACTTTCAAGACTGGACTATTGTAACTTAATTCTGTCTAGTTCATCTCAACATCTACTTCAGAAACTTTAAAAAGTTCAAAACA
AGCAACGTGGAATGAATTGTCGGTCACATCCTTTACCTCAAACAATAAATATCAGCAACACCAACATTACATTCACACAGTCAGTACGAAACCTAGGTATXXXXXXXXXXCACGTGTGTTCATTAATACTTTCAAGACTGGACTATTGTAACTTAATTCTGTCTAGTTCATCTCAACATCTACTTCAGAAACTTTAAAAAGTTCAAAACA
>Marker111962
ATGTTCAATCCCTGTCCTGACACATTCAAGGGCATGTAGTCAACCATCCAAAATGTTATTTCTTTCTGATTCCCCAGTTTCAAGATTTAATGAACTCATAXXXXXXXXXXAATATTTCCCTCCAAAAATATTCTAATTGAAGCCCCTCTCTTACACAAGCTACATGGGTGTTTAAGCTCATTATCTGTGCAATATCTTTCATTACACCAT
ATGTTCAATCCCTGTTCCTGACACATTCAAGGGCATGTAGTCAACCATCCAAAATGTTATTTCATCCTGATTCCCCAGTTTCAAGATTTAGTGAACTCATXXXXXXXXXXAATATTTCCCTCCAAAAATATTCTAATTGAAGCCCCTCTCTTACACAAGCTACATGGGTGTTTAAGCTCATTATCTGTGCAATATCTTTCATTACACCAT
>Marker275473
GAAATTAGTAGATACTATACAGGTTATTGCATTGTGATTGTACATTCTGAAGAGAACTAACATATTATCACATACTAACAATTCACAATCCTATAAATGCXXXXXXXXXXGACCAGCATCAAGGTAAGTTGGACTGTAACTTGTATCTTTCCATCAGAATGCATAAATAATACTGTTTCATCATTTTAATGTGGATTGTTATGCAGAATT
GAAATTAGTAGATACTATACAGGTTATTGCATTGTGATTGTACATTCTGAAGAGAACTAACATATTATCACATACTAACAATTCACAATCCTATAAATGCXXXXXXXXXXGACCAGCATCAAGGTAAGTTGGACTGTAACTTGTATCTTTCCATCAGAATGCATAAATAATACTGTTTCATCATTTTAATGTGGATTGTTATGCAAAATT
>Marker3656
TAAGTTACTATGTTTTTGTTATATTTGTTTTTTGTTGTTGTTTGATTTTAGAACAACTACGTCAGGCACAGCAGAAGACAACAAGGGTTACTTTTTTTTAXXXXXXXXXXAAAGACATAGATTGATGAACAGTAATCTATCAAGCAAACAACTATACAACCGACAAAAAAAAAATTTGGCAAAAAAGCAAATCTTTTCTAGGCATATGAA
TAAGTTACTATGTTTTTGTTATATTTGTTTTTTGTTGTTGTTTGATTTTAGAACAACTACGTCAGGCACAGCAGAAGACAACAAGGGTTACTTTTTTTTAXXXXXXXXXXTAAAGACACAGACTGATGAACAGTAATCTATCAAGCAAACAACTATACAACCGACAAAAAAAAATTTTGCAAAAAAGCAAATCTTTTCTAGGCATATGAA
>Marker276957
TTCTTAAATGACAGTTCCTAAAGTATATCTAAATATATTCGACGTATGGGGGAAAAATCCCGGTTATTAAAGGAAAAGTATGTTCGTAAGTCCTCGATCAXXXXXXXXXXTATAAAATAAATATTTATCTCTTCAATGACAATTTAATTTAACAAGTTACCTTAAGTCATACAGTAAATTATCAAATTGCAGCGTGGTTCTGAGATATAT
TTCTTAAATGACAGTTCCTAAAGTATATCTAAATATATTCGACGTATGGGGGAAAAATCCCGGTTATTAAAGGAAAAAGTATGTTCGTAAGTCCTCGATCXXXXXXXXXXTATAAAATAAATATTTATCTCTTCAATGACAATTTAATTTAACAAGTTACCTTAAGTCATACAGTAAATTATCAAATTGCAGCGTGGTTCTGAGATATAT
>Marker3469
ATTTAAGCCACAAGTTAAAGTGGTAATGAGACAACAAGCACCCATTGTAACTGGTTCCAAAAAAAAAAATCAATATTCTATGTTTATTTAAGGAACTGCTXXXXXXXXXXGCCCTATAATGATGTGCAATATACATATAATTGAACTACTGCGTAATGAAATGGTATTTATAACCATATCCACCTTGTCAAGGAACCATCTTATAATTAA
ATTTAAGCCACAAGTTAAAGTGGTAATGAGACAACAAGCACCCATTGTAACTGGTTCCAAAAAAAAAAATCAATATTCTATGTTTATTTAAGAAACTGCTXXXXXXXXXXGCCCTATAATGATGTGCAATATACATATAATTGAACTACTGCATAATGAAATGGTATTTATAACCATATCCACCTTGTCAAGGAACCATCTTATAATTAA
ATTTAAGCCACAAGTTAAAGTGGTAATGAGACAACAAGCACCCATTGTAACTGGTTCCAAAAAAAAAAATCAATATTCTATGTTTATTTAAGAAACTGCTXXXXXXXXXXGCCCTATAATGATGTGCAATATACATATAATTGAACTACTGCGTAATGAAATGGTATTTATAACCATATCCACCTTGTCAAGGAACCATCTTATAATTAA
>Marker47312
ACATATATTTTGAATAAAGTTCTATATGCCTGCAAATATTTAATTAACTGGTATTCATCAATGGATGAAAATAATTATTTTTGCTAAAATGAATTACTAGXXXXXXXXXXAAGGTATGTGCAAATTTGGTTTTCAATGACCAGACTGAAGTGGAATGTTCTTGACTACTGATTTATAAAATATCTCAAACTCAAATGTCTGAAAGTAAAT
ACATATATTTTGAATAAAGTTCTATATGCCTGCAAATATTTAATTAACTGGTATTCATCAATGGATGAAAATAATTATTTTTGCTAAAATGAATTACTAGXXXXXXXXXXAAGGTACGTGCAAATTTGGTTTTCAATGACCAAACTGAAGTGGAATGTTCTTGACTACTGATTTATAAAATATCTCAAACTCAAATGTCTGAAAGTAAAT
>Marker272187
ATTAATCGGTACAGCTTTAATTATAGAAAGGTAGACAAATGTAGCTCTACAATGATACCAAATAATCTGGAAGATCTAGTTGCACTACAAAATACCGAGGXXXXXXXXXXGGCAGAGTGGTATGAACTGCAAACAGACAGATGAGCCTTTGCAAAAAAGTATGATAAGATGGGCATTTGGAATAAAGAGTGGTCTTGATACGAAAATAAT
ATTAATCGGTACAGCTTTAATTATAGAAAGGTAGACAGATGTAGCTCTACAATGATACCAAATAATCTGGAAGATCTAGTTGCACTACAAAATACCGTGGXXXXXXXXXXGGCAGAGTGGTATGAACTGCAAACAGACAGATGAGCCTTTGCAAAAAAGTATGATAAGATGGGCATTTGGAATAAAGAGTGGTCTTGATACGAAAATAAT
>Marker245170
GTCATCTCAGACAGCATGGCTCAGTCAGAAGATGATGATGGAGATGTGACTGAGAAGGGACATATTACTGTACTTGGCTGTGGGAATGCAGTTGGAGCTCXXXXXXXXXXTATCTGAAAACTCACTTCATGGAGTTTGTGGACTCAGAACAACCTGTCATGGTGCTATATAATGGATCCTGCAAGCACATTACCCTGTCAGTCATTGAGT
GTCATCTCAGACAGCATGGCTCAGTCAGAAGATGAAGATGGAGATGTGACTGAGAAGGGACATATTACTGTACTTGGCTGTGGGAATGCAGTTGGAGCTCXXXXXXXXXXTATCTGAAAACTCACTTCATGGAGTTTGTGGACTCAGAACAACCTGTCATGGTGCTATATAATGGATCCTGCAAGCACATTACCCTGTCAGTCATTGAGT
>Marker226022
AAAACATTGGATAAAACTCGCTGCCACCAACAGGTTGTCTGAAATTATTGTTATCTTCTCATCAATGAGAATTGCATATAAATACATGATAACTATATGTXXXXXXXXXXTATCCTGAATCATATTGATACGCAGCACAGGTGTATCGTTTCACCCCTATTATGTGACCCATTTTCTTTTTCTAAATGACCCCACTTGTTTACTTGTTAG
AAAACATTGGATAAAACTCGCTGCCACCAACAGGTTGTCTGAAATTATTGTTATCTTCTCATCAATGAGAATTGCATATAAATACATGATAACTATATGTXXXXXXXXXXTATCCTGAATCATATTGATATGCAGCACAGGTGTATCGTTTCACCCCTATTATGTGACCCATTTTCTTTTTCTAAATGACCCCACTTGTTTACTTGTTAG
>Marker16535
AAAACACGTACAACCTTCAGTATCTGATCAAACCTTGATTTTGTACTGGACTCTAAGCATAACTGCTACCAGTTTTCCCACACTATCACCATGCCCTAGAXXXXXXXXXXTTAGTATGATGTTGCCCAGAAAATAGACATTACTGGTATTCCTTGTTTCAACTTAAGTAATCTACTTGTCTGTACTTTATCCTTCCACATTCTCAGCAAA
AAAACACGTACAACCTTCAGTATCTGATCAAACCTTGATTTTGTACTGGACTCTAAGCATAACTGCTACCAGTTTTCCCACACTATCACCATGCCCTAGAXXXXXXXXXXTTAGTATGATGTTGCCCAGAAAATACACATTACTGGTATTCCTTGTTTCAACTTAAGTAATCTACTTGTCTGTACTTTATCCTTCCACATTGTCAGCAAA
AAAACACGTACAACCTTCAGTATCTGATCAAACCTTGATTTTGTACTGGACTCTAAGCATAACTGCTACCAGTTTTCCCACACTATCACCATGCCCTAGAXXXXXXXXXXTTAGTATGATGTTGCCCAGAAAATACACATTACTGGTATTCCTTGTTTCAACTTAAGTAATCTACTTGTCTGTACTTTATCCTTCCAGATTCTCAGCAAA
>Marker174840
CATGCCACAGACATGTAGCATCATGTACCACCCAGTCACATGTTGTAACTAAACATAAAATGTGTCAATCTACCGTAACATCTCTGTCCACGAGCATTTAXXXXXXXXXXTACTGGCAAGCTTTCTCACATATCCACATTAGCTGAATCCAATAGTCGAACCCACGCAGACAGAGGTGAGATGGCAGTGATCCGTAACGGAGAGCGCTTT
CATGCCACAGACATGTAGCATCATGTACCACCCAGTCACATGTTGTAATTAAACATAAAATGTGTCAATCTACCGTAACATCTCTGTCCACGAGCATTTAXXXXXXXXXXTACTGGCAAGCTTTCTCACATATCCACATTAGCTGAATCCAATAGTCGAACCCACGCAGACAGAGGTGAGATGGCAGTGATCCGTAACGGAGAGCGCTTT
>Marker50973
AATTCCTGCGAATGACATCCAGTTCATATAGGCACTCATGGATCATTGTAACTTGCATAGTACCACAGGCACTTCCTCTGTAGGTCTCACAGTTTATACAXXXXXXXXXXGAGATGTCTCCACTTGTCCTCCACCTACCCAAAGGGAGCTTTTACTTAGCAACAGCCTGGAAGTAATAAAATCTGACTGATGAATTTCTGCAAGTGGAGT
AATTCCTGCGAATGACATCCAGTTCATATAGGCACTCATGGATCATTGTAACTTGCATAGTACCACAGGCACTTCCTCTGTAGGTCTCACAGTTTATACAXXXXXXXXXXGAGATGTCTCCACTTGTCCTCCACCTACCCAAAGGGAGCTTTTACTTAGCAACAGCCTGGAAGTAATAAAATCTAACTGATGAATTTCTGCAAGTGGAGT
>Marker132486
GCTTTTAAATATGGCTTTCAACTGGTCCAGATCTTTCATCATTTCTGAATTCCAAAGATTTGTCACTCCAATATCAGTAGAATCCGATGATGTTCCTTCAXXXXXXXXXXTTTTTGTGAGAGATTTGTTTTCGTTTACGCCTCCCAGGAGAATTTATGATGTAATTTAAATCATTTACTTTCCTGTCATCTGAGTCACGACCATAATACT
GCTTTTAAATATGGCTTTCAACTGGTCCAGATCTGTCATCATTTCTGAATTCCAAAGATTTGTCACTCCAATATCAGTAGAATCCGATGATGTTCCTTCAXXXXXXXXXXTTTTTGTGAGAGATTTGTTTTCGTTTACGCCTCCCAGGAGAATTTATGATGTAATTTAAATCATTTACTTTCCTGTCATCTGTGTAACGACCATAATACT
>Marker116381
TATATATATTGTCCCAGTCGTTAAATTTAATATAACATGGTGGCACTGTAATAGCTAAAGTTACCCAAGTTCTACCAGTCCCTAGCTATTTTATTTATAGXXXXXXXXXXGTAGCGCCTAAAATTACCTCCCTTAGTACCACAATCAAACAAAGTCTTATCTTCTCAAAACAATATTATACAACAAACATGAGCAGAACCAATAGAATAT
TATATAATATACAATATGTCCCAGTCGTTAAATTTAATATAACATGGTGGCACTGTAATAGCTAAAGTTACCCAAGTTCTACCAGTCCCTAGCTATTTTAXXXXXXXXXXGTAGCGCCTAAAATTACCTCCCTTAGTACCACAATCAAACAAATTCTTATCTTCTCAAAACAATATTATACAACAAACATGAGCAGAACCAATAGAATAT
TATATATATTGTCCCAGTCGTTAAATTTAATATAACATGGTGGCACTGTAATAGCTAAAGTTACCCAAGTTCTACCAGTCCCTAGCTATTTTATTTATAGXXXXXXXXXXGTAGCGCCTAAAATTACCTCCCTTAGTACCACAATCAAACAAATTCTTATCTTCACAAAACAATATTATACAACAAACATGAGCAGAACCAATAGAATAT
>Marker55326
CAGGTTAGTAATAAAATAAAGTGTTTGTAAGAGCATTTGTTATGACTTTGTAACATATGATATAATGAAACACTGTGAAATGAGAAGATAATATTGTTCTXXXXXXXXXXTATAACCATCTAACATGTATGCAAATTATATTTTCAGACATTACTGATGACACTCTTGTTACCATGACAACCCCAATAGTCGTAGAAGGACAACAACGGA
CAGATTAGTAATAAAATAAAGTGTTTGTAAGAGCATTTGTTATGACTTTGTAACATATGATATAATGAAACACTGTGAAATGAGAAGATAATATTGTTCTXXXXXXXXXXTATAACCATCTAACATGTATGCAAATTATATTTTCAGACATTACTGATGACACTCTTGTTACCATGACAACCCCAATAGTCGTAGAAGGACAACAACGGA
CAGATTAGTAATAAAATAAAGTGTTTGTAAGAGCATTTGTTATGACTTTGTAACATGATATAATGAAACACTGTGAAATGAGAAGATAATATTGTTCTGAXXXXXXXXXXTATAACCATCTAACATGTATGCAAATTATATTTTCAGACATTACTGATGACACTCTTGTTACCATGACAACCCCAATAGTCGTAGAAGGACAACAACGGA
>Marker69358
TTCCTTTACCAGACCTGTTGTTTGCGGTGCGGGGTGGTAACGGTATGCGGAACTGACTATCTCTGGTCCGGACGGAAAGAATGTCCGACAACAGTTCACAXXXXXXXXXXGTTTGTACTCCGCCTTGTTTCTTTTACAAAATGCTGCCAAACTCAATAGGAAACTAAATGAACATTCGAATATCAATTTTGTATAATTTTGAATAATTTA
TTCCTTTACCAGACCTGTTGTTTGGGGTGCGGGGTGGTAACGGTATGCGGAACTGACTATCTCTGGTCCGGACGGAAAGAATGTCCGACAACAGTTCACAXXXXXXXXXXGTTTGTACTCCGCCTTGTTTCTTTTACAAAATGCTGCCAAACTCAATAGGTAACTAAATGAACATTCGAATATCAATTTTGTATAATTTTGAATAATTTA
>Marker8667
TTTCTTGTGTTGCATTCAAAGCCTCAATTTGTTTCCTACCAAAAGAAGTGAACCCCATATAAACGTTTCACACTTCGCGTGAGAGTCTGTGTCCTTTCCGXXXXXXXXXXTTTTGGAAAAGAAATGCTTCTCAAAATGTTCTCGTGAAGACTTGACAATACGGAGTTTCAATTATAGACAACAACATTGGTGAACCGTAGTCGGACAGAA
TTTCTTGTGTTGCATTCAAAGCCTCAATTTGTTTCCTACCAAAAGAAGTGAACCCATATAAACGTTTCACACTTCGCGTGAGAGTCTGTGTCCTTTCCGGXXXXXXXXXXTTTTGGAAAAGAAATGCTTCTCAAAATGTTCTCGTGAAGACTTGACAATACGGAGTTTCAATTATAGACAACAACATTGGTGAACCGTAGTCGGACAGAA
TTTCTTGTGTTGCATTCAAAGCCTCAATTTGTTTCCTACCAAAAGAAGTGAACCCCATATAAACGTTTCACACTTCGCGTGAGAGTCTGTGTCCTTTCCGXXXXXXXXXXTTTTGGAAAAGAAATGTTTCTCAAAATGTTCTCGTGAAGACTTGACAATACGGAGTTTCAATTATAGACAACAACATTGGTGAACCGTAGTCGGACAGAA
>Marker75349
TGATCAGTAGAAGTTAGTGATGAGTTACTCTGTGATATACCGAACACACTGAGTTGATTGTTTCGGTCATAAAATTTCTGTTGTTGGTATCACCAGATGAXXXXXXXXXXATATAAGGTATCCACCCTGATATTTACGTCTGGGTTGATGTCTCACTTCCTCAATAGTGGTTTTATGTAGGTGTTCCCGTTCGACTGAGAGGGAAATGAG
TGATCAGTAGAAGTTAGTGATGAGTTACTCTGTGATATACCGAACACACTGAGTTGATTGTTTCGTTCATAAAATTTCTGTTGTTTGTATCACCAAATGAXXXXXXXXXXTATAAGGTATCCACCCTGATATTTACGTCTGGGTTGATGTCTCACTTCCTCAATAGTGGTTTTATGTAGGTGTTTCCCGTTCGACTGAGAGGGAAATGAG
TGATCAGTAGAAGTTAGTGATGAGTTACTCTGTGATATACCGAACACACTGAGTTGATTGTTTCGGTCATAAAATTTCTGTTGTTGGTATCACCAAATGAXXXXXXXXXXTATAAGGTATCCACCCTGATATTTACGTCTGGGTTGATGTCTCACTTCCTCAATAGTGGTTTTATGTAGGTGTTCCCCGTTCGACTGAGAGGGAAATGAG
>Marker32657
CTGATTCATTGTTGACAATCTAATAAGAGTTTGTTGGAGTGAAGATACCGGAGGAGTCTGTTATCATTCATTTCAGTTTTGCAACTACAGCTTCTTAGTGXXXXXXXXXXAAATACATCTGGCTCCCATTTCACTAAACATCTCATCCTTAAATTTTTAAAATCTCTAATTGGTTTTAGCCATAATGATTTTTTTCCCCCACAGAACAAT
CTGATTCATTGTTGACAATCTAATAAGAGTTTGTTGGAGTGAAGATACCGGAGGAGTCTGTTATCATTCATTTCAGTTTTGTAACTACAGCTTCTTAGTGXXXXXXXXXXAAATACATCTGGCTCCCATTTCACTAAACATCTCATCCTTAAATTTTTAAAATCTCTAATTGGTTTTAGCCACAATGATTTTTTTCCCCCACAGAACAAT
CTGATTCATTGTTGACAATCTAATAAGAGTTTGTTGGAGTGAAGATACCGGAGGAGTCTGTTATCATTCATTTCAGTTTTGCAACTACAGCTTCTTAGTGXXXXXXXXXXAAATACATCTGGCTCCCATTTCACTAAACATCTCATCCTTAAATTTTTAAAATCTCTAATTGGTTTTAGCCACAATGATTTTTTTCCCCCACAGAACAAT
>Marker153498
TTGTCTCAACATTCTGTGCTTTATAATGCAATGCTTGTTTTAGTGTTGGTGGAAATCAACTAAGACAGTTTAAACACGTGTTGTGAACGAAAGCTATCAGXXXXXXXXXXGTATCATAAAGATGCATGATAGTGCAAATGAACATGTATACACATCAAAATGGTGCTGAAATAAGTGTTGTTGTAAACAGAAATGTCATTAAGAAATTGA
TTGTCTCAACATTCTGTGCTTTATAATGCAATGCTTGTTTTAGTGTTGGTGGAAATCAACTAAGACAGTTTAAACACGTGTTGTGAACGAAAGCTATCAGXXXXXXXXXXGTATCATAAAGATGCATGATAGTGCAAATGAACATGTATACACATCAAAATGGTGCTGAAATAAGTGTCGTTGTAAACAGAAATGTCATTAAGAAATTGA
>Marker164044
AATGTCGACATAATAAAACTTCGTTGTTGCTGAAAGAGGTATTCAGTTATGTTTCGTTGTGTCGGTGTAGTCTCTTCTAGCATTCCATCTAATCATATTTXXXXXXXXXXGGAGGTAACATGTGTCAGAATCATGGCACCGTTGACAAACACTTAACCAACAACATTTGGAATACCCTACTCCAGTGTTGTCCAACCTTTTTGACACCAT
ACTGTCAACATAATAAAACTTCGTTGTTGCTGAAAGAGGTATTCAGTTATGTTTCGTTGTGTCGGTGTAGTCTCTTCTAGCATTCCATCTAATCATATTTXXXXXXXXXXGGAGGTAACATGTGTCAGAATCATGGCACCGTTGACAAACACTTAACCAACAACATTTGGAATACCCTACTCCAGTGTTGTCCAACCTTTTTGACACCAT
>Marker138144
TTAACGTCCACTCAAACCGGTGGGAGCTGAGCGTTTCCAAATGTCAATGTGGGTTGATTGGTGAGTTGGAGGGGCAGTTTCTAAGCTGCCTGCCTCCAAAXXXXXXXXXXTGTAACTAGTCTGTGCAGTTAATGACCCTAGAAATCCTGACCATCACCTCCCAAACATGGCTATTGTCAGATTTTTCCATATTTTGGAAGATTGCTAACA
CTTAACGTCCACTCAAACCGGTGGGAGCTGAGCGTTTCCAAATGTCAATGTGGGTTGATTGGTGAGTTGGAGGGGCAGTTTCTAAGCTGCCTGCCTCCAAXXXXXXXXXXTGTAACTAGTCTGTGCAGTTAATGACCCTAGAAATCCTGACCATCACCTCCCAAACATGGCTATTGTCAGATTTTTCCATATTTTGGAAGATTGCTAACA
>Marker238127
AATTTTATCTATGTTTACTACAGTATAAACATAGACTAACTCTTGCTCATCGTGTGTTGCAGGTGACCGGTGCCATACAACTAACTTCAAACTGCTTGAAXXXXXXXXXXCCAGGTATTTACAAGGTCACACTCAACTGCAGCTTCAACATCGCGGTTGGAACATGGAGAGAAGACTATCTCTTCTTGGAGTTTAGAATGCCAAATGTCA
AATTTTATCTATGTTTACTACAGTATAAACATAGACTAACTCTTGCTCATCGTGTGTTGCAGGTGACCGGCGCCATACAACTAACTTCAAACTGCTTGAAXXXXXXXXXXCCAGGTATTTACAAGGTCACACTCAACTGCAGCTTCAACATCGCGGTTGGAACATGGAGAGAAGACTATCTCTTCTTGGAGTTTAGAATGCCAAATGTCA
>Marker126097
TTCGATGCCCCTTGGAAAAGAGTAACAAAACAACTAAAGACTAGGATGACTCATGGGTCAAACGATTTCTACACGCAGATGTGCTGTTTCAGTCACTTGGXXXXXXXXXXAAAGCTAATTTCTTGACTAGGTGTGCTAATATTTCGTGCTCACTCATATTTTCAGATTTGAAACTCTTTGCAAATACAAGGATACGTGTGCGATAAACAT
TTCGATGCCCCTTGGAAAAGAGTAACAAAACAACTAAAGACTAGGATGACTCAGGGGTCAAACGATTTCTACACGCAGATGTGCTGTTTCAGTCACTTGGXXXXXXXXXXAAAGCTAATTTCTTGACTAGGTGTGCTAATATTTCGTGCTCACTCATATTTTCAGATTTGAAACTCTTTGCAAATACAAGGATACGTGTGCGATAAACAT
>Marker28913
AGAATTCCTGACACATTATGCAACAGCAGATCTGGGTCTGTTCAGTTTGCAGTTGGACTTGACTTAGAAGTGAGTGTATATGGTATGTAAGTCAGATAAAXXXXXXXXXXTGTTACATGGAGATCTGGATAGCATCAGTCAAGGGTCAGGGGTCATGTGCTGATGACCTCTATAATTGCTATTATGTACAATTTTACTGACTGAATAGAC
AGAAATCCTGACACATTATGCAACAGCAGATCTGGGTCTGTTCAGTTTGCAGTTGGACTTGACTTAGAAGTGAGTGTATATGGTATGTAAGTCAGATAAAXXXXXXXXXXTGTTACATGGAGATCTGGATAGCATCAGTCAAGGGTCAGGGGTCATGTGCTGATGACCTCTGTAATTGCTATTATGTACAATTTTACTGACTGAATAGAC
AGAATTCCTGACACATTATGCAACAGCAGATCTGGGTCTGTTCAGTTTGCAGTTGGACTTGACTTAGAAGTGAGTGTATATGGTATGTAAGTCAGATAAAXXXXXXXXXXTGTTACATGGAGATCTGGATAGCATCAGTCAAGGGTCAGGGGTCATGTGCTGATGACCTCTGTAATTGCTATTATGTACAATTTTACTGACTGAATAGAC
>Marker117057
TCTATATGTTGTGTACAACATATACAGTATATACAACATGATGTGAAGACTCTGGCTTGACACTAAATAATCAAGTGATTTTAAAAATCAAAATATCAAGXXXXXXXXXXATGCAAAATTACAGAAAAGATGATGGTATTTATTGCACTAGAACTGTTCAATTGTCTAAAGATTTATTCATGGCTTTTCTGCATACTTTATACATCAATT
TCTATATGTTGTGTACAACATATACAGTATATACAACATGATGTGAAGACTCTGGCTTGACACTAAATAATCAAGTGATTTTAAAAATCAAAATATCAAGXXXXXXXXXXATGCAAAATTACAGAAAAGATGATGGTTTTTTTTGCACTAGAACTGTTCAATTGTCTAAAGATTTATTCATGGCTTTTCTGCATACTTTATACATCAATT
TCTATATGTTGTGTACAACATATACAGTATATACAACATGATGTGAAGACTCTGGCGTGACACTAAATAATCAAGTGATTTTAAAAATCAAAATATCAAGXXXXXXXXXXATGCAAAATTACAGAAAAGATGATGGTATTTATTGCACTAGAACTGTTCAATTGTCTAAAGATTTATTCATGGCTTTTCTGCATACTTTATACATCAATT
>Marker200424
AAGACAGCTCACCTGTTTGCTATCCATCTTGCAGGTAATGCAAGAGTAGTTGGCTAAGTAATCTGGGTAAACTTGATGCTTTCTGCTGAAATTTCTTCAAXXXXXXXXXXGTCCGATGTACCAATGAGACTTTATACCAGGATGCTAGCTGTCAAATTTGACAAAATTCTGTCCACTGTCTTTATGCACTTATTTACTTTTTAGAAATGA
AAGACAGCTCACCTGTTTGCTATCCATCTTGCAGGTAATGCAAGAGTAGTTGGCTAAGTAATCTGGGTAAACATGATGCTTTCTGCTGAAATTTCTTCAAXXXXXXXXXXGTCCGATGTACCAATGAGACTTTATACCAGGATGCTAGCTGTCAAATTTGACAAAATTCTATCCACTGTCTTTATGCACTTATTTACTTTTTAGAAATGA
>Marker14688
CTTCCTTGGCATGATGGCTATCCACCTATGTGCCACTTACTGATGCATCTACAGTAAATGGGAATAACAAATATACATATTTTTGTACACTCAATGGTGGXXXXXXXXXXTATTTCCATGGCAGTCATTTTGCCACCTGTGCCATCTGACTGAAATTTATCAAAGAGAATTAAAAGAAATGCATCTGTAACCACATGTGATGGGGAGAAT
CTTCCTTGGCATGATGGCTATCCACCTATGTGCCACTTACTGATGCATCTACAGTAAATGGGAATAACAAATATACATATTTTTGTACACTCAATGGTGGXXXXXXXXXXTACTTCCATGGCAGTCATTTTGCCACCTGTGCCATCTGACTGAAATTTATCAAAGAGAATTAAAAGAAATGCATCTGTAACCACATGTGATGGGGAGAAT
>Marker10325
ATCCTGTAATCTAACTGAAGTGCCCATTGGGCTTGTCAAAAAAATCTCATTAGAAGACTTTGATTGTGCATATGAAATGCAGTGATTTATTTTCATGTTGXXXXXXXXXXATATATGAATAGTGACCATATTTTCTGGGTTACCTATAATTATTACTTACTCGATTTTAACATGTGAGTGTGCCAATGTTAGGACAAAGTACCATTTTTA
ATCCTGTAATCTAACTGAAGTGCCCATTGGGCTTGTCAAAAAAATCTCATTAGAAGACTTTGATTGTGCATATGAAATGCAGTGATTTATTTTCATGTTGXXXXXXXXXXATATATGAATAGTGACCATATTTTCTGGGTTACCTATAATTATTACTTACTCGATTTTAACATGTGAGTGTACCAATGTTAGGACAAAGTACCATTTTTA
>Marker84603
CTAAATCCAATGATAATTTTGTAACGCAAATCATGTTATGGACAAGATCTGTCACTTTTTATGCAACAAAAAGTTCATATAATTACCCTTATATGTAATTXXXXXXXXXXTATGAAATTCTTGTATGCCTGATTTAAATCATTCTTACGAGACATACACAGCACTGCAAACTCTAACACAAGGAACATGGTTTTCCAGGATAAAATTTCA
CTAAATCCAATGATAATTTTGTAATGCAAATCATGTTATGGACAAGATCTCTGTCACTTTTTATGCAACAAAAAGTTCATATAATTACCCTTATATGTAAXXXXXXXXXXTATGAAATTCTTGTATGCCTGATTTAAATCATTCTTACGAGACATACACAGCACTGCAAACTCTAACACAAGGAACATGGTTTTCCGGGATAAAATTTCA
CTAAATCCAATGATAATTTTGTAACGCAAATCATGTTATGGACAAGATCTGTCACTTTTTATGCAACAAAAAGTTCATATAATTACCCTTATATGTAATTXXXXXXXXXXTATGAAATTCTTGTATGCCTGATTTAAATCATTCTTACGAGACATACACAGCACTGCAAACTCTAACACAAGGAACATGGTTTTCCGGGATAAAATTTCA
>Marker135503
ATTTCATACAAGTGCAAGTCCTCTACAAACAATAGTTAATATATGTGATCTCAAACAAAAACTTATTATGTATTAAAAAAATGTTCTCTTTCAATTACCTXXXXXXXXXXTAGCAAGGCTTCTTTCTTTTTCCAAATGCTAGCCATTCCAAGTTTGATCCATGTCAGAGATGTAGAACTAATTTTATTGTACAGAAACCAGTTTTTCTTT
ATTTCATACAAGTGCAAGTCCTCTACAAACAATAGTTAAGATATGTGATCTCAAACAAAAACTTATTATGTATTAAAAAAATGTTCTCTTTCAATTACCTXXXXXXXXXXTAGCAAGGCTTCTTTCTTTTTCCAAATGCTAGCCATTCCAAGTTTGATCCATGTCAGAGATGTAGAACTAATTTTATTGTACAGAAACCAGTTTTTCTTT
>Marker50908
TTTACTGCGAAGAAACGATGCTTGACGCAATAGTAATATCTCGCTAATGACATATGAGACTTACAGTCTCTTTACCACGACCCATAACGGCTTGGAAAATXXXXXXXXXXCAGGTAATTTAAAGTACATGTACAAATGAGCTATTGCTTCCAGTCCAATGATTTTGCCATATTCAGCATAACATCAATGTTGTCATTATATCGAACGAGA
TTTACTGCGAAGAAACGATGCTTGACGCAATAGTAATATCTCGCTAATGACATATGAGACTTACAGTCTCTTTACCACGACCCATAACGGCTTGGAAAATXXXXXXXXXXCAGGTAATTTAAAGTACATGTACAAATGAGCTATTGCTTCCAGTCCAAAGATTTTGCCATATTCAGCATAACATCAATGTTGTCATTATATCGAACGAGA
>Marker41785
CGTTCTAGCAGAGATATCTTCCTTCATGTTTATATCCTTGTCAAATTCTCAATCTGTTATTCCCGCATATGACAGTCTGCGACAAGAATGTTGATACGGGXXXXXXXXXXAATATGACTCTCAGTAAGATGAATGTTTTGACTGGAAGAAGATCAATATGGCTGCCTCCAGTGCATTGCATTGGAATGTTTGCAATATGCGGTGTGCGTA
CGTTCTAGCAGAGATATCTTCCTTCATGTTTATATCCTTGTCAAATTCTCAATCTGTTATTCCCGCATATGACAGTGTGCGACAAGGATGTTGATACGGGXXXXXXXXXXAATATGACTCTCAGTAAGATGAATGTTTTGACTGGAAGAAGATCAATATGGCTGCCTCCAGTGCATTGCATTGGAATGTTTGCAATATGCGGTGTGCGTA
>Marker4164
ATTTTTTTCGTGCTTTAAATTTCAGATAGTGAAATTACCAAGAGTTACATAGTCCATTTGTCGTGCTTGAAATCTCATGTAGTGGAATTACCGAGAGATAXXXXXXXXXXTTAAATCTCATGTAGTGGAGTGGAATTACCAAGAGTCTAATGTTTTTTTTTTATCGTGCTTTAAATCTCATTTAGTGGAGTGGAATTACCAAGATTTACA
ATTTTTTTCGTGCTTTAAATTTCAGATAGTGAAATTACCAAGAGTTACATAGTCCATTTGTCGTGCTTGAAATCTCATGTAGTGGCATTACCGAGAGATAXXXXXXXXXXTTTAAATCTCATGTAGTGGAGTGGAATTACCAAGAGTCTAATGTTTTTTTTTATCGTGCTTTAAATCTCATTTAGTGGAGTGGAATTACCAAGATTTACA
ATTTTTTTCGTGCTTTAAATTTCAGATAGTGAAATTACCAAGAGTTACATAGTCCATTTGTCGTGCTTGAAATCTCATGTAGTGGAATTACCGAGAGATAXXXXXXXXXXTTTAAATCTCATGTAGTGGAGTGGAATTACCAAGAGTCTAATGTTTTTTTTTATCGTGCTTTAAATCTCATTTAGTGGAGTGGAATTACCAAGATTTACA
>Marker26014
AATGTCTGTACAAATTCAAATCAACATAACTTCATTTCAATCATTTTCATTAAATTTCTTGTTTACATAAAACAATAAACACTAATTCATCAAATTGTACXXXXXXXXXXAAGAAACACCCTTTGCTTGGAACAAAGTGAGCCACACTGCAAACTTTTGTCTCCAAAAAAAAGCATTAATACATGTACATAAAGTAAGAACATATGACAT
AATGTCTGTACAAATTCAAATCAACATAACTTCGTTTCAATCATTTTCATTAAATTTCTTGTTTACATAAAACAATAAACACTAATTCATCAAATTGTACXXXXXXXXXXAGAAACACCCTTTGCTTGGAACAAAGTGAGCCACACTGCAAACTTTTGTCTCCAAACAAAAAGCATTAATACATGTACATAAAGTAAGAACATATGACAT
AATGTCTGTACAAATTCAAATCAACATAACTTCGTTTCAATCATTTTCATTAAATTTCTTGTTTACATAAAACAATAAACACTAATTCATCAAATTGTACXXXXXXXXXXAGAAACACCCTTTGCTTGGAACAAAGTGAGCCACACTGCAAACTTTTGTCTCCAAAAAAAAAGCATTAATACATGTACATAAAGTAAGAACATATGACAT
>Marker175286
TCTTCAGCACAGTACCAGTTGAGATCAGTATCAAATCAAAACTGTTATCCACCAAAACCAAGAATAAATCAATTTAAGAAAAACTTCCAATACTCTGATAXXXXXXXXXXCAATAACACTAGAGAGTCATATTGAAATAAATAGTAATTACTGTTATATTTTGTATGATGTACATTGTTATAGTTTTCTAATCAAAACAATAAATACTGT
TCTTCAGCACAGTACCAGTTGAGATCAGTATCAAATGGAAACTGTTATCCACCAAAACCAAGAATAAATCAATTTAAGAAAAACTTCCAATACTATGATAXXXXXXXXXXATCAATAACACTAGAGTCATATTGAAATAAATAGTAATTACTGTTATATTTTGTATGATGTACATTGTTATAGTTTTCTAATCAAAACAATAAATACTGT
>Marker149400
CTTAATACCTGTTTTCACTATCTGCAGAAGTCATCATGTCAGTAGATGATGAAAAAAACGTCGAACATGACTGCAGCTAACTGCAGTTTGTTAGCTGGTTXXXXXXXXXXCAGACTTGGGATTATTTACTTACATAAGATGTTTCTGTGGTCTGAACTTAAATGAGTATCACAGGATGCCACTATAAGGATGCCAGTCATCAACTGTAAA
CTTAATACCTGTTTTCACTATCTGCAGAAGTCATCATGTCAGTAGATGATGAAAAAAACGTCGAACATGACTGCAGCTAACTGCAGTTTGTTAGTTGGTTXXXXXXXXXXCAGACTTGGGATTATTTACTTACATAAGATGTTTCTGTGGTCTGAACTTAAATGAGTATCACAGGATGCCACTATAAGGATGCCAGTCATCAACTGTAAA
>Marker205777
TTTGTTGGATTCTGTCCATACATGAGATGTCACACTACAAAGGTAGTTCAAGCTGTACTTAGTCCTTGGGGTCAAGGTTTACAGAAGCAGTTCCTAACCTXXXXXXXXXXTCAAAATAGCTTGACAACCCAGTTTGGGGTCATGACCCATGGGTTAAGAACCACTGGTTTACAGTTATGTTCTTCAAGAATGGGGTCAGTACATAGGCTT
TTTGTTGGATTCTGTCCATACATGAGATGTCACACTGCAAAGGTAGTTCAAGCTGTACTTAGTCCTTGGGGTCAAGGTTTACAGAAGCAGTTCCTAACCTXXXXXXXXXXTCAAAATAGCTTGACAACCCAGTTTGGGGTCATGACCCATGGGTTAAGAACCACTGGTTTACAGTTATGTTCTTCAAGAATGGGGTCAGTACATAGGCTT
>Marker277007
CTGTCCAGTACCAGATAGCTCCAGCACTGGTTCCAATTCAGTCATGACTTGCCAACGTCAGCAGCAACAGTTCATTCTTGTATGTCTGGTACCATTCATAXXXXXXXXXXCAGTTGAATCCCAGTCTAGTTCACTGTCTTTCTTTGCTAGCTTTGTCACATGCATTGCAGGAGGCATGTATGTAACCCCATTGTTCAGACAAGATTTTAA
CTGTCCAGTACCAGATAGCTCCAGCACTGGTTCCAATTCAGTCATAACTTGCCAACGTCAGCAGCAACAGTTCATTCTTGTATGTCTGGTACCATTCATAXXXXXXXXXXCAGTTGAATCCCAGTCTAGTTCACTGTCTTTCTTTGCTAGCTTTGTCACATGCATTGCAGGAGGCATGTATGTAACCCCATTGTTCAGACAAGATTTTAA
>Marker84883
AACACAACAAGATTCCTTTTGTTAAAAAAAACCCCATCAACACTGAAACTCAAATTTTTTAAAAGTGTTTCATCAGTGAAATATTTGTGCCATGATTTCAXXXXXXXXXXTCATTTAAAATGAGTTGACCTGACACATGCTAATAAATAGACTCAAACTGCAAACAAAAAAGATCCTGATCTGCTGTTAACATAATGCACCTACAAATCA
AACACAACAAGATTCCTTTTGTTAAAAAACACCCCATCAACACTGAAACTCAAATTTTTTAAAAGTGTTTCATCAGTGAAATATTTGTGCCATGATTTCAXXXXXXXXXXTCATTTAAAATGAGTTGACCTGACACATGCTAATAAATAGACTCAAACTGCAAACAAAAAAGATCCTGATCTGCTGTTAACATAATGCACCTACAAATCA
>Marker194366
ACAATAAGCAAAAACACTTAGCACGAAGTGTTATAGAACATAAACCCACCCAGGACACGGCGTGTACCTTATTGTTATCAATTACGTTTGTTCAATAACGXXXXXXXXXXACAAAAATTCTTCATTCTCTATTATTCACAAGGACGATTCCGCTTCCATGGCGACCCACTTCACTCTGCTCAATTCGTGCTGCACAGTGGTCTAATATTT
ACAATAAACAAAAACACTTAGCACGAAGTGTTATAGAACATAAACCCACCCAGGACACGGCGTGTACCTTATTGTTATCAATTACGTTTGTTCAATAACGXXXXXXXXXXACAAAAATTCTTCATTCTCTATTATTCACAAGGACGATTCCGCTTCCATGGCGACCCACTTCACTCTGCTCAATTCGTGCTGCACAGTGGTCTAATATTT
>Marker275409
TCTATCGTAATCATGAAGTTCAAAAGTGACACCTTCACGGCAACTTCTGGAAGATAGTGTGGATTACGTAGCTTGGTGGTGATGTAGAAGCGGAAATCCTXXXXXXXXXXATAAAAATCAGTCTTTTTTAAATCTTAACAAAATGATTTTTGTTGTTGAAATTAACAAATAGCAATTAAAAATTAAGAGGCTTCACAGAAAACATAATTA
TCTATCGTAATCATGAAGTTCAAAAGTGACACCTTCACGGCAACTTCTGGAAGATAGTGTGGATTACGTAGCTTGGTGGTGATGTAGAAGCGGAAATCCTXXXXXXXXXXATAAAAATCAGTCTTTTTTAAATCTTAACAAAATGATTTTTGTTGTTGAAATTAACAAATAGCAATTAAAAATTAAGAGCCTTCACAGAAAACATAATTA
>Marker18967
GTTTGTATTCCAGTTTGCACAATCCTAATTACTACTAGATCCATTATCTAGTCGGATGTAATAGAAAGACGCGCATTTTCAGTTATTGAATTATTGCTATXXXXXXXXXXAATAATGGAATGGTAATTTTAGCATGCTCAGACACTATTCTTGCTCCTTCTCCAAAACTATAATTTACAAATCAACATGGAAACAATTACTCCATAACAA
GTTTGTATTCCAGTTTGCACAATCCTAATTACTACTAGATCCATTATCTAGTCGGATGTCAATAGAAAGACGCGCATTTTCAGTTATTGAATTATTGCTAXXXXXXXXXXAATAATGGAATGGTAATTTTAGCATGCTCAGACACTATTCTTGCTCCTTCTCCAAAACTATAATTTACAAATCAACATGGAAACAATTACTCCATAACAA
GTTCGTATTCCAGTTTGCACAATCCTAATTACTACTAGATCCATTATCTAGTCGGATGTCAATAGAAAGACGCGCATTTTCAGTTATTGAATTATTGCTAXXXXXXXXXXAATAATGGAATGGTAATTTTAGCATGCTCAGACACTATTCTTGCTCCTTCTCCAAAACTATAATTTACAAATCAACATGGAAACAATTACTCCATAACAA
GTTTGTATTCGAGTTTGCACAATCCTAATTACTACTAGATCCATTATCTAGTCGGATGTCAATAGAAAGACGCGCATTTTCAGTTATTGAATTATTGCTAXXXXXXXXXXAATAATGGAATGGTAATTTTAGCATGCTCAGACACTATTCTTGCTCCTTCTCCAAAACTATAATTTACAAATCAACATGGAAACAATTACTCCATAACAA
>Marker128055
AGTTTCTTGTAGTTCTTGAAATAAATATGTGGAGAATTATATGTTATTTCTGGTTTTTACAAAAGGTATCAGACTTTTCTTTTAATATAGTTGAAATTTTXXXXXXXXXXAAAAAAGTAAACGGTTATAAAACTTGACATTTTTTGAGAAAATAACTATCCTGTCAAGTTCATGCAGGTACAAGTCAATATAACATAGTTTAAATTTCCT
AGTTTCTTGTAGTTCTTGAAATAAATATGTGGAGAATTATATGTTATTTCTGGTTTTTACAAAAGGTATCAGACTTTTCTTTTAATATAGTTGAAGTTTTXXXXXXXXXXAAAAAAGTAAACGGTTATAAAACTTGACATTTTTTGAGAAAATAATTATCCTGTCAAGTTCATGCAGGTACAAGTCAATATAACATAGTTTAAATTTCCT
>Marker110362
ATTAATAAGATCAATGCAAGATTTAAACACTCAATAATATTTACTTTTTTAATTATTGTCTGCACGTTTTTGTTTTGAAATTATGTTTTATTGTTATCTAXXXXXXXXXXCGAGATAACAATCTGACTAATATTACAACTCTTTGGTCTTAAACTAAGTAATAAGAAAGAGTGAAAACCAAAAAGTTTTGTAAAGTTCAGCAAATAATGG
ATTAATAGATCAATGCAAGATTTAAACACTCAATAATATTTACTTTTTTAATTATTGTCTGCACGTTTTTGTTTTGAAATTATGTTTTATTGTTATCTAAXXXXXXXXXXCGAGATAACAATCTGACTAATATTACAACTCTTTGGTCTTAAACTAAGTAATAAGAAAGAGTGAAAACCAAAAAGTTTTGTAAAGTTCAGCAAATAATGG
>Marker187568
ACTATAGTTATCGTTAAACAAAGTCACATTCAGCTATTTTAAGTAGTTACAAATGACAAATAGATACAATTTCAAAATCAACAACCAAGGAAATAAACAGXXXXXXXXXXAAATCTTTAAATTCCATATTTAAGTTAGGAATTAGGATAACATATATGTTCACAGCCGCAACTTGGTTTCAGACCCTAGCCCCCCAGACATTACAAGCAT
ACTATAGTTATCGTTAAACAAAGTCACATTCAGCTATTTTAAGTAGTTACAAATGACAAATAGATACAATATCAAAATCAACAACCAAGGAAATAAACAGXXXXXXXXXXAAATCTTTAAATTCCATATTTAAGTTAGGAATTAGGATAACATATATGTTCACAGCCGCAACTTGGTTTCAGACCCTAGCCCCCCAGACATTACAAGCAT
>Marker147606
CTTTGGTAGTGGTATGTTTTGACCCTGATCTATGTGAAGGGTAGCGTGAAATATCAGTGACTCTTAAATAGATTGCAAGAAGGGAGAGAAGTATTATTGTXXXXXXXXXXTAGCAGTGATTGTTCAAGTCTACATCGGTTTACACTGGCAACTCTCACATCCAAGAGATCCCAGATAAGCTGGAACTGAGTACCAGTGGCAAAAAGCTTT
CTTTGGTAGTGGTATGTTTTGACCCTGATCTATGTGAAGGGTAGCGTGAAATATCAGTGACTCTTAAATAGATTGCAAGAAGGGAGAGAAGTATTACTGTXXXXXXXXXXTAGCAGTGATTGTTCAAGTCTACATCGGTTTACACTGGCAACTCTCACATCCAAGGGATCCCAGATAAGCTGGAACTGAGTACCAGTGGCAAAAAGCTTT
>Marker105536
TGCATTCTGTGTTCATTGTGCATCATCCATAAACCATTATCTGTCATCCATGCACATTCTGCTATTTTATACTTCTAATAAATTGCTTGTCCAATTTCAAXXXXXXXXXXGTTTTGACCAAATTTTACCAAAAGTATTATGGTATAAAGACATTCCAGATTTAAACAAAATATAGAACTAGTAGGCGATATCAGCCAGGTGAACATTCTT
TGCATTTTGTGTTCATTGTGCATCATCCATAAACCATTATCTGTCATCCATGCACATTTTGCTATTTTATACTTCTAATAAATTGCTTGTCCAATTTCAAXXXXXXXXXXTGTTTTGACCAAATTTTACCAAAAGTATTATGGTATAAAGACATTCCAGATTAAAAAAAATATAGAACTAGTAGGCGATATCAGCCAGGTGAACATTCTT
>Marker64148
AGTATTTGTGCGACTGCACACAAAAGTAGTGAATATGGTCACTTTGGAGACAATGGGAATTAGCATTAAAGACCACCCTGGGTCACTTTGGCGACAATGGXXXXXXXXXXATAAATCGTGAGTCTGTTGAGCGACAAGGGAAATTGAACATGGGAATAAATCGTGGGTCTGTTGAGCGACAAGGGGAAATTGAACATGGGAATAAATCGT
AGTATTTGTGCGACTGCACACAAAAGTAGTGAATATGGTCACTTTGGAGACAATGGGAATTAGCATTAAAAACCACCCTGGGTCACTTTGGCGACAATGGXXXXXXXXXXATAAATCGTGGGTCTGTTGAGCGACAAGGGAAATTGAACATGGGAATAAATCGTGGGTCTGTTGAGCGACAAGGGGAAATTGAACATGGGAATAAATCGT
>Marker43264
TCGTATGGAGAGTATAACAAGGCACATTATATGAAGATAGCAATAATTACTGTTTATTTTGACATATTTAGTATTAAAATACTAAATTCCATTTGGAATTXXXXXXXXXXTAGATATTGCCAGGATTTGTTTTTGTAATTGAAAATGCATTGAATTTGAACTCAGTTCTGGCTGATGACAAACCAAAGCTGTATTAGTAGTCAAAACTTG
TCGTATGGAGAGTATAACAAGGCACATTATATGAAGATAGCAATAATTACTGTTTATTTTGACATATTTAGTATTAAAATACTAAATTCCATTTGGAATTXXXXXXXXXXTAGATATTGCCAGGATTTGTTTTTGTAATTGAAAATGCATTGAATTTGAACTCAGTTCTGGCTGATGACAAACTAAAGCTGTATTAGTAGTCAAAACTTG
TCGTATGGAGAGTATAACAAGGCACATTATATGAAGATAGCAATAATTACTGTTTATTTTGACATATTTAGTATTAAAATACTAAATTCCATTTGGAATTXXXXXXXXXXTAGATATTGCCAGGATTTGTTTTTGTAATTGAAAATGCATTGAATTTGAACTCAGTTCTGGCTGATGACAAAGCAAAGCTGTATTAGTAGTCAAAACTTG
>Marker148723
TTAATATAGTCTCCATGACCGACAGATTGATCTCTGCTTTAGATCAATGAAAATTAGTTGGATTATTACTAGCTGATCTTTGAAAAGCATTTGACATTGAXXXXXXXXXXTTAGTAAGTGAGAAAGCTTGACAGTAGCATCCCGTGGGTCACTGGTTCTTACCATGGTTTTCATGGGTTCTTCCTTCACCTTGCTTGCATATCAAGGACT
TTAATATAGTCTCCATGACCGACAGATTGATCTCTGCTTTAGATCAATGAAAATTAGTTGGATCATTACTAGCTGATCTTTGAAAAGCATTTGACATTGAXXXXXXXXXXTTAGTAAGTGAGAAAGCTTGACAGTAGCATCCCGTGGGTCACTGGTTCTTACCATGGTTTTCATGGGTTCTTCCTTCACCTTGCTTGCATATCAAGGACT
>Marker201921
AGCGTTTCTACGTAATACCATCTGCCAGCGTAATCCACTGGCGAAGTATAATGACTGTAATCCGCTGATGACATGATAGCCCATATTGTAATTTCCGGTCXXXXXXXXXXTTATAAAAGATTGAAACATCATTAATGTTGATTATCGGTGATACACTAAGCAAGAAATATAAGCATCATTTCTACTGACGTATTGTTATTATATGGTAAT
AGCGTTTCTACGTAATACCATCTGCCAGCGTAATCCACTGGCGAAGTATAATGACTGTAATCCACTGATGACATGATAGCCCATATTGTAATTTCCGGTCXXXXXXXXXXTTATAAAAGATTGAAACATCATTAATGTTGATTCTCGGTGATACACTAAGCAAGAAATATAAGCATCATTTCTACTGCCGTATTGTTATTATATGGTAAT
>Marker65594
AATTTTGAATCTTGTTGATATTTTGTTGTAGTTGTCTTTCAACTGTATGCATGTGCTTTGATCGATAACATTAGAAAATCATCAATGTATAACAGCGATCXXXXXXXXXXCTGTCTGATAGAAAGTTTAATATGAAGGAGGCAGACGGACCTTTAGACCCAAATCGATCGTGCAGGTCATTTAGTATCCTGTACTTCCATGTCGTGTCAT
AATTTTGAATCTTGTTGATATTTTGTTGTAGTTGTCTTTCAACTGTATGCATGTGCTTTGATCGATAACATTAGAAAATCATCAACGTATAACAGCGATCXXXXXXXXXXCTGTCTGATAGAAAGTTTAATATGAAGGAGGCAGACGGACTTTTAGACCCAAATTGATCGTGCAGGTCATTTAGTATCCTGTACTTCCATGTCGTGTCAT
AATTTTGAATCTTGTTGATATTTTGTTGTAGTTGTCTTTCAACTGTATGCATGTGCTTTGATCGATAACATTAGAAAATCATCAACGTATAACAGCGATCXXXXXXXXXXCTGTCTGATAGAAAGTTTAATATGAAGGAGGCAGACGGACTTTTAGACCCAAATCGATCGTGCAGGTCATTTAGTATCCTGTACTTCCATGTCGTGTCAT
>Marker246519
TGAATTGAATTCCCTGGAATTTATTTTGGACAGTGGATCATCAGTCCCTTTGAGGGACTCTTGCTTGATTTGGACGTACTCATGTAAATTATGTTATGAAXXXXXXXXXXAAAGCTGGTGAAATTTATTAGGTAAAGGTTTGAAATCCTTCAGTAGAGTTGGCACACATTCTTCTTCTCAAACTATTTTTCCAGTTGCCTAAATTGCATT
TGAATTGAATTCCCTGGAATTTATTTTGGACAGTGGATCATCAGTCCCTTTGAGGGACTCTTGCTTGATTTGGACGTACTCATGTAAATTATGTTATGAAXXXXXXXXXXCTAAAAGCTGGTGAAATTTATTAGGTAAAGGTTTGAAATCCTTCAGTAGAGTTGGCACACATTCTTCTCAAACTATTTTTCCAGTTGCCTAAATTGCATT
>Marker204134
CCATTTTCAGTGGATATCTTACTCGCGATCAGAAATTTCGAAAAGCAGAGCTTTTTCAACAATCACATGTCGTTATTGCAGACGAATCTATAGTAAATTAXXXXXXXXXXTTCATAAAAGTCTAACATGTTATTAATATTTCTCTCAAAAGACTTATCTTTGTCAATATTTTGGGGAGTTCTTTTTTCGATCTTTTCAATAGCAAGCATA
CCATTTTCAGTGGATATCTTACTCGCGATCAGATATTTCGAAAAGCAGAGCTTTTTCAACAATCACATGTCGTTATTGCAGACGAATCTATAGTAAATTCXXXXXXXXXXTTCATAAAAGTCTAACATGTTATTAATATTTCTCTCAAAAGACTTATCTTTGTCAATATTTTGGGGAGTTCTTTTTACGATCTTTTCAATAGCAAGCATA
>Marker67484
GAGATGTTGAAAGGTTTCTCCTGTGCATGGACCAGAAACCGTTTCCAACACACAGCAAATTGGTTTGCAGCATCATAGCAGTCTGCAATTTGTTCTATGCXXXXXXXXXXCATTCCTTTTCATGTCTCTGCTGTTGAAAGACAATCAAAAAAGTCTATCCTTAGGTCACACCTGCATCTTCCAACCTCATATTCTAAAGTGAGATAAAGG
GAGATGTTGAAAGGTTTCTCCTGTGCATGGACCAGAAACCGTTTCCAACACACAGCAAATTGGTTTGCAGCATCATAGCAGTCTGCAATTTGTTCTATGCXXXXXXXXXXCATTCCTTTTCATGTCTCTGCTGTTGAAAGACAATCAAAAAAGTCTATCCTTAGGTCACACCTGCATCTTCCATCCTCATATTCTAAAGTGAGATAAAGG
GAGATGTTGAAAGGTTTCTCCTGTGCATGGACCAGAAACCGTTTCCAACACACAGCAAATTGGTTTGCAGCATCATAGCAGTCTGCAATTTGTTCTATGCXXXXXXXXXXCATTCCTTTTCATGTCTCTGCTGTTGAAAGACAATCAAAAAAGTCTATCCTTAGGTCACGCCTGCATCTTCCAACCTCATATTCTAAAGTGAGATAAAGG
>Marker285657
AAAATATCTGGATCTAAAGGGTATTTTCTTTAGACATTTCTTTCTATGCAGCTTTTGTATTGACTTCATACATTATGAAAACTATTATTTCAAGGTATCAXXXXXXXXXXATAGAGCTGAAAGCTCTTTTTAACTGGATGTTTCTATCCAACTTGGGAAGATTCTGCTGAGAAGATGTTTAAAGGTTGTTTTTTTGTTGTTGAGTAAAGA
AAAATATCTGGATCTAAAGGGTATTTTCTTTAGACATTTCTTTCTATGCAGCTTTTGTATTGACTTCATACATTATGAAAACAATTATTTCAAGGTATCAXXXXXXXXXXTATAGAGCTGAAAGCTCTTTTTAACTGGATGTTTCTATCCAACTTGGGAAGATTCTGCTGAGAAGATGTTTAAAGGTTGTTTTTTGTTGTTGAGTAAAGA
>Marker205264
ATCACTATTAATGCTCCGCCTGTAGTGTAGTTGGAATTAAGAATTTAAAGAACTGTTGAACCTAGTGTACCTTATTTGCTATGTAATCTATCGGGTGTTTXXXXXXXXXXTCTCTATTATCAAGTCTCTGTTATCAAGTCTCAAGCCTACTGCACAAATATTAAGAAGCCCCTTGTCAGGAAATTACAACTTTCTCACTAATCCGTTAAA
ATCACTATTAATGCTCCGCCTGTAGTGTAGTTGTAATTAAGAATTTAAAGAACTGTTGAACCTAGTGTACCTTATTTGCTATGTAATCTATCGGGTGTTTXXXXXXXXXXTCTCTATTATCAAGTCTCTGTTATCAAGTCTCAAGCCTACTGCACAAATATTAAGAAGCCCCTTGTCAGGAAATTACAACTTTCTCACTAATCCGTTAAA
>Marker2471
TCTTTACTCAGGCTATATGATGGTAACTTGAGCAGACGGAGACAAGATACTATGCATATTGTCATTTTCTTTTCTTTTTCTTTTGTTCTTTTCTTTTTATXXXXXXXXXXTTGCCACCAGGTGGTGGATTAAGCTCTAAGTAAGGGTTATTACAAATTGAAGTGATGATAGGAAAACATAGCATAATAGACTGATCTCAATAGAAAAGCT
TCTTTACTCAGGCTATATGATGGTAACTTGAGCAGACGGAGACAAGATACTATGCATATTGTCATTTTCTTTTCTTTTTCTTTTGTTCTTTTCTTTTTATXXXXXXXXXXTTGCCACCAGGTGGTGGATTAAGCTCTAAGTAAGGGTTATTACAAATTGAAGTGATGATAGGAAAAAATAGCATAATAGACTGATCTCAATAGAAAAGCT
TCTTTACTCAGGCTATATGATGGTAACTTGAGCAGACGGAGACAAGATACTATGTATATTGTCATTTTCTTTTCTTTTTCTTTTGTTCTTTTCTTTTTATXXXXXXXXXXTTGCCACCAGGTGGTGGATTAAGCTCTAAGTAAGGGTTATTACAAATTGAAGTGATGATAGGAAAAAATAGCATAATAGACTGATCTCAATAGAAAAGCT
>Marker18597
TTTAAAGTGCCAGGGGGTTGGGAGTCTGGTTTTGCATTTTAAAATGATTGAGATATATATGATGCAGGAAATGAAGTTGAATGAAACTTTTTTTAAATTGXXXXXXXXXXCAGGCTAATTCAGCAAAGCTAGTTCAGTATTTAGGTTGAGCTCGTGTACCCAGGAACACCTGTCACTTGCACACAACAGAACAAAGAGTAACAATATCTT
TTTAAAGTGCCAGGGGGTTGGGAGTCTGGTTTTGCATTTTAAAATGATTGAGATATATATGATGCAGGAAATGAAGTTGAATGAAACTTTTTTAAATTGAXXXXXXXXXXCAGGCTAATTCAGCAAAGCCAGTTCAGTATTTAGGTTGAGCTCGTGTACCCAGGAACACCTGTTACTTGCACACAACAGAACAAAGAGTAACAATATCTT
>Marker98035
TGACTTCGTTAAAGACTGCCATATAACAGAATAAAGAGAAATTCGAACTTTACATTTTTTTGATGCAAGACCTCGTGGAAAAAAATAATTTTAGCCCATGXXXXXXXXXXTTTGTCAAAGGTCCGTTTGAAATTAAGTACTAGATGTAATTTCAATTTGTCGCGTGCTGAGAGGAAACGCCATTGAAAGGCAACAGTCAAAGTCAGAAAG
TGACTTCGTTAAAGACTGCCATATAACAGAATAAAGAGAAATTCGAACTTTACATTTTTTGATGCAAGACCTCATGGAAAAAAATAATTTTAGCCCATGAXXXXXXXXXXTTTGTCAAAGGTCCGTTTGAAATTAAGTACTAGATGTAATTTCAATTTGTCGCGTGCTGAGAGGAAACGCCATTGAAAGGCAACAGTCAAAGTCAGAAAG
TGACTTCGTTAAAGACTGCCATATAACAGAATAAAGAGAAATTCGAACTTTACATTTTTTGATGCAAGACCTCGTGGAAAAAAATAATTTTAGCCCATGAXXXXXXXXXXTTTGTCAAAGGTCCGTTTGAAATTAAGTACTAGATGTAATTTCAATTTGTCGCGTGCTGAGAGGAAACGCCATTGAAAGGCAACAGTCAAAGTCAGAAAG
>Marker221895
TGAATATAAGTACAAATGAAACTGTTAATTTTTGCAAAACCAATAAAATTTACACACCCAAAAAAGTTGATTCATAGTACATTAAAATAATCATTTTAAAXXXXXXXXXXTCAAAATTTTATGGAACTTAAAATAGTTAATTTCTTTGGACAAACAAAATCATATCTACTGTCAACATTTTCAACCACTAAAAAGGACCACAAAATGAAT
TGAATATAAGTACAAATGAAACTGTTAATTTTTGCAAAACCAATAAAATTTACACACCCAAAAAAGTTGATTCATAGTACATTAAAATAATCATTTTAAAXXXXXXXXXXTCAAAATTTTATGGAACTTAAAATAGTTAATTTCTTTGGACAAAAAAAATCATATCTACTGTCAACATTTTCAACCACTAAAAAGGACCACAAAATGAAT
>Marker15628
TATTTTTTTCCTAAATTTTTTGGCTTATACGCGAGTATATACGGTAGTCATCATTATAGTCAAGGACACTGAGCTGGAGAGTGGCTGGGCATCAGTATATXXXXXXXXXXCGAGAGGAAGCCACCTGGTGAGGAGGTGATGAGACAAGAACCGCAGCATCACTTCAACTGAGGGCAAGGTTCACTAGCCCATGGGTACATAATGGACCAA
TATTTTTTTCCTAAATTTTTTGGCTTATACGCGAGTATATACGGTAGTCATCATTATAGTCAAGGACACTAAGCTGGAGAGTGGCTGGGCATCAGTATATXXXXXXXXXXCGAGAGGAAGCCACCTGGTGAGGAGGTGATGAGACAAGAACCGCAGCATCACTTCAACTGAGGGCAAGGTTCACTAGCCCATGGGTACATAATGGACCAA
TATTTTTTTCTAAATTTTTTGGCTTATACGCGAGTATATACGGTAGTCATCATTATAGTCAAGGACACTGAGCTGGAGAGTGGCTGGGCATCAGTATATCXXXXXXXXXXCGAGAGGAAGCCACCTGGTGAGGAGGTGATGAGACAAGAACCGCAGCATCACTTCAACTGAGGGCAAGGTTCACTAGCCCATGGGTACATAATGGACCAA
>Marker150934
ATGACAGGAAAGATGATGATAAAACTACACGTGCTATTTAAAATGCCTTTTGGATGGACCAGCATTTACTGATTTACTGACCACACATGGTAGGCTGAAGXXXXXXXXXXATGCCCTCCACTACCCTTCTTTTTTAAAAATCAAAAGTACCATCCTCCTTACTATTATCATAATACCTATCATTTGACCTGTGGAGTGAAAGGGAAAAGT
ATGACAGGAAAGATGATGATAAAACTACACGTGCTATTTAAAATGCCTTTTGGATGGACCAGCATTTACTGATTTACTGACCACACATGGTAGGCTGAAGXXXXXXXXXXATGCCCTCCACTACCCTTCTTTTTTAAAAATCAAAAGTACCATCCTCCTTACTATTATCATACCACCTATCATTTGACCTGTGGAGTGAAAGGGAAAAGT
>Marker11335
TCTTTTGACTGTTCTAATTTATAATGATTGATATCAAATATTAATTGAATAGAAAATTTTCTTCTCTCTGGGTTTCATTTGATTTATTGTTATGATCAGCXXXXXXXXXXTCTATCTGACGCAAGTTTGTAATAAAAAAAATAATTTGTTATTGAGCAACGCTGCAACACAATGACATTTCGCAGATTAAGATAGTCATCCATGTGGCAA
TCTTTTGACTGTTCTAATTTATAATGATTGATATCAAATATTAATTGAATAGAAAATTTTCTTCTCTCTGGGTTTCATTTGATTTATTGTTATGATCAGCXXXXXXXXXXTTCTATCTGACGCAAGTTTGTAATAAAAAAATAATTTGTTATTGAGCAACGCTGCAACACAATGACATTTCGCAGATTAAGATAGTCATCCATGTGGCAA
>Marker72125
ATATTTAATCCACGCAGAAACAAGCAAGGATTGATAATATTAACGTGTTTAATAAAATAGATAGTCCATTGACATTGAATGTCTAGCTGCATGAAGGAAAXXXXXXXXXXATTTCCTTTGTGTACTTACCTTATCAGTAGACCCTCTCATATGCAAGCGTATACATTTGGGTTAAACCTTCTCCCACTCCATGTGTACATACTAAATGGA
ATATTTAATCCACGCAGAAACAAGCAAGGATTGATAATATTAACGTGTTTAATAAAACAGATAGTCCATTGACATTGAATGTCTAGCTGCATGAAGGAAAXXXXXXXXXXATTTCCTTTGTGTACTTACCTTATCAGTAGACCCCCTCATATGCAAGCGTATACATTTGGGTTAAACCTTCTCCCACTCCATGTGTACATACTAAATGGA
>Marker277855
TTTATGAAATTGCTTTTTTGAGACTATGCCCCCGAAGATTAATAATAGTTAGTCTGTTAGAATCAACGATGATAGGTTTGTAACCTAAATCTATTTTAAGXXXXXXXXXXTGTTTACTTTGATTACAATATTACACGACCTGTATAGTGTACTGCTGAAAAGAGAATCTTTGGTTTAGCAGGTACAGCGATTCAGTAGTTTTATTAAAGT
TTTATGAAATTGCTTTTTTGAGACTATGCCCCCGAAGCTTAATAATAGTTAGTCTGTTAGAATCAACGATGATAGGTTTGTAACCTAAATCTATTTTAAGXXXXXXXXXXTGTTTATTTTGATTACAATATTACACGACCTGTATAGTGTACTGCTGAAAAGAGAATCTTTGGTTTAGCAGGTACAGCGATTCAGTAGTTTTATTAAAGT
>Marker148649
TAAATGTGATATATGACAGTAGCTGATTGTCGCCCGCGGCTTAAGCCGATGTTGCGAACTCTAAGCTGCTATTAAATATCTGAAAGATTAGTAAGAAAATXXXXXXXXXXTGAGGACGTCCGATTGATAACATCATTTTAGTAATACTACCCAAACAGATGTCAGCTATTTAAGTCAAGGCAAGTCAAGATAACATTGGGGTTTATTTTA
TAAATGTGATATATGACAGTAGCTGATTGTCGCCCGCGGCTTAAGCCGATGTTGCGAACTCTAAGCTGCTATTAAATATCTGAAAGATTAGTAAGAAAATXXXXXXXXXXTGAGGACGTCCGATTGATAACATCATTTTAGTAATACTACCCAAACAGATGTCAGCTATTTAAGTCAAGGTAAGTCAAGATAACATTGGGGTTTATTTTA
>Marker236621
GATTTTGTTTTGTGCCGATAAGTGGTAATTTAGAAAGCTGATGTTTAAATTGAGACATGAACATTTATTTAGTTCAGAATATTTTGACAATATTTTATCAXXXXXXXXXXTTATGCAGAATGTGGTAGAGATAAAGACCGAAAAGATATTTGGATGATTTTATGTGCTTTGAGGTTGTAATTAGAGTGAAACTGAATAACATTTTATCAG
GATTTTGTTTTGTGCCGATAAGTGGTAATTTAGAAAGCTGATGTTTAAATTGAGACATGAACATTTATTTAGTTCAGAATATTTTGACAATATTTTATCAXXXXXXXXXXTTATGCAGAATGTGGTAGAGATAAAGACCAAAAAGGTATTTGGATGATTTTATGTGCTTTGAGGTTGTAATTAGAGTGAAACTGAATAACATTTTATCAG
>Marker108307
GTTGTTTTCTATATCATACAGTTCATAGTCAAGGCTCCGAGTTGAGATAAATGTGTCCGGACTTTTTAGGTCTTCTTCAAGTTTACTCAGAAAGGATCTTXXXXXXXXXXTATTATATAAAACGTTTCTGCAACAATGATGAATCCTATTTGTTTGACCAACTATCGATTGGTTTTGCCTTGGTGTTATGAAAGTTAGGAAGAGATTTAA
GTTGTTTTCTATATCATACAGTTCATAGTCAAGGCTCCGAGTTGAGATAAACGTGTCCGGACTTTTTAGGTCTTCTTCAAGTTTACTCAGAAAGGATCTTXXXXXXXXXXTATTATATAAAACGTTTCTGCAACAATGATGAATCCTATTTGTTTGACCAACTATCGATTGGTTTTGCCTTGGTGTTATGAAAGTTAGGAAGAGATTTAA
>Marker8820
TTATTTTTTTCCTAAAGTATTCGGCTTATACGCGAGTATATACGATATATTTGTTAACCCAGACAGCCCATTTTTTCATTTAAACATATTTATAGTATGAXXXXXXXXXXTCATTTGCTTCCAAAGTTGTGGTCCAAGTTGGAATCTCACTGTTTACAAGCTCTGGATGGTGTAGGGTGCTGTAGAAGTAGATTCAGCACTTCCACAATC
TTATTTTTTTCCTAAAGTATTCGGCTTATACGCGAGTATATACGATATATTTGTTAACCCAGACAGCCCATTTTTTCATTTAAACATATGTATAGTATGAXXXXXXXXXXTCATTTGCTTCCAAAGTTGTGGTCCAAGTTGGAATCTCACTGTTTACAAGCTCTGGATGGTGTAGGGTGCTGTAGAAGTAGATTCAGCACTTCCACAATC
TTATTTTTTTCCTAAAGTATTCGGCTTATACGCGAGTATATATGATATATTTGTTAACCCAGACAGCCCATTTTTTCATTTAAACATATTTATAGTATGAXXXXXXXXXXTCATTTGCTTCCAAAGTTGTGGTCCAAGTTGGAATCTCACTGTTTACAAGCTCTGGATGGTGTAGGGTGCTGTAGAAGTAGATTCAGCACTTCCACAATC
>Marker189224
TCATATTGTCGAATGTTTTTCAGGTCGATATGTTCCGTTAACAGTTGTGGGTGTCCTGCAGGAAAGCGACAATATTTGCACACGTAGGGATACAGCGACCXXXXXXXXXXACTTTCCACGAGGCGTTTAAACTCGGGATCGGTTTTCAAACGGTGATCGTATTCGTGTTCCCACATTTCCATCACTTGGTATCCTTGCTGTTCTAACTTT
TCATATTGTCGAATGTTTTTCAGGTCGATATGTTCCGTTAACAGTTGTGGGTGTCCTGCAGGAAAGCGACAATATTTGCACACGTACGGATACAGCGACCXXXXXXXXXXACTTTCCACGAGGCGTTTATACTCGGGATCGGTTTTCAAACGGTGATCGTATTCGTGTTCCCACATTTCCATCACTTGGTATCCTTGCTGTTCTAACTTT
>Marker167020
AAAATATATGGTAAATGCGGTATGGTGTGAATGACACCAAACAGATGAGTGATTCAGAAAGCTCAAACCTTTTACTTTGATCTCAGCAAGTAGATGATATXXXXXXXXXXGACAATAAAAAGAGGCTGTAGAAAGGTTAGTCCATTTATATTGCCTCCCCTTATATCCTTTACTGTATTAAAGAAATTCATTAATACACATGTAAATTAG
AAAATATATGGTAAATACGGTATGGTGTGAATGACACCAAACAGATGAGTGATTCAGAAAGCTCAAACCTTTTACTTTGATCTCAGCAAGCAGATGATATXXXXXXXXXXGACAATAAAAAGAGGCTGTAGAAAGGTTAGTCCATTTATATTGCCTCCCCTTATATCCTCTACTGTATTAAAGAAATTCATTAATACACATGTAAATTAG
>Marker37399
ATCTTTTCACCAGCATCATTCTGTCATTATCTAGAGTCCTGTCTTTATACCAGTATGAGTCTGTCATTATCTATAGACCTACCTTTATACCAGTTTCAGTXXXXXXXXXXATCATTCTTTCATTATCAATATGCCTATCTTTATAGCATAATTAGTATGAATTTATCTATAAGCCAACCTTTATACCAATATCAGTTTCTCATTATCTAT
ATCTTTTCACCAGCATCATTCTGTCATTATCTAGAGTCCTGTCTTTATACCAGTATGAGTCTGTCATTATCTATAGACCTACCTTTATACCAGTTTCAGTXXXXXXXXXXATCATTCTTTCATTATCAATATGCCTATCTTTATAGCATAATTAATATGACTTTATCTATAAGCCAATCTTTATACCAATATCAGTTTCTCATTATCTAT
>Marker168512
TTTAACGAAAATGGACCCTGCCACCTTAGAATGCCGAGAACACTGGCGACATTACCAACTTAGCGGAACACGTTCTGGGAGGCAATATTTGAATAAAATGXXXXXXXXXXTGGATAAAATGACTGTCGGTCGCTCTCATTCAAAGCCGACATGTACTTTCAACGAGGGACCCTCTCAAGGCAACGTAATGTAAAACATTAAAAGAAATTA
TTTAACGAAAATGGACCCTGCCACCTTAGAATGCCGAGAACACTGGCGACATTACCAACTTAGCGGAACACGTTCTGGGAGGCAATATTTGAATAAAATGXXXXXXXXXXTGGATAAAATGACTGTCGGTCGCTCTCATTCAAAGCCGACATGTACTTTCAACGAGGGACCCTCTCAAGGCAACGTAATGTAAAACATTAAAATAAATTA
>Marker81871
TGTTATATTCTTGCAGACTGTTGATGTGATCAGAGCTCTGACTGTGTATTTGGTTGGATGCTTATTTGCTTAGTTATTTGATAGCCAGGTCTAACCTCCTXXXXXXXXXXAGTGCAGATTACTTTGAAAAACCACCTAACAGACATTGCATTACTGATATGCTATGAAAAGACCACCTAACAGACATTGCATTACTGATTTCTTATGAAA
TGTTATATTCTTGCAGACTGTTGATGTGATCAGAGCTCTGACTGTGTATTTGGTTGGATGCTTATTTGCTTAGTTATTTGATAGCCAGGTCTAACCTCCTXXXXXXXXXXAGTGCAGATTACTTTGAAAAACCACCTAACAGACATTGCATTACTGATATGCTATGAAAAGACCACCTAACAGACATTGCATTACTGATTTCTTTTGAAA
>Marker228127
ATCTACGTGCAGCGGTCCCTATATACACTATTTAGTTTTACCCAGGCAATGTCGGAGCCAAGGGAAGATATTATTAAGGTAGAAATACAGTTATCCCCATXXXXXXXXXXTAGTACCTATGAAAAGAATATCATATTTGATACTGTCATAAAATTTACCTTCCAGATCCAACTAAGAACAATGTAGCCCCATGTCTGCCATCAAATTATG
ATCTACGTGCAGCGGTCCCTATATACACTATTTAGTTTTACCCAGGCAATGTCGGAGCCAAGGGAAGATATTATTAAGGTAGAAATACAGTTATCCCCATXXXXXXXXXXTAGTACCTATGAAAAGAATATCATATTTGATACTGTCATAAAATTTACCTTCCAGGTCCAACTAAGAACAATGTAGCCCCATGTCTGCCATCAAATTATG
>Marker62634
ATCATGATATATAATTGTTAAGCTTAGACTGACCATGATAAACTCAGATCATTTGAAAACCGTGGCAAACCATTTGCTTTATTTAATCCAAGCCTTCAGAXXXXXXXXXXGATTTAACAAACGAAAAACATAAATGAGAAGAAAACAAAATGCACATAATTGAGTCAATTCATACACTGTTTTATAGTATCAAACCTGATTGTGATAAGT
ATCATGATATATAATTGTTAAGCTTAGACTGACCATGATAAACTCAGATCATTTGAAAACCGTGGCAAACCATTTGCTTTATTTAATCCAAGCCTTCAGAXXXXXXXXXXTACCGATTTAACAAACGAAAAACATAAATGAGAAGAAAACAAAATGCAATTGAGTCAATTCATACACTGTTTTATAGTATCAAACCTGATTGTGATAAGG
ATCATGATATATAATTGTTAAGCTTAGACTGACCATGATAAACTCAGATCATTTGAAAACCGTGGCAAACCATTTGCTTTATTTAATCCAAGCCTTCAGAXXXXXXXXXXGATTTAACAAACGAAAAACATAAATGAGAAGAAAACAAAATGCAAATAATTGAGTCAATTCATACACTGTTTTATAGTATCAAACCTGATTGTGATAAGT
>Marker120762
TACAACCTGTATTTTTATCCTGCCACAGGTAGAATGAACTGTATGTTAAAGCAACATGAGCACTATTTATAGGTAATCTGGGCAATTTGTTTCCCATTCAXXXXXXXXXXAGGTACAATATATTTGAAATACATATAAATCAATGATTAGTCTTTCAACAACTTGAGAATAAAATCGAAGTTTTCATAGGCAAATTAAATTTTTTTTAAA
TACAACCTGTATTTTTATCCTGCCACAGGTAGAATGAACTGTATGTTAAAGCAACATGAGCACTATTTATAGGTAATCTGGGCAATTTGTTTCCCATTCAXXXXXXXXXXAGGTACAATATATTGGAAATACATATAAATCAATGATTAGTCTTTCAACAACTTGAGAATAAAATCGAAGTTTTCATAGGCAAATTAATTTTTTTTTAAA
TACAACCTGTATTTTTATCCTGCCACAGGTAGAATGAACTGTATGTTAAAGCAACATGAGCACTATTTATAGGTAATCTGGGCAATTTGTTTCCCATTCAXXXXXXXXXXAGGTACAATATATTGGAAATACATATAAATCAATGATTAGTCTTTCAACAACTTGAGAATAAAATCGAAGTTTTCATAGGCAAATTAAATTTTTTTTAAA
>Marker17266
TAATTTTGATAATTACTGACTAATGATTGTCTAATGTTAAAAACAAGATCTGAGTGGATCTTTATTCAATTATTGGCTTTTTCACACTATAAACAAGACTXXXXXXXXXXCTGAAACCATTTCTGATGTTCTTCAGCGACAACAGAATGTTCAAATAAGCTACTGTGGTGTGGTACTCATATTGGATGTCAGCTTGGTACAATTTTCATT
TAATTTTGATAATTACTGACTAATGATTGTCTAATGTTAAAAACAAGATCTGAGTGGATCTTTATTCAATTATTGGCTTTTTCACACTATAAACAAGACTXXXXXXXXXXCTGAAACCATTTCTGATGTTCTTCAGCGATAACAGAATGTTCAAATAAGCTACTGTGGTGTGGTACTCATACTGGATGTCAGCTTGGTACAATTTTCATT
TAATTTTGATAATTACTGACTAATGATTGTCTAATGTTAAAAACAAGATCTGAGTGGATCTTTATTCAATTATTGGCTTTTTCACACTATAAACAAGACTXXXXXXXXXXCTGAAACCATTTCTGATGTTCTTCAGCGATAACAGAATGTTCAAATAAGCTACTGTGGTGTGGTACTCATATTGGATGTCAGCTTGGTACAATTTTCATT
TAATTTTGATAATTACTGACTAATGATTGTCTAATGTTAAAAACAAGATCTGAGTGGATCTTTATTCAATTATTGGCTTTTTCACACTATAAACAAGACTXXXXXXXXXXCTGAAACCATTTCTGATGTTCTTCAGCGATAACAGAATGTTCAAATAAGCTACTGTGGTGTGGTAGTCATATTGGATGTCAGCTTGGTACAATTTTCATT
>Marker80096
CTTTACTTTGAAAGACTGAGATTAGATGTGTTTTGTGGTTACTGTCACTCACTGGCAGAAAAGAATCATTTGGACATTGCCTTAGATGTCATTTGTATAGXXXXXXXXXXCATGCATAACTCAAGTACAGTATCTGATGGTAGAGAAGTTTAGGTTCCTTAGATATTTCAGTTCCTCTTTTTTCACAACTTTAACTAACTGTGCAAAGAG
CTTTACTTTGAAAGAGTGAGATTAGATGTGTTTTGTGGTTACTGTCACTCACTGGCAGAAAAGAATCATTTGGACATTGCCTTAGATGTCATTTGTATAGXXXXXXXXXXCATGCATAACTCAAGTACAGTATCTGATGGTAGAGAAGTTTAGGTTCCTTAGATATTTCAGTTCCTCTTTTTTCACAACTTTAACTAACTGTGCAAAGAG
CTTTACTTTGAAAGACTGAGATTAGATGTGTTTTGTGGTTACTGTCACTCACTGGTAGAAAAGAATCATTTGGACATTGCCTTAGATGTCATTTGTATAGXXXXXXXXXXCATGCATAACTCAAGTACAGTATCTGATGGTAGAGAAGTTTAGGTTCCTTAGATATTTCAGTTCCTCTTTTTTCACAACTTTAACTAACTGTGCAAAGAG
>Marker203534
CTCAATTTCTGTAGCATTTAGAACATCATTGGAGGAGATGCAAAGACTAACTGAACCTCCAAACTAATAGATAAAGCGTTGGAGGACCAAGACTTGGTATXXXXXXXXXXGGACAAAGGATTGGTCAAGACTTTGAGTTTGCCGGGAATATATCTGAGCTGGATGTCGATGTTGCAATGTGCGCACCAATGGCGGAATTCTTGGACTTAC
CTCAATTTCTGTAGCATTTAGTACATCATTGGAGGAGATGCAAAGACTAACTGAACCTCCAAACTAATAGATAAAGCGTTGGAGGACCAAGACTTGGTATXXXXXXXXXXGGACAAAGGATCGGTCAAGACTTTGAGTTTGCCGGGAATATATCTGAGCTGGATGTCGATGTTGCAATGTGCGCACCAATGGCGGAATTCTTGGACTTAC
>Marker160921
ACTTCACTACTATCGCCATTGTCGCTTGGTGTCTGCGTTCACCTTGGAAAATAGATCGCTTCGTCGTGTTTATACAAATTTAATTTGAAAAAGTTTTACAXXXXXXXXXXGGACTCTTGGTTTTGTGACATAAGTGGCGAGCGTTGATTGAATAACTTTGGCATGATTGAAGAAATGCTGGTCACACTGGATGACAATTTTTCCTATTAT
ACTTCACTACTATCGCCATTGTCGCTTGGTGTCTGCGTTCACCTTGGAAAATAGATCGCTTCGTTGTGTTTATACAAATTTAATTTGAAAAAGTTTTACAXXXXXXXXXXGGACTCTTGGTTTTGTGACATAAGTGGCGAGCGTTGATTGAATAACTTTGGCATGATTGAAGAAATGCTGGTCACACTGGATGACAATTTTTCCTATTAT
>Marker107560
AAATATCTGGGAGGACCGACCCCCGAAGAATTAGCCAGAGTCAGATTTTTCTACTTGGGCGAAGGGGATAAAGTGAAGTGCTTCAGTTGTGTGTCACTTCXXXXXXXXXXGCATTTACCTAGAACTGGTCCAAATACAAGTGAAACGTAAAGAACAATTGCATCCGTTACGTCACCGGAGTTTAAAGCACTGGTACCTGATTGCTATAAG
AAATATCTGGGAGGACCGACCCCCGAAGAATTAGCCAGAGTCAGATTTTTCTACTTGGGCGAAGGGGATAAAGTGAAGTGCTTCAGTTGTGTGTCACTTCXXXXXXXXXXGCATTTACCTAGAACTGGTCCAAATACAAGTGAAACGTAAAGAACAATTGCATCCGTTACGTCACCGGAGTTTAAAGCACTGGTACTTGATTGCTATAAG
>Marker273541
AACTATATATGTCCGAGGCAAACCGCATGTTTGTCACTATGAGGGGCAAATAATCAGTATCCAGTTCACATCAGCAGACTGGCTTCACAGTGGTGACATTXXXXXXXXXXTATGGGTCTTACAACAGTCCCATTGTGAGCCTTATATCTGCCAATTTATTGTACTTTATTATAATTTACCTTTATTGTAGGTAGCTGAGATCTGAATTAT
AACTATATATGTCCGAGGCAAACCACATGTTTGTCACTATGAGGGGCAAATAATCAGTATCCAGTTCACATCAGCAGACTGGCTTCACAGTGGTGACATTXXXXXXXXXXTATGGGTCTTACAACAGTCCCATTGTGAGCCTTATATCTGCCAATTTATTGTACTTTATTATAATTTACCTTTATTGTAGGTAGCTGAGATCTGAATTAT
>Marker21231
TTAATTCCTTGCATGTCAAAGAATGCAAAGTATTGTACATACTTTTACATATTATTACTTAGTCAAAAATCGTGTATTAGCAGGATATCGACATTCATAGXXXXXXXXXXCTACTATCCATCCAGACCTACCCGAGTTTCTGAATCCAGTGGAATAATGTGGTCTTAAAGCTGCAAAAATCACATACTGATAATCACGTGCTGCAGTTAC
TTAATTCCTTGCATGTCAAAGAATGCAAAGTATTGTACATATTTTTACATATTATTACTTAGACAAAAATCGTGTATTAGCAGGATATCGACATTCATAGXXXXXXXXXXCTACTAACCATCCAGACCTACCCGAGTTTCTGAATCCAGTGGAATAATGTGGTCTTAAAGCTGCAAAAATCACATACTGATAATCACGTGCTGCAGTTAC
>Marker64528
GTATTCTGCATAATGTGACTGAGTGGGACATTATGCTACATGTCTGCGGCATGATGCCCCAGTGCTAGACATCACTATAAACTGCCACACTGCAGACATCXXXXXXXXXXATATTATCGTCAGAAGGGAAGATATTAGTGGCAATAGGATATGAACATTCTTACTTCAAATATTTTAACTATCAACTACATGTATCCATACATACATCAT
GTATTCTGCATAATGTGACTGAGTGGGACATTATGCTACATGTCTGCGGCATGATGCCCCAGTGCTAGACATCACTATAAACTGCCACACTGCAGACATCXXXXXXXXXXATATTATGGTCAGAAGGGAAGATATTAGTGGCAATAGGATATGAACATTCTTACTTCAAATATTTTAACTATCAACTACATGTATCCATACATACATCAT
GTATTCTGCATAATGTGACTGAGTGGGACATTATGCTACATGTCTGCGGCATGATGCCCCAGTGCTAGACATCACTATAAACTGCCACACTGCAGACATCXXXXXXXXXXATATTATGGTCAGAAGGGAAGATATTAGTGGCAATAGGATATGAACATTCTTACTTCAAATAATTTAACTATCAACTACATGTATCCATACATACATCAT
>Marker247037
ATCTTTGAGAATGAATAATGTAAATAAATAAATAAATTCTCTCTTATTATAATAAACACTACTAAAAGACTGATTCTACTCGACATATGTTAGGATAGGAXXXXXXXXXXGTTTAGTAAAGAACATTTAAGACATGATTCTGAAAACAATTAATTAGTACAGGCATGTGTGTATATATTGGAACAGCTTAAGTGAAATGGACAATACAAC
ATCTTTGAGAATGAATAATGTAAATAAATAAATAAGTTCTCTCTTATTATAATAAACACTACTAAAAGACTGATTCTACTCGACATATGTTAGGATAGGAXXXXXXXXXXGTTTAGTAAAGAACATTTAAAACATGATTCTGAAAACAATTAATTAGTACAGGCATGTGTGTATATATTGGAACAGCTTAAGTGAAATGGACAATACAAC
>Marker215670
CTTAAGCAGAAATGCAAACTTAGTACACTCACATTGTTACAGGAAAAGATGAATAAAAAAGATATATATAGCACCTCACCAGAAGTTTCATCAGTCAGATXXXXXXXXXXAAACTCTGCTCCAACGATGATGAATCCAGAGACTTTACTTGACAAAAACACACCTGACTCTAGAGGAAATGCAAAGGAGCATTCTAAAACTGGCTGTGAT
CTTAAGCAGAAATGCAAACTTAGTACACTCACATTGTTACAGGAAAAGATGAATCAAAAAGATATATATAGCACCTCACCAGAAGTTTCATCAGTCAGATXXXXXXXXXXAAACTCTGCTCCAACGATGATAAATCCAGAGACTTTACTTGACAAAAACACACCTGACTCTAGAGGAAATGCAAAGGAGCATTCTAAAACTGGCTGTGAT
>Marker120510
GTATATTTTTGCCCCAAAATGAGCGGTAAATATTGAACATCTTGTAAGAAAATGACGCAAACCTCCTTTTTATATTCCTGATTATATTAAAGGGAACAGGXXXXXXXXXXACTCGTCTTTTGTGACAATAAGTCTGGTCCCTACTCGTTTGTTATGTTACATGGTGAACTCCCTAATCATCACTTTTCCAAGGAGGCGGACAGGATGTGT
GTATATTTTTGCCCTAAAATGAGCGGTAAATATTGAACATCTTGTAAGAAAATGACGCAAACCTCCTTTTTATATTCCTGATTATATTAAAGGGAACAGGXXXXXXXXXXACTCGTCTTTTGTGACAATAAGTCTGGTCCCTACTCGTTTGTTATGTTACATGGTGAACTCCCTAATCATCACTTTTCCAAGGAGGCGGACAGGATGTGT
GTATATTTTTGCCCCAAAATGAGCGGTAAATATTGAATATCTTGTAAGAAAATGACGCAAACCTCCTTTTTATATTCCTGATTATATTAAAGGGAACAGGXXXXXXXXXXACTCGTCTTTTGTGACAATAAGTCTGGTCCCTACTCGTTTGTTATGTTACATGGTGAACTCCCTAATCATCACTTTTCCAAGGAGGCGGACAGGATGTGT
>Marker116725
TATGTTGACCAGGTCAAGAATAAGTTCAGTTTCCATGATTATATGACGTCATTTAGAGGAGTTATGCCCCCTGTTTGCCCTCATTATGACTTTGTTTCCAXXXXXXXXXXACTTTTTATCATACCTTTGGTTTCAGGACCCTTACTTGACCATCAGGACCAAGACTTGTTTGATTTCAGACCAGTTTTGGCATGTAGATTTATCTTGATA
TATATTGACCAGGTCATGAATAAGTTCAGTTTCCATGATTATATGATGTCATTTAGAGGAGTTATGCCCCCTGTTTGCCCTCATTATGACTTTGTTTCCAXXXXXXXXXXACTTTTTATCATACCTTTGGTTTCAGGACCCTTACTTGACCATCAGGACCAAGACTTGTTTGATTTCAGACCAGTTTTGGCATGTAGATTTATCTTGATA
>Marker82830
ATATTTTAAAAGCAATAAATGTTATCCTGCTGCAAACGTCTTATACATATTTTTATTACTATGTATTCTTGAGCAGACAGGGTTTTTTGTTACAAATTAAXXXXXXXXXXAGCCTTTAAGTGTTTCAGGATTAAATTGGATAAACCTCTTTTAGTTCATCCGTTCAACAGTTATTTTAGTACTTCGGATTCTAAAACGAGTTTGGATTGG
ATATTTTAAAAGCAATAAATGTTATCCTGCTGCAAACGTCTTATACATATTTTTATTACTATGTATTCTTGAGCAGACAGGGTTTTTTGTTACAAATTAAXXXXXXXXXXAGCCTTTAAGTGTTTCAGGATTAAATTGGATAAACCTCTTTTAATTCATCCGTTCAACAGTTATTTTAGTACTTCGGATTCTAAAACGAGTTTGGATTGG
ATATTTTAAAAGCAACAAATGTTATCCTGCTGCAAACGTCTTATACATATTTTTATTACTATGTATTCTTGAGCAGACAGGATTTTTTGTTACAAATTAAXXXXXXXXXXAGCCTTTAAGTGTTTCAGGATTAAATTGGATAAACCTCTTTTAATTCATCCGTTCAACAGTTATTTTAGTACTTCGGATTCTAAAACGAGTTTGGATTGG
>Marker181088
CCTAATTGCCATATAGCATTTGTAACATGATTACAGTATGGAGACTTTTTAAATAAAAATAAATAAATAAATCCACGCTCAAAATATCAATACATTTCCAXXXXXXXXXXACATATATCAGATCTGGATAGATGCGGTTTGTTAGGAGCAATCAGCAGAACAAAACAATATATACGACAATCTAGCAGTGCATTATATTACGGCAGATCT
CCTTATTGCCATATGGCATTTGTAACATGATTACAGTATGGAGACTTTTTAAATAAAAATAAATAAATAAATCCACGCTCACAATATCAATACATTTCCAXXXXXXXXXXACATATATCAGATCTGGATAGATGCGGTTTGTTAGGAGCAATCAGCAGAACAAAACAATATATACGACAATCTAGCAGTGCATTATATTACGGCAGATCT
>Marker239899
AACAAGAAAATGCCTTGGCACTGGTGTGCAAAAGACAAAAGGTAAAAGAAAAGTAAATAGTGTGACCACTACAATGCATCTCTTATAACATCCTCGAATAXXXXXXXXXXAGAATTAGTGAATGCTGAAAAAACTGTGGAGCCCTTGACCATAGCAAGAGATCCATTTGACCAATCCTTCTCCCTTCAGAAGCAGCTAAATAGAACTGTA
AACAAGAAAATGCCTTGGCACTGGTGTGCAAAAGAAAAAAGGTAAAAGAAAAGTAAATAGTGTGACCACTACAATGCATCTCTTATAACATCCTCGAATGXXXXXXXXXXAGAATTAGTGAATGCTGAAAAAACTGTGGAGCCCTTGACCATAGCAAGAGATCCATTTGACCAATCCTTCTCCCTTCAGAAGCAGCTAAATAGAACTGTA
>Marker208377
CTTAAGCCTGCATATCATTGATAACATTCAATTTTGCCACAGGTTGGTATATGTGACACGCCTGCAACATGGGATTGAAGAATCATAAATATTGCAATATXXXXXXXXXXACGCTGCAAATATCATTCAAATTGTAACTAAATAACTCTGGAATTTCCTTTAATTTTTTAATGACATAAACTACTCAAGTGTCGGTACAATTAAAAAATA
CTTAAGCCTGCATATCATTGATAACATTCAATTTTGCCACAGGTTGGTATATGTGACACGCCTGCAACATGGGATTGAAGAATCATAAATATTGCAATATXXXXXXXXXXACGCTGCTAATATCATTCAAATTGTAACTAAATAACTCTGGAATTTCCTTTAATTTTTTAATGACATAAACTACTCAAGTGTCGGTACAATTAAAAAATA
>Marker134964
AGTCTCTTGAAGAACTGCATCCCACATCAGCACTACCGAACATCCCGATCTAGCTCTCTGTTTATGATGGTACTTCTGCTGTCCTTCGCACTCTCAACGAXXXXXXXXXXTATGCTGGTGGTGTAGAGTACCCATTAAGTTGGAGGAAGCCTGATTTTCTGGAGGAAGCCAACAACCCAGGATGGACTGCCACTGTTCCAAACAAATTAA
AGTCTCCTGAAGAACTGCATCCCACATCAGCACTACCGAACATCCCGATCTAGCTCTCTGTTCATGATGGTACTTCTGCTGTCCTTCGCACTCTCAACGAXXXXXXXXXXTATGCTGGTGGTGTAGAGTACCCATTAAGTTGGAGGAAGCCTGATTTTCTGGAGGAAGCCAACAACCCAGGATGGACTGCCACTGTTCCAAACAAATTAA
>Marker35591
AACGGGTGGGTGGGTGTGGTATAGTCAAATATTGTATACAGTACGTAATGAGTTTAACGTTATATATTATTAGTTTTACAAAGTGTCATTTATATATTCAXXXXXXXXXXATTCTATTTGGGCACGGAGACTACTCAAGATGAAACATATTTTAATATTGCAGGTCTAGCATACAATGCACGTGGCAAACATCACGATGCTAGGTAAAGA
AACGGGTGGGTGGGTGTGGTATAGTCAAATATTGTATACAGTACGTAATGAGTTTAACGTTATATAGTTTTACAAAGTGTCATTTATATATTCAGGAGCAXXXXXXXXXXATTCTATTTGGGCACGGAGACTACTCAAGATGAAACATATTTTAATATTGCAGGTCTAGCATACAATGCACGTGGCAAACATCACGATGCTAGGTAAAGA
AACGGGTGGGTGGGTGTGGTATAGTCAAATATTGTATACAGTACGTAATGAGTTTAACGTTATATATTATTAGTTTTACAAAGTGTCATTTATATATCCAXXXXXXXXXXATTCTATTTGGGCACGGAGACTACTCAAGATGAAACATATTTTAATATTGCAGGTCTAGCATACAATGCACGTGGCAAACATCACGATGCTAGGTAAAGA
>Marker100887
AAACAAAATAGCCCTGGTGCATATGAATGTGTATCAAAAACAGAGACAAATTCAGGAAATATAAAAGGAACTTAATCAGGATAGTGTTGCTTCAAGGCAAXXXXXXXXXXAGGTCTAATGAAGTATTCCTAACCCAACCACGATTTATGAAATTCAATTTGGCTAAGTACTAGGCATACTCAATTGTACTTTGCTGTAATGGAAATAAAA
AAACAAAATAGCCCTGGTGCATATGAATGTGTATCAAAAACAGAGACAAATTCAGGAAATATAAAAGGAACTTAATCAGGATAGTGTTGCTTCAAGGCAAXXXXXXXXXXAGGTCTAATGAAGTATTCCTAACCCAACCATGATTTATGAAATTCAATTTGGCTAAGTACTAGGCATACTCAATTGTACTTTGCTGTAATGGAAATAAAA
AAACAAAATAGCCCTGGTGCATATGAATGTGTATCAAAAACAGAGACAAATTCAGGAAATATAAAAGGAACTTAATCAGGATAGTGTTGCTTCAAGGCAAXXXXXXXXXXAGGTCTAATGAAGTATTCCTAACCCAACCATGATTTATGAAATTCAATTTGGCTAAGTACTGGGCATACTCAATTGTACTTTGCTGTAATGGAAATAAAA
>Marker229106
CTTTCTTTAACTTATGTCCAACAATAACAGTAGTAGGACATATTGTGATGCATTTGTCCCTACATCAATCTGTCCGTTCATACGCAAGTTTAACATTCAGXXXXXXXXXXAGTCAAACAAATGTGCACAGAAAACTTAGATTATAAATATTTTATAGATTAATGATGTATGAGAAATTCAAGGTTAACAGAAATTAAACTATCGGAATAG
CTTTCTTAACTTAAGTCCAACAATGACAGTAGTAGGACATATTGTGATGCATTTGTCCCTACATCAATCTCTCCGTTCATACGCAAGTTTAACATTCAGAXXXXXXXXXXAGTCAAACAAATGTGCACAGAAAACTTAGATTATAAATATTTTATAGATTAATGATGTATGAGAAATTCAAGGTTAACAGAAATTAAACTATCGGAATAG
>Marker144117
AACAGCTAAGTTATCTGGAAGTTCAGGTTATGACAGGCTCATGGATTTGATAGAAAGAAGGTTCATGCCAAAAAAGCAAAATGGAAATTTACAGAGTACAXXXXXXXXXXCAATTTATCAATTCTTTAACTGACAGTGAATTTAGGTTAAGAATACAACAGGCACATCCTAAAACCGTTGATGGAGCAATTCAGATTGGAGTAGAACTAG
AACAGCTAAGTTATCTGGAAGTTCAGGTTATGACAGGCTCATGGATTTGATAGAAAGAAGGTTCATGCCAAAAAAACAAAATGGAAATTTACAGAGTACAXXXXXXXXXXCAATTTATCAATTCTTTAACTGACAGTGAATTTAGGTTAAGAATACAACAGGCACATCCTAAAACCGTTGATGGAGCAATTCAGATTGGAGTAGAACTAG
>Marker45809
TATTTCACACGTATAATCTGATTGAATTTTCTGCCGCTAACGTTATCTGGTATACTCACAAAAGTGAAACTTGTTTAATGATCACTGTACAGTACGGCATXXXXXXXXXXTCACAATGCATGCTTCTGACTGCTAAGTCTTCGCCTTTCTTCGTCTAAAGTAGCATCGCAGTCTCTCGCACCATTTTCAAGAAACGAGCAAAGTCACTAA
TATTTCACACGTATAATCTGATTGAATTTTCTGCCGCTAACGTTATCTGGTATACTCACAAAAGTGAAACTTGTTTAATGATCACTGTACAGTACGGCATXXXXXXXXXXTCACAATGCATGCTTCTGACTGCTAAGTCTTCGCCTTTCTTCGTCTAAAGTAGCATCGCAGTCTCTCGCACCATTTTCAAGAAACGAGTAAAGTCACTAA
AATTTCACACGTATAATCTGATTGAATTTTCTGCCGCTAACGTTATCTGGTATACTCACAAAAGTGAAACTTGTTTAATGATCACTGTACAGTACGGCATXXXXXXXXXXTCACAATGCATGCTTCTGACTGCTAAGTCTTCGCCTTTCTTCGTCTAAAGTAGCATCGCAGTCTCTCGCACCATTTTCAAGAAACGAGCAAAGTCACTAA
>Marker136505
CATTTGCTCCGATTAGTAATTACTTATTGTACGAACACCACTTTTATATTATTCCCGATCCCTTTCGCGGAATTAATATCTTAAATTCCTTGTGGTACTGXXXXXXXXXXCACCTGTACGTTTCCCTCATCATGTGCTACCGATAAGTAATTTGATCTCTTGAGAAATTCTGGAAGCCTTACAGTCAGTCAGGTTGGAACGTCAGTTTCA
CATTTGCTCCGATTAGTAATTACTTATTGTACGAACACCACTTTTATATTATTCCCGATCCCTTTCGCGGAATTAGTATCTTAAATTCCTTGTGGTACTGXXXXXXXXXXCACCTGTACGTTTCCCTCATCATGTGCTACCGATAAGTAATTTGATCTCTTGAGAAATTCTGGAAGCCTTACAGTCAGTCAGGTTGGAACGTCAGTTTCA
>Marker114582
TTTCTGACCGGTGGACTTCAAATTAGAAATAAATAATTTCCATATGAGTGATTATACATTGTATATTGTATTATGTTTCAGCAGCTTGTACATATGAATGXXXXXXXXXXATCCACTCATGCATTTGTTTTGCCTTCAGGGAAAACATTAATTACTATGTCAATAACAGTAATTCTGTTTATGTATGCCCCTTTGACAGAATAAGTTACT
TTTCTGACCGGTGGACTTCAAATTAGAAATAAATAATTTCCATATGAGTGATTATACATTGTATATTGTATTATGTTACTCTCAGCAGCTTGTACATATGXXXXXXXXXXATCCACTCATGCATTTGTTTTGCCTTCAGGGAAAACATTAATTACTATGTCAATAACAGTAATTCTGTTTATGTATGCCCCTTTGACAGAATAAGTTACT
TTTCTGACCGGTGGACTTCAAATTAGAAATAAATAATTTCCATATGAGTGATTATACATTGTATATTGTATTACGTTACTCTCAGCAGCTTGTACTTATGXXXXXXXXXXATCCACTCATGCATTTGTTTTGCCTTCAGGGAAAACATTAATAACTATGTCAATAACAGTAATTCTGTTTATGTATGCCCCTTTGACAGAATAAGTTACT
>Marker83089
TTATTTTTATATTTCTTGGTAACCTTTCAAGGAATAATAATATATATTATGTTATCATGTGCAGTGCATGCTCAGCCATTTAACATCATCATCAGCAACAXXXXXXXXXXTACTCTATTTTATTTTATGTGAAATAATTTCACTGCCATGTCGATAAAAAGATCGTGATAAAAAAGTCATTCTTAGATGTTTACATTGCCAAGTAGAATA
TTATTTTTATATTTCTTGGTAACCTTTCAAGGAATAATAATATATATTATGTTATCATGTGCAGTGCATGCTCAGCCATTTAACAACATCATCAGCAACAXXXXXXXXXXTGAAATAATTTCACTGCCATGTCGATAAAAAGATCGTGATAAAAAAGTCATTCTTAGATGTTTACATTGCCAAGTAGAATATGGCTGTCTTTAATTAAAG
>Marker257787
TAATCAGACTGTAATTTAGTCTGAATCAGCTAGCATTCAGACACAGACAATTAACTTGCTGTATACACTAGGGAAGATGTAAATGCAGAAAGGTGACTTGXXXXXXXXXXTTCTTGCACAGGAGAAAGAAAGAAATATACTCGGTGATATAAATAAGGAGCTCCTCAATACTCAAATAAGGAACAAATGGATGGAATTTACTGAATCATT
TAATCAGACTGTAATTTAGTCTGAATCAGCTAGCATTCAGACACAGACAATTAACTTGCTGTATACACTAGGGAAGATGTAAATGCAGAAAGGTGACTTGXXXXXXXXXXTTCTTGCACAGGAGAAAGAAAGAAATATACTCGGTGATATAAATAAGGAGCTCCTCAGTACTCAAATAAGGAACAAATGGATGGAATTTACTGAATCATT
>Marker77081
ATGATACATCCACCTGACGAAATACATTACCAGTTTTTGAAGCAACTACCAGAACCATCACTAACATCTCTTCTGGAAATCGTCAATGATTTATGGATTAXXXXXXXXXXTGTATGGCTCTTAGGAACCAACTTTCTAGAATGGAAACATTTATTCATAAAGCGTTGATCAAAAAGGAACATTTAGAATCGGTTTTCTTTGATATGGAAA
ATGATACATCCACCTGACGAAATACATTACCAGTTTTTGAAGCAACTACCAGAACCATCACTAACATCTCTTCTGGAAATCGTCAATGATTTATGGATTAXXXXXXXXXXTGTATGGCTCTTGGGAACCAACTTTCTAGAATGGAAACATTTATTCATAAAGCGTTGATCAAAAAGGAACATTTAGAATCGGTTTTCTTTGATATGGAAA
ATGATACATCCACCTGACGAAATACATTACCAGTTTTTGAAGCAACTACCAGAACCATCACTAACATCTCTTCTGGAAATCGTCAATGATTTATGGATTAXXXXXXXXXXTGTCTGGCTCTTGGGAACCAACTTTCTAGAATGGAAACATTTATTCATAAAGCGTTGATCAAAAATGAACATTTAGAATCGGTTTTCTTTGATATGGAAA
>Marker123110
TGAATTTTCATTGATTTTTATGCATATTCCTTTGCATATTGTGGATTTCTGTTTTCAGACCTGTTATATCACAAGTGGTTATATTGATACCAGTGTCTGTXXXXXXXXXXTAGCTGCATCTCTCTTTGGTCCAATGCTTTTCGACTATTGGTTTGTCAGTTCTGTTTAATGGTCAGATAGAGCAGGTATATGCAACTTCCTCCAGGTTAT
TGAATTTTCATTGATTTTTATGCATATTCCTTTGCATATTGTGGATTTCTGTTTTCAGACCTGTTATATCACAAGTGGTTATATTGATACCAGTGTCTGTXXXXXXXXXXTAGCTGCATCTCTCTTTGGTCCAATGCTTTTTGACTATTGGTTTGTCAGTTCTGTTTAATGGTCAGATAGAGCAGGTATATGCAACTTCCTCCAGGTTAT
>Marker197924
CCGATGGGGGATTGTGACTGGGGAGAATGATTCTTGAAACATAACTGGTAGGCATCCATTAAGGGTGAATAGACTCACACTGTCTGTAATGGTCTACCAAXXXXXXXXXXGAAGACCACCCTTTCTGCTGCCTTGTGATCTCTTGGAACTGGAAAATCTTTTGTGTAAGCTCTTGGGCAAGCATAGAGTGCAGGAGATCTGGATGAGAAG
CCGATGGGGGATTGTGACTGGGGAGAATGATTCTTGAAACATAACTGGTAGGCATCCATTAAGGGTGAATAGACTCACACTGTCTGTAATGGTCTACCAAXXXXXXXXXXGAAGACCACCCTTTCTGCTGCCTTGTGAACTCTTGGAACTGGAAAATCTTTTGTGTAAGCTCTTGGGCAAGCATAGAGTGCAGGAGATCTGGATGAGAAG
>Marker62786
TCTTTAAATTCTTGTTATTACTACGCCTCCTGAGTGGATGATCATATCAACATGGGGTTTTCACTAAAAGACTTATGATGTCTTGTTGATCCTACATAAAXXXXXXXXXXTGCTCCTAAAAGAAACTGGTTCCAATCTCTTTGGATAATCATATCAACATGGGTTTTCACTAAAAGATTTATCATGTGCAGACAGTCATAAATGAAAATG
TCTTTAAATTCTTGTTATTACTACTCCTCCTGAGTGGATGGTCATATCAACATGGGGTTTTCACTAAAAGACTTATGATGTCTTGTTGATCCTACATAAAXXXXXXXXXXTGCTCCTAAAAGAAACTGGTTCCAATCTCTTTGGATAATCATATCAACATGGGTTTTCACTAAAAGATTTATCATGTGCAGACAGTCATAAATGAAAATG
>Marker121932
TTAAAATGTTTGACAGTGTCTTTCTCAAGTATCATATCTGCCGCTTTCTCGGCAATCATGATCGTTGGGGCATTTGTATTTCCTGAAACTAAATTCGGCAXXXXXXXXXXTGGTATACGGTCACGGCAAGGTGACGTATTACACATTCCCAGTACGAATCGGTATCAAAGTCGTACTGGGAGCAGAAAGCAAATTTCAGGTCTTTTTGTG
TTAAAATGTTTGACAGTGTCTTTCTCAAGTATCATATCAGCCGCTTTCTCGGCAATCATGATCGTTGGGGCATTTGTATTTCCTGAAACTAAATTCGGCAXXXXXXXXXXTGGTATACGGTCACGGCAAGGTGACGTATTACACATTCCCAGTACGAATCGGTATCAAAGTCGTACTGGGAGCAGAAAGCAAATTTCAGGTCTTTTTGTG
>Marker280125
[truncated: 12,180 more rows]

## Sheet: Table S6
Table S6. Marker information and their genetic positions on each linkage group
LG1	position	LG2	position	LG3	position	LG4	position	LG5	position	LG6	position	LG7	position	LG8	position	LG9	position	LG10	position	LG11	position	LG12	position	LG13	position	LG14	position	LG15	position	LG16	position	LG17	position	LG18	position	LG19	position
Marker88393	0	Marker194819	0	841CF	0	260GH	0	Marker180488	0	1GF	0	HCUCA64	0	Marker276356	0	624CH	0	Marker233389	0	290GH	0	Marker232414	0	Marker214701	0	Marker214347	0	Marker198648	0	531GF	0	Marker119006	0	429GH	0	Marker157508	0
Marker83977	0	Marker105397	0	398GF	0	87GF	0.966	923GF	0.019	631CH	5.022	812GF	0	Marker39309	16.443	Marker148649	0	737CH	0	802GH	0	Marker206913	0	Marker264118	0	Marker212549	0	Marker69285	0	Marker30500	0	Marker114887	0	435GH	0	Marker201789	6.972
Marker247840	0	Marker32084	0	215GH	1.953	351CH	2.26	693GH	1.657	452GH	5.022	623CF	0.645	Marker189802	16.443	Marker230914	0	HCUCA89	0	336GF	0	Marker45251	0	Marker239222	0	Marker220859	0	Marker81466	1.29	397GH	0	Marker251409	0.041	671GF	0	Marker6633	7.684
Marker226348	0	Marker90402	0.641	311CF	5.248	Marker156320	5.065	641CH	1.676	428CF	17.285	261GF	1.611	Marker95265	17.417	Marker284605	0	606GH	0	332GH	1.966	Marker160736	0	Marker83318	0	Marker14270	0	436CF	1.29	148CH	12.613	Marker104883	0.041	Marker205319	0	326GF	9.443
Marker75153	0	Marker86824	0.641	828GH	9.228	667CF	12.9	HCUCA11	5.375	747CH	18.575	693CF	2.256	Marker281119	31.729	Marker239463	0	378GH	0	304CH	3.256	Marker199464	0	Marker49673	0	Marker198726	0	Marker206510	1.29	762CH	15.904	Marker247353	0.041	Marker84512	1.705	Marker10493	10.868
Marker213884	0	Marker230423	0.641	222GF	9.874	773GF	14.19	Marker271527	8.376	766CH	20.541	Marker200788	2.897	Marker29657	31.729	Marker83106	0	722GH	0	430CF	4.222	Marker249795	0	Marker251080	0	Marker195141	0	Marker64148	1.29	140CH	19.898	Marker285671	0.041	Marker80467	3.632	803GF	13.655
Marker99652	0	Marker239195	0.641	HCUCA66	13.925	Marker229824	19.61	83GF	10.019	Marker244780	27.288	394GH	2.897	Marker198208	31.729	Marker91531	3.044	346GH	0	Marker199583	8.262	651CH	0	Marker175125	0.966	Marker67541	0	Marker48886	1.931	Marker187189	20.219	Marker153648	4.73	Marker249647	11.854	246CF	17.192
Marker239477	0	Marker235814	0.641	587GF	16.207	Marker149825	19.61	743GH	10.352	395CH	28.002	51GH	3.871	Marker72352	34.064	Marker112685	3.044	384GH	0	509CF	9.18	Marker215325	0	Marker215906	0.966	Marker93755	1.29	Marker188204	6.183	Marker265632	21.426	Marker115328	9.418	Marker126119	11.854	Marker120243	19.501
Marker24617	0.645	Marker113295	0.641	391GH	20.877	923CH	21.255	Marker206135	15.329	500GH	28.967	Marker202178	4.845	Marker237385	34.064	Marker186521	3.699	943GH	0	91GF	11.488	Marker260996	0	Marker150704	1.931	Marker281625	1.29	Marker261516	9.561	386CF	25.855	Marker224465	11.179	288GH	19.943	Marker126981	22.202
Marker58147	0.645	Marker78520	0.641	265CF	23.839	927GF	22.23	Marker193260	20.333	530GH	30.92	Marker140306	5.486	Marker154199	38.212	Marker144105	3.699	544GH	0.321	302GH	13.454	Marker171619	0	Marker275485	1.931	Marker22427	1.29	347fg	11.228	157CF	28.808	Marker201440	12.345	Marker189041	30.946	Marker202863	27.619
Marker133968	0.645	Marker216943	0.962	155CH	24.16	740CF	22.23	Marker284786	25.096	HCUCA80	32.215	Marker81668	5.486	Marker100474	38.857	Marker201819	4.309	535GH	1.286	956CH	14.42	Marker114164	0.645	Marker279165	1.931	Marker90219	8.42	Marker264491	13.883	Marker165828	38.048	Marker164886	12.345	Marker125296	30.946	Marker233127	31.678
Marker81764	0.645	Marker213288	1.282	Marker112046	26.298	Marker54039	22.23	487GH	28.368	487CH	32.86	Marker75954	20.197	Marker148019	38.857	598GH	4.353	99GF	1.286	724CF	14.74	Marker56482	0.645	Marker156176	2.572	Marker116795	8.42	Marker280681	13.883	958GF	40.672	Marker270390	12.992	Marker76551	30.946	Marker265184	34.366
Marker177439	0.645	Marker154280	1.282	380GH	28.436	Marker198801	32.767	Marker199226	33.875	804CH	35.142	Marker257478	20.197	Marker228811	39.177	Marker196898	4.937	385GF	1.286	Marker167165	15.714	Marker92998	1.936	Marker80544	2.572	Marker281159	9.061	Marker259961	13.883	Marker97426	46.947	Marker122572	17.264	Marker104204	34.72	Marker199524	34.366
Marker284367	0.645	Marker167883	1.282	608GH	28.756	Marker178679	43.305	Marker52335	34.235	307CF	35.462	Marker150633	27.549	Marker126933	39.823	Marker90987	4.937	198CF	17.498	Marker42511	16.723	Marker124744	1.936	Marker191329	2.572	Marker161758	9.702	Marker173746	15.529	Marker25937	46.947	HCUCA07	17.264	Marker211145	35.104	Marker79242	37.092
328GH	0.645	Marker66824	1.282	219CH	30.051	Marker201093	53.843	Marker70555	35.542	Marker151358	36.436	941CF	34.381	Marker23060	40.143	Marker23557	4.937	Marker144587	28.235	Marker84603	19.344	Marker147159	1.936	Marker54891	2.572	Marker4930	9.702	536GH	15.849	Marker61085	46.947	Marker221881	19.372	Marker207817	35.104	Marker94589	47.157
Marker189501	0.645	Marker113738	1.282	Marker206002	31.346	Marker274665	55.151	322GF	35.863	Marker275665	36.436	Marker285176	34.381	Marker82141	40.464	956GF	5.671	Marker191944	28.235	Marker69733	22.048	Marker273466	1.936	223GF	2.572	648GF	10.343	Marker87377	15.849	Marker125593	47.588	Marker216605	22.378	Marker107274	36.669	Marker168512	47.656
Marker243831	0.645	Marker50023	1.603	371CH	32.32	Marker118507	56.796	HCUCA48	36.504	Marker261674	36.436	Marker7006	35.026	Marker16658	40.464	Marker279447	8.341	Marker138949	28.235	Marker270006	22.048	Marker273983	1.936	Marker170908	2.572	Marker130670	10.343	Marker184955	16.957	Marker125063	47.588	Marker195802	22.378	Marker88646	36.669	Marker72514	47.656
Marker6368	0.645	Marker89678	1.603	Marker208731	32.965	Marker233371	56.796	268CF	38.456	650CH	46.161	Marker122168	35.026	Marker136548	40.464	Marker8968	8.341	Marker282160	28.235	Marker65114	29.831	Marker189523	1.936	Marker93024	2.572	Marker263188	10.343	Marker207295	16.957	Marker136167	47.588	Marker237910	24.748	Marker88261	36.669	Marker87671	49.605
Marker138699	0.645	Marker8967	1.603	644GH	34.61	435CH	56.796	Marker265224	41.418	331fg	46.849	Marker217917	35.026	Marker23159	40.464	Marker265198	8.341	Marker101417	28.235	Marker134762	30.492	Marker126259	1.936	Marker169658	2.572	658GF	10.343	Marker261654	21.211	Marker244420	47.588	Marker1851	24.748	Marker27648	36.669	Marker52501	49.605
Marker151368	0.645	Marker206630	1.923	806CF	35.256	Marker252179	56.796	Marker155116	41.418	217CF	47.361	Marker189733	35.026	Marker49302	40.464	Marker125967	8.341	Marker201764	28.235	Marker148641	31.491	Marker221045	1.936	Marker46673	2.572	104CH	10.343	Marker124646	21.211	Marker177040	60.105	Marker178991	24.748	Marker57463	36.669	Marker125950	51.554
Marker66339	0.645	788GH	1.923	Marker269607	35.256	Marker171744	56.796	Marker237591	41.739	Marker160804	47.873	708fg	35.347	Marker47902	40.464	Marker273541	8.341	Marker222682	28.235	Marker194498	42.799	Marker226492	1.936	Marker206011	2.893	Marker283335	10.343	Marker226773	23.874	Marker98383	60.105	Marker85589	24.748	Marker117784	36.669	Marker281854	51.554
Marker193335	0.645	Marker6361	1.923	385CH	42.202	Marker222925	56.796	HCUCA70	43.046	Marker222330	52.165	Marker9870	35.347	44fg	40.464	Marker104306	8.341	Marker207767	28.881	Marker159890	42.799	Marker284210	1.936	Marker164179	3.213	Marker38522	10.343	Marker59105	23.874	Marker139511	60.105	Marker33573	24.748	Marker115205	36.669	860GH	51.554
Marker12484	0.645	Marker239253	3.871	Marker211889	43.822	Marker120311	56.796	747GH	45.355	Marker223196	52.165	Marker240975	37.655	Marker52612	40.464	Marker188310	8.341	Marker197819	28.881	Marker166847	60.357	Marker168609	1.936	Marker207162	3.213	Marker182955	20.738	Marker139464	23.874	Marker131731	60.105	73GF	28.523	Marker215612	36.669	Marker250994	51.554
Marker268378	0.645	Marker156681	3.871	Marker205272	43.822	Marker270638	56.796	357GF	50.266	Marker126301	55.743	Marker240369	37.655	286CF	40.464	Marker189826	14.559	Marker83356	28.881	Marker169645	61.169	Marker270607	1.936	Marker202768	3.213	Marker142624	20.738	Marker86167	25.804	Marker171614	64.223	252CF	28.523	Marker88632	36.669	Marker160056	51.554
Marker53214	1.29	Marker66848	4.846	Marker265356	46.132	Marker217370	56.796	Marker228789	50.911	Marker104124	55.743	Marker224362	39.621	Marker47630	40.464	Marker253623	14.559	Marker200626	28.881	Marker80598	61.169	Marker212117	1.936	569CH	3.213	212GF	20.738	Marker71093	26.538	Marker197619	64.223	Marker257873	28.523	Marker186880	36.669	Marker239050	51.554
Marker13745	1.29	Marker227877	4.846	Marker156950	49.67	Marker278824	56.796	833fg	58.583	Marker285374	55.743	Marker223378	39.621	Marker282730	41.585	413GF	14.559	Marker224359	28.881	Marker75560	61.6	Marker184042	1.936	Marker100757	3.213	Marker35207	21.166	609fg	32.881	Marker255144	68.275	Marker231147	28.523	Marker70963	36.669	Marker134133	51.554
Marker271640	1.29	Marker200124	4.846	Marker230828	50.802	Marker235117	56.796	Marker274386	58.583	Marker155701	70.338	467CH	39.621	Marker117762	43.279	Marker558	14.559	Marker94500	41.972	Marker37509	61.6	Marker138716	3.226	Marker221895	3.213	Marker208866	21.166	Marker127860	32.881	Marker257899	68.275	Marker267020	28.523	Marker70753	36.669	Marker228857	51.554
Marker16064	1.29	Marker264751	4.846	Marker67724	50.802	Marker161573	56.796	Marker166156	58.583	Marker33252	70.338	Marker160048	39.621	Marker199249	43.279	Marker139933	14.559	Marker128954	43.617	Marker211866	61.6	Marker269036	3.226	Marker71142	3.213	Marker264465	22.028	Marker96871	32.881	Marker162610	68.275	Marker273509	28.523	Marker151856	36.669	Marker12064	51.554
Marker87661	1.29	Marker261146	4.846	Marker117528	64.335	Marker48240	58.441	Marker276337	58.583	Marker104431	70.338	Marker99948	39.621	187CF	45.143	Marker160598	14.559	Marker171342	43.937	Marker91940	61.6	Marker126622	3.226	Marker102599	3.213	Marker86229	22.456	Marker164945	33.202	341CF	68.275	Marker115713	28.523	Marker88563	36.669	Marker217762	51.554
Marker138787	1.29	Marker116725	5.811	Marker255748	64.335	Marker197625	58.441	Marker129705	58.583	Marker181226	70.338	Marker84883	39.621	Marker10310	47.338	Marker150564	14.559	465CH	44.263	Marker130721	61.6	Marker185964	3.226	Marker240016	3.534	Marker37464	23.764	123CH	33.202	Marker210311	68.275	Marker189034	28.523	Marker87037	36.669	Marker253616	51.554
Marker141807	1.29	Marker24725	5.811	Marker123295	64.335	Marker273006	58.441	Marker135650	58.583	Marker120751	70.338	Marker281216	39.621	Marker45218	47.338	Marker43232	14.559	337GH	44.263	Marker150337	62.242	Marker251220	3.226	Marker239048	3.534	Marker59250	25.819	Marker255406	33.847	Marker73257	68.275	Marker133455	28.523	Marker177865	36.669	Marker234817	51.554
135GH	1.29	Marker5378	6.452	Marker202072	64.335	Marker99277	58.441	Marker140918	58.583	179CH	70.338	Marker188570	39.621	Marker12753	47.895	Marker151216	14.559	Marker239495	44.263	Marker118957	62.242	Marker251886	3.226	Marker227903	3.534	Marker184804	25.819	Marker227173	33.847	Marker274172	70.639	Marker176895	28.523	Marker39531	38.583	Marker132593	51.554
Marker90476	1.611	Marker184051	6.452	Marker188255	64.656	Marker219892	58.762	Marker67073	58.583	Marker270522	70.338	Marker133339	39.621	Marker190788	47.895	Marker265689	14.559	560fg	44.263	Marker92457	62.242	Marker148723	4.261	Marker282576	3.534	Marker237354	28.303	Marker274672	33.847	Marker42369	74.208	Marker240145	28.523	Marker218133	38.583	Marker78622	51.554
Marker152865	1.611	Marker214066	6.452	Marker138631	64.976	Marker205723	58.762	Marker49513	73.923	Marker282424	72.302	462CH	39.621	Marker46964	49.017	Marker275319	15.204	HCUCA8	44.263	Marker285554	63.101	Marker247406	5.297	Marker122751	3.534	Marker109636	28.645	98GH	33.847	Marker160867	76.573	Marker802	28.523	Marker95905	38.955	Marker221235	51.554
Marker220684	1.611	Marker194239	7.093	Marker94899	64.976	Marker198497	58.762	Marker193045	73.923	Marker208783	73.766	Marker202713	39.621	Marker239899	49.017	Marker178726	15.204	Marker241380	44.263	Marker130295	63.528	Marker126916	5.297	Marker256007	3.534	Marker185842	31.878	Marker247705	34.812	Marker169802	77.747	Marker50411	32.575	Marker157245	38.955	Marker146670	53.503
Marker199582	1.611	19fg	8.059	Marker170562	64.976	Marker153564	58.762	Marker143124	74.568	Marker249013	73.766	Marker239099	39.621	474fg	49.017	Marker270689	15.204	Marker199280	44.263	Marker116504	63.528	Marker154899	5.811	Marker138609	3.534	Marker108367	33.484	Marker270449	34.812	Marker69358	77.747	Marker221627	32.575	Marker156828	38.955	Marker73531	53.503
Marker246558	1.611	Marker262287	8.059	Marker191110	64.976	Marker253244	58.762	Marker243274	74.568	Marker156138	73.766	Marker122330	43.374	Marker157960	49.017	Marker91320	15.525	Marker177997	44.263	Marker152363	63.528	Marker46046	5.811	Marker245465	3.907	Marker277855	33.484	Marker203561	34.812	Marker137531	77.747	Marker41406	32.575	Marker121815	39.276	Marker19254	61.453
Marker140078	1.611	Marker259380	8.059	Marker92421	64.976	Marker159355	74.102	Marker143724	74.568	Marker190660	73.766	Marker247061	43.98	225GF	49.017	Marker98507	15.525	Marker135850	44.263	Marker197692	64.822	Marker5968	5.811	Marker79879	5.82	716GH	33.484	Marker252077	34.812	Marker169092	80.111	Marker279344	32.575	Marker181332	39.276	Marker257022	62.098
Marker95621	1.611	Marker250671	8.059	Marker232372	64.976	Marker42848	74.102	Marker172142	75.213	Marker234420	74.248	Marker190799	44.585	Marker8824	49.017	Marker61096	15.525	Marker206852	48.789	Marker233298	64.822	Marker79209	5.811	Marker65795	5.82	Marker56160	33.484	Marker189102	34.812	Marker126988	80.111	Marker247799	32.575	Marker194624	39.276	Marker37360	62.744
Marker127071	1.931	Marker11368	8.059	Marker83089	66.964	Marker152836	74.102	Marker81270	75.213	Marker112392	74.248	Marker146220	44.585	915CF	49.017	Marker256138	15.525	Marker34951	48.789	Marker132015	64.822	Marker249549	5.811	Marker281770	5.82	Marker196543	33.484	Marker145413	34.812	Marker82749	81.286	Marker46333	34.523	Marker111442	39.276	Marker62634	62.744
Marker195390	2.572	Marker208727	8.059	Marker233045	66.964	Marker207965	74.102	213GH	75.213	Marker212807	74.248	367CF	44.585	Marker163421	49.658	Marker239555	15.525	Marker163003	49.434	Marker174075	64.822	Marker228080	8.102	Marker89743	5.82	Marker258924	33.484	Marker81645	34.812	Marker196789	81.286	Marker89582	36.151	Marker266293	41.611	310CF	62.744
Marker265960	2.572	Marker273938	8.935	Marker274358	66.964	Marker49875	74.102	Marker74999	75.213	Marker170418	74.248	Marker133019	44.585	Marker272639	49.658	Marker269517	15.525	Marker197385	49.434	Marker15949	64.822	Marker184860	8.102	Marker137883	5.82	Marker55302	33.484	Marker123870	34.812	Marker282629	81.286	924CF	38.139	Marker94771	41.611	Marker104823	63.064
Marker50323	2.572	Marker276418	8.935	Marker212956	66.964	427CH	74.102	Marker205881	75.213	Marker113264	74.889	Marker154944	44.585	Marker167615	50.299	Marker195012	15.525	Marker29189	49.434	Marker89438	64.822	Marker155982	8.102	Marker24692	5.82	Marker95394	33.484	828CF	34.812	289CF	81.286	Marker91205	38.459	Marker70673	42.106	Marker267779	63.064
Marker219478	2.572	Marker156137	9.81	Marker71899	66.964	536CH	74.102	Marker171757	75.213	498CH	74.889	Marker91432	44.585	Marker50003	50.299	Marker25402	16.499	Marker171645	49.434	Marker92528	64.822	Marker96705	8.102	Marker194332	5.82	Marker132408	33.484	Marker199878	34.812	Marker280280	81.286	Marker111373	38.459	Marker224079	43.103	Marker200880	63.064
Marker248996	2.572	Marker144117	9.81	Marker282745	66.964	Marker232253	75.076	Marker236276	75.213	Marker244335	74.889	Marker81008	44.585	Marker62494	50.299	Marker82501	16.499	Marker275053	49.434	Marker37396	67.455	Marker239396	8.102	Marker177767	5.82	Marker161426	33.484	442CH	34.812	Marker199261	81.286	Marker89013	38.78	Marker62798	47.245	Marker72002	63.064
Marker88967	2.572	Marker2471	9.81	Marker206722	66.964	832CF	75.076	Marker29130	75.213	Marker278336	74.889	Marker163316	44.585	Marker267540	50.299	Marker284513	16.499	Marker10133	49.434	Marker188395	67.455	Marker216739	8.102	Marker284204	5.82	Marker44549	33.484	Marker9379	34.812	Marker135503	81.286	Marker192837	38.78	Marker233725	47.245	Marker103117	63.064
Marker240610	2.572	Marker86194	10.481	Marker90549	66.964	Marker194660	75.076	Marker50215	75.213	Marker272212	74.889	Marker143569	44.585	Marker74989	50.299	Marker179234	16.499	541GH	49.754	Marker268034	67.455	Marker196524	8.102	Marker169955	5.82	Marker266888	37.174	Marker58253	34.812	Marker285733	82.46	Marker27147	38.78	Marker281703	47.245	Marker86426	63.424
Marker116566	3.218	Marker96823	10.481	Marker78838	66.964	Marker208181	75.076	Marker161722	75.213	Marker204524	75.209	Marker178887	44.585	Marker12065	50.299	Marker194266	16.499	Marker19015	49.754	Marker112931	68.042	Marker234195	8.582	Marker228330	5.82	Marker252473	37.174	Marker229790	34.812	Marker265908	82.46	Marker205290	38.78	Marker124856	47.245	Marker162175	63.424
Marker227766	3.218	Marker87810	12.696	Marker188079	68.272	Marker90312	75.076	Marker246054	75.213	Marker220259	75.53	Marker160858	44.585	Marker114151	50.299	Marker116372	17.14	Marker284147	50.075	Marker62747	68.042	Marker184322	10.041	Marker106872	5.82	Marker193026	37.174	Marker36643	34.812	Marker202477	82.46	Marker161818	38.78	74GF	49.511	Marker50585	63.424
Marker85870	3.218	Marker195963	12.696	Marker154666	68.272	Marker90205	75.076	Marker149478	75.213	Marker177758	75.53	Marker284465	44.585	HCUCA30	50.619	253GH	17.14	Marker7962	50.075	Marker150821	68.042	Marker208225	10.043	Marker254396	5.82	Marker245346	37.174	726CH	36.8	Marker246094	82.46	Marker266771	38.78	Marker90778	49.511	234GH	63.784
Marker95665	3.218	HCUCA61	12.696	Marker210554	69.9	Marker222655	75.076	Marker55477	79.888	Marker197187	75.53	Marker187334	44.585	Marker216958	50.619	Marker140958	17.781	Marker101700	50.075	Marker238426	69.602	Marker14805	11.007	Marker128055	6.646	Marker193449	37.174	Marker251696	36.8	Marker196212	82.46	Marker147468	38.78	Marker95817	50.006	Marker217060	65.632
Marker18967	3.218	Marker197397	12.696	Marker27087	69.9	Marker210774	75.076	Marker199971	79.888	Marker132642	75.53	Marker210914	44.585	Marker250247	50.619	Marker40013	18.426	Marker7304	50.72	Marker12107	70.436	Marker120997	11.007	Marker151650	7.286	Marker270523	37.174	Marker58048	36.8	Marker12035	86.03	Marker28913	38.78	Marker132991	50.006	Marker243534	65.632
Marker151113	3.218	Marker258666	13.31	Marker119110	69.9	Marker225277	75.076	Marker179009	79.888	Marker176865	75.53	813GF	44.585	Marker165545	50.619	710CH	20.717	Marker280841	50.72	Marker188417	71.023	Marker188502	11.007	Marker121624	8.752	Marker76940	38.481	682GH	36.8	Marker158058	87.204	Marker12477	38.78	Marker23558	50.006	Marker20539	65.991
Marker39548	3.218	Marker132437	13.31	Marker213487	69.9	Marker35363	75.076	Marker209129	79.888	Marker179231	76.504	Marker130944	44.585	Marker19218	50.94	Marker14785	22.235	336CF	52.028	Marker211593	71.023	Marker219994	11.007	Marker234526	8.752	Marker127907	38.481	408GF	36.8	Marker284747	89.568	Marker177609	38.78	Marker69924	50.006	964CH	67.286
Marker274829	3.218	Marker228194	13.31	Marker273478	69.9	Marker245109	75.076	Marker88330	79.888	Marker125780	77.149	Marker154536	44.585	Marker7284	50.94	Marker230408	22.802	Marker52070	52.028	Marker183790	71.023	Marker78446	11.007	Marker219495	9.397	Marker185781	38.907	Marker138862	36.8	Marker217816	90.743	Marker268408	38.78	Marker217889	50.006	80fg	68.252
Marker281903	3.218	Marker39168	13.31	Marker16894	69.9	Marker199225	75.076	Marker96816	79.888	Marker47375	77.47	Marker283695	44.585	Marker183479	50.94	Marker117701	22.802	Marker147050	52.028	Marker55326	71.023	Marker165753	11.007	Marker72734	9.397	Marker48819	41.092	Marker283525	36.8	Marker170661	91.03	Marker137679	38.78	Marker125652	50.006	Marker91228	72.29
Marker123343	4.863	Marker168415	13.924	Marker166410	69.9	Marker138211	75.076	Marker100835	79.888	Marker17420	77.47	Marker219975	44.585	Marker236248	50.94	Marker276794	23.208	Marker230393	52.028	Marker67186	71.668	Marker102888	11.007	Marker134262	9.397	Marker198268	41.092	Marker34130	36.8	Marker270515	91.03	Marker182310	39.423	Marker189613	50.006	Marker198731	72.29
Marker23923	6.17	Marker225861	13.924	Marker254731	69.9	Marker125878	75.076	Marker81760	79.888	Marker243046	77.47	Marker215959	45.892	Marker208949	52.235	Marker281615	23.615	Marker132929	52.028	Marker86486	71.989	Marker242889	11.007	Marker144059	9.397	Marker43530	41.092	Marker149133	54.611	Marker108307	91.917	Marker166892	40.066	Marker271012	50.006	Marker49522	73.619
Marker191596	6.904	Marker195699	13.924	Marker50276	69.9	Marker278971	75.076	Marker256730	79.888	404GH	77.47	Marker248285	45.892	Marker142049	52.235	Marker175011	23.615	Marker237795	52.028	Marker27731	71.989	840GH	11.007	Marker179865	10.544	Marker31409	42.066	Marker142618	55.256	Marker118540	91.917	Marker27466	40.066	Marker73912	50.006	Marker179604	73.619
Marker95332	6.904	Marker22080	13.924	Marker260456	69.9	Marker249725	75.076	Marker119650	79.888	Marker242745	77.47	Marker162978	45.892	Marker20060	52.235	Marker213361	23.753	Marker248292	52.028	Marker263242	72.31	Marker102729	11.007	Marker136512	10.544	Marker210661	42.066	Marker200047	55.256	Marker153600	93.212	Marker234143	40.545	Marker244740	50.006	Marker115866	73.619
Marker44057	11.31	Marker169139	13.924	Marker248276	69.9	Marker243924	75.076	Marker187964	79.888	Marker11971	77.47	Marker166664	45.892	Marker41564	54.85	Marker76004	25.272	Marker38418	52.028	Marker172717	73.617	Marker127511	11.007	Marker40118	10.544	Marker61778	42.066	Marker182220	59.031	Marker105260	93.212	Marker265845	43.006	Marker113908	50.006	Marker166322	73.619
Marker273566	11.31	Marker267471	13.924	Marker253310	69.9	Marker64931	75.076	Marker3090	80.438	Marker184654	77.47	Marker57523	45.892	Marker56495	54.85	Marker125380	25.272	Marker212550	52.028	Marker52227	73.617	Marker98127	11.007	Marker275115	15.538	168CF	43.374	Marker267999	59.031	Marker266698	93.976	Marker51390	43.651	Marker67487	50.327	Marker283127	73.619
Marker152569	13.876	Marker48201	13.924	Marker164379	69.9	Marker76080	75.076	Marker63666	80.987	Marker208377	80.044	Marker171089	45.892	Marker149445	54.85	Marker117708	25.272	Marker55757	52.028	Marker281915	73.617	Marker131208	11.007	Marker78754	15.538	Marker156015	43.374	Marker168109	59.031	Marker285449	97.159	Marker277495	43.651	Marker243498	50.327	Marker273777	73.619
630GH	13.876	Marker162082	13.924	Marker7819	70.22	Marker92255	75.076	Marker160774	80.987	Marker145540	80.044	Marker177598	45.892	Marker47931	54.85	Marker32901	25.272	Marker131812	52.028	Marker54143	73.617	Marker207442	11.973	Marker245250	17.012	228fg	43.374	66GF	59.031	Marker264886	98.313	Marker14761	43.651	Marker204270	50.972	Marker251358	73.619
Marker73549	13.876	Marker41650	14.898	Marker168718	70.22	Marker216199	75.076	Marker195666	80.987	Marker112385	80.302	Marker222107	45.892	Marker166560	58.868	Marker246257	26.246	Marker267102	52.028	Marker166708	73.617	Marker273350	11.973	Marker136335	17.012	Marker278441	45.209	285GH	59.031	Marker74505	99.467	Marker241054	43.972	Marker266434	50.972	Marker256490	73.619
Marker240695	13.876	Marker102719	14.898	Marker145776	70.22	Marker211218	75.076	Marker77269	80.987	Marker116408	80.459	Marker71236	47.472	Marker51921	58.868	Marker127619	26.567	Marker89282	52.348	Marker35952	73.938	882GH	11.973	Marker209892	19.238	Marker261133	45.449	Marker147913	59.031	Marker179743	99.467	96fg	43.972	Marker9892	50.972	Marker263816	76.293
425GH	13.876	Marker41721	15.543	937fg	70.22	Marker214219	75.076	Marker151512	80.987	Marker145240	81.294	Marker115998	47.753	Marker222913	58.868	Marker14957	26.567	Marker179238	52.348	Marker243704	73.938	Marker61969	11.973	Marker74747	19.238	Marker94524	48.955	Marker119949	59.031	Marker230424	103.241	Marker149636	44.613	Marker142505	52.28	Marker279374	76.293
Marker153996	13.876	Marker86115	15.543	Marker39465	70.22	Marker95493	76.05	Marker102169	80.987	Marker64346	81.294	Marker267589	47.753	191CH	60.243	Marker208165	26.567	Marker165633	52.348	Marker47058	73.938	Marker36373	11.973	Marker24298	19.238	Marker212171	49.929	Marker239739	61.019	Marker204381	104.207	Marker139042	44.613	Marker272008	52.707	Marker46445	76.293
Marker139777	13.876	Marker116886	15.543	Marker170080	70.22	Marker130751	76.05	Marker18760	80.987	Marker57796	81.294	Marker121425	48.251	Marker90395	63.351	Marker43906	26.567	Marker172556	52.348	Marker87234	73.938	Marker166008	11.973	Marker81179	19.971	Marker20868	49.929	Marker264474	61.019	Marker71779	104.207	850CF	44.933	Marker9871	53.566	Marker8602	77.095
Marker244641	13.876	Marker121589	15.543	Marker226022	70.22	Marker70807	76.371	Marker100903	80.987	460GF	81.294	Marker161798	48.251	Marker195283	63.54	Marker205585	26.567	Marker87522	52.348	Marker98545	73.938	Marker202007	12.293	Marker213873	19.971	Marker83199	52.549	Marker56294	61.019	Marker284951	104.207	Marker267874	44.933	Marker57511	53.566	Marker105600	77.494
Marker239573	13.876	Marker13768	15.543	Marker60499	70.22	Marker150947	76.371	Marker246432	80.987	Marker171067	81.294	Marker232443	51.498	Marker167444	64.45	Marker165836	26.567	Marker237588	52.348	Marker83845	73.938	Marker34334	12.293	793fg	20.612	Marker4709	52.549	571CH	61.019	Marker273712	104.207	Marker159635	46.636	Marker277451	53.566	900CH	81.277
Marker163509	13.876	Marker59338	15.543	Marker198309	70.22	Marker164937	76.371	Marker78568	80.987	Marker41994	81.294	Marker150658	51.498	Marker61319	64.45	Marker62143	26.567	Marker250	52.669	Marker191808	75.245	Marker82108	12.293	Marker247907	20.612	850fg	53.856	Marker38591	61.019	Marker211938	104.207	Marker226486	48.339	Marker112628	54.861	Marker226383	81.277
Marker269681	13.876	Marker156328	15.543	Marker70234	70.22	Marker77918	76.371	Marker270831	90.754	Marker227316	81.709	Marker246650	51.498	Marker260161	64.45	Marker144832	27.212	Marker35119	52.669	628CH	75.245	Marker175662	12.614	621fg	20.612	Marker140449	53.856	Marker249420	61.019	Marker224595	104.207	Marker210256	48.339	Marker180780	56.506	Marker110060	85.005
Marker279211	13.876	Marker262203	17.188	Marker64726	70.22	Marker175381	76.371	Marker259358	90.754	Marker191936	81.709	Marker239428	51.498	Marker280303	64.45	Marker182320	27.212	Marker53015	52.989	Marker154342	75.245	Marker126877	12.614	Marker151627	20.612	Marker251302	53.856	Marker81759	61.019	Marker127068	105.181	Marker155044	48.339	Marker159607	56.506	Marker95140	85.005
Marker129139	13.876	Marker156994	17.188	Marker278253	70.22	Marker192878	76.371	Marker23539	90.754	Marker282527	81.709	Marker238193	51.498	Marker54200	64.45	Marker81832	33.158	Marker269411	53.31	Marker135634	75.245	Marker204998	12.614	Marker253658	20.612	Marker8780	53.856	HCUCA75	61.019	Marker97033	105.181	Marker255879	50.042	Marker205264	58.494	Marker156399	85.325
Marker198005	13.876	Marker196619	17.188	Marker272377	70.22	Marker202309	84.154	Marker189445	90.754	Marker126574	83.004	Marker165285	51.498	Marker239942	65.305	Marker62633	33.158	Marker19931	54.955	Marker232940	75.245	Marker257588	12.614	Marker49738	20.612	Marker264672	53.856	Marker79862	61.019	Marker197920	105.181	Marker92390	50.042	Marker51078	58.494	327fg	85.325
Marker11229	15.504	Marker118735	17.188	Marker284698	70.865	Marker257972	84.154	Marker209773	90.754	Marker26014	83.004	Marker134285	51.498	Marker199290	65.76	Marker87190	33.158	Marker52411	55.6	Marker166711	75.245	Marker65738	13.588	Marker56772	20.612	Marker55322	53.856	Marker118782	61.019	Marker235750	105.181	Marker233340	50.042	Marker115088	58.814	Marker183830	85.325
Marker185168	15.504	Marker206903	17.188	Marker119060	70.865	Marker180683	84.154	Marker81110	90.754	Marker13071	83.004	Marker275058	51.498	Marker135528	65.76	Marker245080	33.158	Marker150769	56.908	Marker107836	75.245	Marker190779	13.588	266CH	23.299	Marker43456	53.856	Marker82289	61.019	Marker183757	105.181	Marker165650	50.042	Marker72176	58.814	Marker110531	85.325
Marker62118	15.504	Marker216751	17.188	Marker236854	70.865	Marker195717	84.154	Marker74521	90.754	Marker36569	84.311	Marker65233	51.498	Marker278110	68.396	Marker95725	33.158	Marker105475	57.228	Marker238506	75.245	Marker45322	13.588	Marker231214	23.299	Marker89015	53.856	Marker201921	61.941	Marker161204	105.501	Marker75434	50.363	Marker174166	60.802	Marker42890	85.646
Marker255918	15.504	Marker152522	17.188	Marker148423	70.865	Marker278027	84.154	Marker104589	90.754	Marker34080	84.311	Marker131262	51.498	Marker208854	68.396	Marker84172	33.158	Marker188885	57.228	Marker217877	75.245	Marker283111	13.588	Marker167952	23.299	Marker39589	53.856	Marker130383	62.864	Marker172749	105.501	Marker153098	50.363	957fg	60.802	592CF	85.646
Marker163676	15.504	Marker255987	17.833	Marker276769	70.865	Marker107010	88.301	Marker152453	90.754	Marker132037	84.311	Marker246186	51.498	Marker215181	68.396	Marker270454	33.991	Marker129981	57.228	Marker158163	75.566	Marker171809	13.588	Marker179855	23.299	Marker68531	53.856	Marker209623	62.864	Marker199952	105.501	Marker153367	50.363	Marker113247	60.802	Marker150547	86.029
Marker161109	15.504	Marker142520	17.833	Marker129987	70.865	Marker120315	88.301	Marker229233	90.754	Marker129950	84.311	Marker87467	51.498	Marker141224	68.396	Marker253235	33.991	Marker4178	57.228	Marker22634	75.886	Marker80355	13.588	Marker259677	23.299	Marker45800	53.856	Marker127777	62.864	Marker234633	106.475	Marker90629	50.363	Marker13070	60.802	Marker92325	86.413
Marker278692	19.749	Marker198680	17.833	Marker255869	70.865	Marker133362	88.301	Marker192871	90.754	Marker25234	84.311	Marker125474	51.498	Marker194324	68.396	Marker253762	33.991	534GF	57.563	Marker169910	76.529	411CF	13.588	Marker181971	23.299	Marker52866	54.501	904GF	65.364	Marker52759	106.475	Marker174840	50.363	Marker254825	61.776	Marker12683	86.797
Marker284228	20.921	Marker203513	17.833	Marker128199	71.186	Marker245970	88.301	Marker218821	90.754	Marker110716	89.104	Marker49283	51.498	Marker266921	73.698	Marker145071	33.991	Marker235583	59.643	Marker79153	76.529	Marker203215	13.588	Marker260684	23.299	376GH	54.501	Marker270717	76.686	Marker195650	106.475	Marker124967	51.008	Marker279428	61.776	Marker274162	87.181
Marker141274	20.921	Marker106859	17.833	591CH	71.186	Marker271206	93.38	Marker264705	90.754	451CH	89.104	Marker108742	51.498	Marker253709	73.698	Marker80041	33.991	Marker103311	60.318	Marker192712	77.172	Marker68186	13.588	Marker194103	23.299	Marker225577	54.501	Marker144485	77.752	Marker70839	106.475	676F	51.982	Marker167859	67.661	Marker94239	87.181
Marker146579	21.288	Marker231471	24.506	Marker4437	71.186	774CH	93.433	Marker167254	90.754	821fg	89.425	Marker174285	51.498	Marker73484	73.698	Marker119420	33.991	414GF	61.336	Marker280487	77.172	Marker20554	13.588	Marker258774	23.78	Marker272568	54.501	Marker135900	78.817	Marker142398	107.121	HCUCA49	53.277	Marker146111	67.661	Marker273155	89.561
Marker282079	21.794	Marker138144	24.506	Marker6927	71.186	Marker44005	93.433	Marker218041	90.754	HCUCA59	90.273	Marker268880	51.498	Marker43448	73.698	Marker170038	47.248	Marker28490	64.521	Marker31819	80.505	Marker245699	13.588	Marker209462	23.78	Marker67554	54.501	Marker152351	79.882	Marker248767	107.441	Marker177010	54.251	Marker169665	67.661	473fg	89.658
Marker203534	21.794	Marker277341	24.506	Marker43843	71.186	Marker203639	95.051	Marker113350	90.754	Marker259706	90.462	Marker189172	51.498	Marker263417	73.698	Marker88786	47.248	Marker283259	64.521	Marker57754	80.505	Marker12216	13.588	Marker126644	23.78	Marker180175	54.501	Marker156674	80.947	158GH	107.441	Marker216462	54.251	Marker137035	67.661	Marker62963	90.087
Marker44860	21.794	Marker105655	25.149	Marker104822	71.186	Marker9439	95.051	439fg	94.16	Marker219903	95.937	Marker44663	51.498	Marker153077	73.698	Marker238425	47.248	Marker117615	64.521	Marker125489	82.627	Marker263653	13.588	Marker145120	23.78	Marker270027	54.501	Marker172915	85.293	Marker143439	107.762	Marker177902	56.938	Marker273424	76.369	Marker109934	90.951
Marker219141	21.794	Marker268739	25.149	Marker207090	71.186	329GH	95.051	218GF	94.16	Marker216515	96.453	Marker65510	51.498	Marker85811	73.698	Marker97585	47.248	Marker274310	64.521	Marker166069	82.627	Marker244650	13.588	Marker282742	24.261	Marker223350	54.501	Marker20318	85.293	Marker244603	108.736	Marker144035	56.938	Marker13420	76.369	Marker30114	91.815
Marker186759	21.794	Marker98650	25.149	Marker204134	72.831	Marker151648	95.051	Marker185407	94.16	Marker78261	96.453	Marker107899	51.498	Marker273264	73.698	Marker68095	47.248	Marker91648	64.841	Marker27778	83.361	Marker101037	13.909	Marker14810	24.261	Marker39479	54.501	Marker136686	86.358	Marker267616	108.736	Marker60343	56.938	Marker176526	76.369	Marker51518	93.802
Marker42637	22.44	Marker135987	25.149	Marker166883	74.357	267fg	95.051	Marker170686	94.16	Marker197924	96.453	939CH	51.818	Marker248816	73.698	Marker142902	47.769	Marker64714	65.162	Marker149645	83.361	Marker250406	15.002	Marker213505	24.261	Marker135737	55.876	Marker273759	87.424	Marker19211	109.381	Marker123020	56.938	Marker125074	76.369	Marker273163	93.802
Marker268939	22.44	Marker168472	25.792	Marker217702	74.357	Marker143279	95.051	Marker29115	94.16	Marker11945	96.453	94GH	51.818	Marker255864	73.698	Marker184514	47.769	Marker187550	65.162	Marker92454	84.288	Marker40414	15.002	Marker55337	24.261	Marker6988	56.559	Marker232945	87.424	847GH	109.381	Marker85924	56.938	Marker136892	76.369	Marker4077	94.361
Marker233410	23.414	469GH	25.792	Marker258870	74.357	Marker169817	95.051	Marker178927	94.16	Marker105681	96.453	Marker207441	51.818	Marker47897	73.698	Marker85977	47.769	460CH	65.801	Marker79562	84.749	Marker222838	15.002	Marker140317	24.261	Marker37951	56.559	Marker268918	87.424	Marker231227	109.381	Marker104328	58.833	Marker184034	76.369	Marker150100	95.486
Marker75441	25.083	Marker185998	25.792	Marker198415	74.486	Marker253682	96.345	Marker140756	94.16	Marker42809	96.453	Marker192784	55.114	Marker242178	73.698	Marker247367	47.769	Marker103165	65.801	Marker93741	84.749	182GF	16.849	Marker55957	24.261	Marker203024	57.602	Marker4221	87.424	Marker194071	109.381	Marker244382	58.833	Marker206280	76.369	Marker257912	96.088
Marker183363	26.554	Marker284877	25.792	Marker282807	75.883	686GF	96.345	Marker149902	96.148	Marker22658	98.987	Marker92360	55.114	Marker27885	73.698	58GH	47.769	Marker274450	67.115	Marker4263	84.749	Marker155462	16.849	Marker256398	26.224	Marker58346	57.602	Marker157009	87.424	Marker228721	109.381	Marker274742	59.221	Marker190621	76.369	Marker26724	97.601
Marker88942	27.323	Marker71198	26.113	Marker186574	75.883	344GH	96.345	Marker275723	99.555	Marker176162	99.125	Marker216140	55.114	Marker168944	75.343	Marker149699	48.572	Marker277572	68.409	Marker48979	84.749	950CH	16.849	Marker175926	29.594	Marker229548	57.602	Marker15016	87.424	Marker113099	109.381	Marker121866	60.325	Marker116400	76.369	Marker45311	98.353
Marker105040	27.323	Marker39224	26.113	Marker199641	75.883	Marker134749	101.256	Marker104583	99.875	Marker251007	99.82	Marker181441	56.016	Marker232439	75.343	Marker229671	48.572	Marker234777	68.409	Marker107077	87.127	Marker128552	18.836	Marker176352	29.594	Marker169835	57.602	Marker248717	87.951	Marker62779	109.381	Marker160803	62.511	Marker193176	76.369	Marker280446	98.353
Marker258507	27.323	Marker65952	27.403	Marker232233	75.883	Marker79809	101.256	Marker42573	99.875	Marker283067	102.354	Marker150486	56.016	Marker163212	75.343	Marker124041	48.842	Marker256807	68.409	Marker50867	87.908	Marker170252	18.836	Marker175574	30.23	Marker215429	57.602	Marker206252	87.951	Marker127956	109.381	Marker126444	64.829	Marker171962	76.369	Marker37460	98.674
Marker85230	27.323	Marker270670	28.71	483GF	77.003	Marker245902	101.256	810CF	99.875	Marker111122	102.354	Marker84725	56.016	Marker39849	75.343	Marker239502	48.842	Marker129568	68.409	Marker243723	90.001	Marker104192	19.592	Marker113987	30.23	Marker132656	57.602	Marker164756	90.661	Marker150046	110.676	Marker251171	64.829	Marker269775	76.369	Marker100887	98.674
Marker231611	27.323	Marker275179	28.71	Marker259686	77.003	Marker47392	101.256	Marker181892	99.875	Marker133866	102.354	Marker65779	56.238	Marker42988	75.343	Marker17312	49.376	Marker111962	68.409	Marker153828	90.001	Marker193519	21.113	Marker188175	30.23	Marker97518	57.602	Marker188034	93.37	Marker242512	110.676	Marker17649	64.829	Marker221534	76.369	Marker145525	98.674
Marker44452	27.644	689fg	29.031	Marker177859	77.003	Marker92460	101.256	Marker135609	99.875	Marker18405	102.354	Marker144319	56.238	Marker142263	75.343	Marker98549	49.376	Marker171560	71.383	Marker226845	90.001	Marker216084	21.113	Marker111745	31.406	Marker198958	60.065	Marker43765	93.37	Marker284637	110.676	Marker249384	65.15	Marker249319	80.082	Marker27785	99.315
Marker50766	27.644	Marker59635	29.431	Marker168917	77.409	Marker182277	101.256	Marker220853	99.875	Marker216144	102.354	Marker247816	56.465	Marker961	75.664	653fg	49.376	Marker155551	71.383	Marker61577	90.001	Marker134934	22.891	Marker129313	33.127	Marker149960	60.065	Marker182867	93.37	Marker168779	110.676	Marker197844	65.15	Marker216810	80.082	Marker283354	99.315
Marker91547	27.644	Marker179116	29.431	Marker257336	77.409	Marker227751	106.288	Marker242099	99.875	Marker232351	102.354	Marker282849	56.465	Marker241288	75.664	Marker265827	49.376	Marker206153	71.737	Marker82297	90.001	Marker81871	24.993	Marker280713	33.127	Marker245712	60.706	Marker153755	93.37	Marker244121	110.676	Marker135321	65.15	Marker69288	80.082	Marker285333	99.315
Marker265278	27.644	Marker62808	29.431	Marker228433	79.432	Marker114425	106.288	Marker88084	100.196	Marker169247	102.354	660GF	56.465	Marker48311	76.309	Marker164193	49.376	Marker70841	71.737	Marker163114	90.646	Marker277425	25.748	Marker270518	33.127	Marker139028	60.706	Marker127631	94.677	Marker128979	110.676	Marker38474	66.115	Marker181706	80.082	Marker196893	99.315
Marker53830	27.644	Marker259851	29.431	Marker74364	81.456	Marker73026	106.288	Marker245862	101.503	Marker275622	102.995	Marker85053	56.913	Marker151299	78.644	Marker118259	49.376	166CF	71.737	233fg	90.646	Marker152293	30.659	197GH	34.131	Marker60900	60.706	Marker79813	104.206	Marker178118	110.676	Marker155918	66.115	Marker69386	80.082	Marker256556	99.315
Marker100979	27.644	Marker189960	30.646	Marker103651	81.456	Marker282534	106.288	Marker77079	101.503	Marker208529	102.995	Marker4532	56.913	Marker259836	79.282	Marker125228	49.376	Marker234884	71.737	Marker208223	90.646	Marker128949	30.659	Marker246223	34.131	Marker64901	60.706	4GF	104.527	Marker255041	110.676	Marker192606	66.115	Marker10972	80.082	Marker279803	99.315
Marker239293	27.644	Marker271330	30.646	Marker230630	83.084	Marker105844	106.288	Marker166816	101.503	Marker166401	103.641	Marker199905	56.913	Marker97881	79.606	Marker23349	49.376	Marker234694	72.378	Marker65377	90.646	Marker262468	30.659	Marker124185	34.131	Marker41326	61.027	590GH	108.254	Marker130707	110.676	Marker63873	66.115	Marker134399	80.082	Marker88957	99.315
Marker233495	28.289	Marker155711	30.646	Marker123061	83.084	Marker25116	106.288	Marker136932	101.503	Marker243368	103.641	Marker7666	57.361	Marker172985	80.255	Marker210110	49.376	Marker187851	72.378	Marker176531	90.967	Marker261770	31.14	Marker91066	34.131	Marker163080	61.027	707GF	109.873	Marker154015	110.676	Marker140444	66.115	Marker234691	84.195	636CF	99.635
Marker240193	28.289	Marker24499	30.646	Marker272090	83.084	Marker273856	106.288	Marker203718	102.149	Marker196852	103.961	Marker152615	57.361	Marker221863	80.255	Marker206373	49.376	HCUCA26	72.378	Marker18725	90.967	Marker276135	31.621	Marker213316	34.131	Marker205760	61.027	25GF	110.839	Marker239807	110.676	Marker222038	66.115	504GH	84.195	Marker67475	99.635
Marker141469	28.934	Marker110881	30.646	Marker126876	83.084	Marker283758	106.288	Marker177589	102.149	Marker278272	103.961	Marker138536	57.361	Marker229568	80.255	Marker125521	49.376	Marker119484	74.869	Marker253922	91.4	Marker210430	31.621	Marker13556	34.131	Marker185968	61.027	Marker233284	115.665	Marker173884	110.676	Marker168091	66.115	Marker122311	84.195	Marker102474	100.281
Marker277208	29.255	Marker259948	33.275	Marker45518	83.084	Marker244229	106.933	Marker42668	103.456	Marker86021	105.353	Marker270055	57.361	Marker219801	80.255	Marker217768	49.376	198GH	76.213	Marker259367	92.197	Marker233596	31.621	Marker183892	34.131	Marker276481	61.027	546GF	134.571	Marker4433	110.676	Marker284180	66.115	Marker202189	87.602	Marker48418	100.281
Marker210741	29.255	Marker198556	33.919	Marker202085	83.084	Marker187568	106.933	Marker263530	103.456	Marker181057	106.745	Marker279291	58.669	Marker216264	80.255	158CH	49.376	Marker159147	76.213	Marker47696	92.197	Marker224725	31.621	Marker102813	34.131	Marker133264	61.027	HCUCA88	137.204	77GH	110.996	Marker226925	66.115	Marker112445	87.602	Marker142772	100.281
Marker186092	29.255	Marker159557	33.919	Marker137921	83.084	Marker124681	106.933	Marker207833	103.456	Marker215291	106.745	Marker150294	61.677	Marker220209	80.576	Marker190592	49.376	Marker274157	76.519	Marker243688	92.197	Marker229610	31.621	Marker122164	34.131	Marker207331	61.027	446GF	139.156	Marker199664	110.996	Marker257113	66.115	Marker230024	87.602	Marker56978	100.281
Marker281422	31.536	Marker53671	33.919	Marker40320	83.084	Marker23135	107.254	Marker138745	103.777	Marker47701	106.745	Marker188105	61.677	Marker101942	81.883	Marker249979	49.376	Marker203433	77.338	Marker13497	95.035	Marker107090	31.621	Marker71874	34.787	127CF	61.027			Marker254319	110.996	Marker184261	66.115	Marker159596	87.602	Marker23149	100.281
Marker87896	31.536	Marker187360	33.919	Marker133597	83.084	Marker165824	107.254	243GF	104.097	Marker150877	109.232	Marker37712	61.677	Marker120085	81.883	Marker260105	49.376	Marker278042	77.338	Marker107009	95.035	Marker155315	31.621	Marker284627	37.464	Marker65851	61.027			638fg	110.996	Marker210314	66.115	Marker255936	87.602	Marker189055	100.281
Marker270036	31.536	Marker166555	33.919	Marker215345	83.084	Marker149743	107.574	Marker156538	104.097	Marker222336	109.232	Marker257914	61.677	Marker93674	82.857	797CF	49.376	Marker111773	77.338	Marker166650	95.035	Marker83357	31.621	Marker76759	39.458	Marker249258	61.027			Marker242291	110.996	Marker222753	66.115	Marker114862	87.602	Marker154515	100.281
Marker20891	32.832	Marker181651	33.919	Marker55600	83.084	Marker23211	107.574	Marker147809	104.097	Marker173563	109.232	Marker244804	63.985	Marker261215	82.857	Marker279033	49.376	528CF	78.158	Marker203174	95.035	Marker191440	31.621	283CH	39.458	Marker249746	61.027			718CH	110.996	Marker259887	67.081	Marker276497	87.602	Marker147577	100.281
Marker118472	33.476	Marker14233	34.455	Marker142555	86.129	Marker214650	107.574	Marker262956	107.361	Marker116951	109.232	Marker172665	65.973	Marker93532	84.845	Marker16716	49.376	889CH	79.807	Marker283718	95.035	Marker23053	31.621	Marker244254	41.452	Marker281387	61.027			Marker127172	110.996	Marker38110	67.081	Marker248160	87.602	Marker73511	100.601
Marker133001	33.476	Marker265506	34.455	Marker276582	86.129	Marker274499	107.574	Marker40979	107.361	Marker262469	109.232	664fg	65.973	Marker168377	84.845	Marker140279	49.696	Marker107560	80.627	Marker61759	95.035	Marker138517	31.621	Marker121146	41.452	Marker55433	61.027			920GF	110.996	Marker262805	67.081	Marker260147	87.602	Marker261382	100.601
Marker270078	33.476	Marker111448	34.455	Marker200874	86.129	Marker233011	107.895	Marker5185	107.75	Marker12082	109.232	Marker226131	68.308	Marker131086	84.845	Marker193512	49.696	Marker74311	80.627	Marker238653	95.035	Marker186839	31.621	Marker163249	41.511	Marker260974	61.027			Marker209428	110.996	Marker187165	67.081	229CF	88.247	Marker217752	100.601
Marker197903	33.476	Marker95495	34.991	Marker264783	86.129	Marker103300	108.215	579CF	107.75	Marker17723	109.232	Marker139300	68.308	Marker10870	84.845	Marker200856	50.017	Marker82830	80.627	Marker251263	95.035	Marker177579	33.08	Marker43541	42.772	Marker127069	61.027			Marker200424	110.996	Marker104730	67.081	Marker84744	88.247	Marker102797	100.922
Marker5646	34.771	Marker221682	35.526	Marker139621	86.129	Marker105308	108.215	Marker60596	108.391	Marker82352	109.232	Marker242495	68.308	125CH	85.165	Marker159263	50.658	830GH	80.627	Marker104999	101.156	Marker48592	33.561	Marker137323	42.772	Marker161343	61.027			Marker93457	110.996	Marker98235	67.081	Marker193570	88.247	684CH	100.922
Marker234298	34.771	Marker97643	35.526	Marker243883	86.458	Marker4187	108.215	Marker114642	108.391	838fg	109.232	Marker144106	68.308	Marker154825	85.165	Marker256335	50.658	250GF	80.627	Marker216992	101.156	Marker91097	33.561	666GH	42.772	153CF	61.027			Marker43289	110.996	Marker10966	67.726	Marker5701	88.247	Marker1666	100.922
Marker184104	34.771	Marker160028	35.526	Marker207920	86.458	Marker151885	108.215	Marker43264	108.391	Marker64898	109.232	Marker103518	68.308	Marker234280	86.133	Marker207472	50.658	Marker151881	80.627	Marker153676	101.801	Marker109462	35.526	Marker86582	42.772	132CH	61.027			Marker139288	110.996	Marker249455	67.726	Marker224014	88.247	Marker121200	100.922
Marker202927	34.771	Marker151579	35.526	Marker13308	97.798	Marker281969	108.215	Marker272369	109.22	Marker119861	109.552	443GH	70.296	Marker175307	86.622	Marker165614	50.658	Marker225307	80.627	Marker161306	101.801	Marker82190	35.526	Marker14462	42.772	Marker120762	61.347			945GF	110.996	Marker102715	67.726	Marker184292	88.247	Marker129009	100.922
Marker118599	34.771	Marker44076	36.834	Marker71422	97.798	Marker67548	108.215	Marker257769	109.979	Marker252508	109.552	Marker98767	70.296	Marker95574	87.101	Marker251560	50.658	Marker222685	80.627	Marker20762	102.447	Marker224034	35.526	Marker115111	43.093	Marker182476	61.347			Marker158888	110.996	Marker106584	70.707	Marker257442	88.728	563CH	100.922
Marker212199	34.771	Marker215198	36.834	Marker283963	97.798	Marker139502	108.215	Marker276957	109.979	Marker156865	109.552	Marker226219	70.296	Marker58820	87.101	Marker210020	50.658	Marker124831	80.627	Marker277081	102.447	Marker96423	39.254	Marker176433	43.093	Marker117617	61.668			Marker182502	110.996	Marker227213	70.707	Marker171380	89.209	Marker111792	100.922
Marker135979	34.771	Marker89653	36.834	Marker202265	97.798	Marker11995	108.536	Marker206737	109.979	Marker79486	109.552	Marker110927	70.296	Marker194344	87.101	Marker125335	50.658	701GH	80.627	Marker251450	102.767	Marker104723	39.254	Marker118339	43.093	Marker177146	61.668			Marker101783	110.996	Marker236569	70.707	Marker161994	89.209	Marker206472	100.922
Marker192889	34.771	Marker134247	36.834	Marker189685	97.798	Marker227449	108.536	Marker212450	109.979	Marker73297	110.197	Marker262482	70.296	Marker249607	88.729	Marker90439	51.299	915GF	80.627	Marker116517	102.767	Marker283342	39.254	Marker184094	43.093	Marker110405	61.668			Marker113559	110.996	Marker77081	70.707	Marker60687	89.209	Marker9517	100.922
Marker6323	35.745	Marker155976	38.479	Marker216268	97.798	Marker64576	108.856	Marker257107	110.049	Marker228505	110.197	Marker120588	70.296	Marker106429	88.729	Marker133083	51.299	Marker149116	80.627	Marker167038	102.767	Marker211092	39.254	Marker162524	43.738	Marker189607	61.668			Marker113116	111.317	308GH	75.938	Marker138707	89.209	Marker140674	100.922
Marker206993	36.39	Marker40102	40.814	Marker258281	97.798	Marker171206	108.856	Marker164044	111.567	Marker52473	110.197	Marker151545	70.296	Marker225400	89.156	Marker100507	51.619	Marker50077	80.627	Marker227270	102.767	Marker26834	39.254	Marker108070	44.712	Marker154962	61.668			Marker38111	111.637	Marker228552	75.938	Marker181800	89.209	Marker188903	100.922
Marker81253	37.035	Marker96251	40.814	Marker64038	97.798	Marker55492	108.856	Marker181068	112.619	Marker251819	110.197	457CH	70.296	Marker142696	90.015	Marker178849	51.619	Marker280368	80.627	Marker174556	102.767	Marker276281	39.254	Marker188558	45.353	Marker188745	61.668			Marker150727	111.637	Marker210041	75.938	Marker201924	90.183	Marker206209	101.442
Marker262532	39.144	Marker232205	40.814	Marker24486	97.798	Marker209581	108.856	Marker279488	112.619	Marker109433	110.197	Marker60201	70.296	Marker25917	93.422	Marker250949	51.619	Marker101594	80.627	Marker133679	102.767	Marker50908	39.254	Marker192922	45.353	Marker141960	62.149			Marker205266	112.282	Marker126939	75.938	Marker78710	90.183	Marker179552	101.442
Marker105338	39.971	Marker124026	41.198	Marker187013	97.798	Marker219162	108.856	Marker148222	117	Marker183621	110.197	Marker39528	70.616	Marker256543	93.422	Marker51724	51.619	Marker239524	80.627	Marker41641	102.767	Marker241542	39.254	Marker112849	45.353	Marker143969	62.629			Marker114167	112.282	111GF	78.22	Marker116381	90.183	Marker255008	101.757
Marker126532	39.971	Marker164422	41.198	Marker131757	97.798	Marker125964	108.856	Marker281975	117	Marker66664	111.505	Marker65296	72.799	Marker276704	93.422	Marker7057	52.264	Marker263536	80.627	Marker112682	102.767	Marker133396	40.561	Marker144984	46.998	Marker173343	62.629			Marker75557	112.282	Marker202676	78.22	Marker156910	90.183	Marker136083	101.757
Marker68951	39.971	Marker188543	41.972	Marker142955	97.798	Marker58224	109.177	Marker214941	117	Marker231048	111.505	734GH	73.876	Marker58634	93.422	Marker93748	52.264	Marker165197	80.627	Marker168547	102.767	Marker73467	41.158	Marker136269	48.644	Marker272058	62.95			Marker213250	113.257	Marker216577	78.22	Marker72957	90.183	Marker150019	101.962
Marker16268	39.971	Marker18523	42.746	Marker260511	97.798	Marker166724	109.177	Marker107025	117	Marker26459	111.505	Marker181240	75.504	Marker193771	93.422	Marker77304	52.264	Marker58900	80.627	Marker141349	102.767	Marker146562	41.158	Marker75269	48.644	Marker19154	62.95			Marker169305	113.257	Marker185481	78.22	Marker68557	90.183	Marker102158	101.962
896CF	40.937	Marker266098	42.746	Marker15092	97.798	Marker204063	109.177	Marker202147	117	Marker270716	111.505	Marker206501	75.504	Marker200574	93.422	Marker269560	53.942	Marker43114	80.627	Marker251541	102.767	Marker124126	44.857	Marker84545	48.644	Marker242671	62.95			Marker166393	113.987	Marker241726	78.22	Marker216688	90.183	Marker87368	101.962
Marker82050	40.937	Marker196786	42.746	Marker150797	98.118	Marker117246	109.177	Marker137287	117	Marker54129	111.505	Marker150256	76.144	Marker185932	93.422	Marker37399	55.191	Marker275039	80.627	Marker115156	102.767	Marker108319	44.857	Marker201602	50.289	Marker264420	62.95			Marker161875	114.718	Marker83841	78.22	Marker167066	90.183	Marker91457	101.962
Marker149509	40.937	Marker210910	44.391	Marker210269	98.118	Marker147335	109.177	Marker179420	117	Marker122321	111.505	Marker29977	77.458	Marker233949	93.422	Marker108785	55.191	Marker62741	80.627	Marker16457	102.767	Marker236621	44.857	Marker220218	50.289	Marker183778	62.95			Marker266117	116.188	297CH	78.22	Marker248909	90.183	Marker89699	102.482
Marker213828	40.937	Marker148481	46.487	Marker261678	98.118	Marker138531	109.177	Marker177484	120.365	Marker199147	111.505	Marker188039	78.752	Marker74551	93.422	Marker25111	55.191	Marker251648	80.627	Marker23556	103.408	Marker70917	45.502	Marker104187	50.61	Marker167155	62.95			Marker232848	117.162	Marker35710	78.22	Marker111984	90.183	Marker212124	103.439
Marker267413	40.937	Marker130874	47.388	Marker273281	99.738	Marker185300	112.584	Marker109077	120.365	Marker281588	111.505	Marker105536	78.752	Marker146383	95.067	Marker157573	55.191	Marker265826	80.627	Marker203948	103.408	Marker73766	45.502	Marker263104	50.61	Marker156509	62.95			Marker122845	117.162	Marker188159	78.22	Marker66375	90.183	Marker14252	104.062
Marker178302	40.937	Marker50933	48.878	HCU18	99.738	Marker149845	112.584	256fg	120.685	Marker130931	111.505	Marker129836	78.752	Marker34903	95.067	810fg	55.191	Marker280125	81.268	Marker45497	103.408	367GH	45.502	Marker22680	50.61	Marker261463	62.95			Marker3588	117.162	Marker141088	78.22	Marker246480	90.183	Marker121758	104.274
Marker121588	41.981	Marker137190	50.367	Marker115297	99.738	Marker213197	112.584	351GF	121.375	508CH	111.505	450CF	78.752	Marker208038	95.067	Marker153498	55.191	Marker274444	81.268	Marker43579	103.408	Marker98247	45.502	Marker176761	50.61	Marker8958	62.95			Marker79828	117.162	Marker178058	78.927	Marker63307	95.48	Marker52257	105.109
Marker66737	42.5	Marker233659	50.367	Marker192840	99.738	Marker166850	112.584	Marker258590	123.758	Marker188719	111.505	Marker207481	78.752	Marker109009	95.067	Marker92939	55.191	Marker121838	86.001	841GF	103.729	Marker68719	45.502	122CF	50.61	Marker227611	62.95			Marker85745	117.162	Marker232577	79.634	Marker206800	95.48	Marker240045	105.109
Marker142552	42.5	Marker9336	50.367	Marker172546	99.738	Marker101000	112.904	Marker141869	124.189	Marker210686	111.505	Marker259838	78.752	408CF	95.067	Marker191322	55.191	Marker7765	86.001	571GH	103.729	Marker19880	45.502	Marker127274	50.61	Marker245170	63.271			Marker190321	117.162	Marker253591	80.001	Marker200910	95.48	Marker120507	105.109
Marker177782	42.5	Marker61110	50.367	93CF	99.738	Marker122962	113.878	Marker23125	124.189	Marker14557	111.505	105CH	79.072	Marker101214	95.067	Marker75880	56.157	Marker190247	91.089	Marker77908	105.036	Marker196927	45.502	Marker231888	50.93	Marker17074	63.271			Marker268595	117.79	Marker73807	81.783	Marker205401	99.021	Marker43263	105.109
Marker31740	45.243	Marker115845	50.367	Marker218365	99.738	Marker122056	114.853	Marker205724	124.189	Marker177322	111.505	Marker69069	79.072	Marker236413	95.388	Marker81308	56.157	404CH	91.089	Marker242333	105.036	Marker39771	45.502	Marker281345	51.575	Marker285380	64.89			Marker192365	118.418	Marker96181	81.783	Marker174391	99.021	Marker261699	105.109
Marker250861	45.243	Marker21447	50.367	Marker225978	99.738	Marker159132	114.853	Marker145608	125.578	Marker115678	111.505	Marker251996	79.072	Marker23916	95.388	Marker141857	56.157	Marker81127	91.089	Marker175309	105.036	Marker176496	45.502	Marker119094	51.575	Marker247531	64.89			Marker242247	118.418	Marker215587	81.783	Marker153257	99.021	Marker65789	114.552
Marker43085	46.931	Marker214942	50.367	Marker250356	99.738	Marker47998	114.853	Marker247248	125.578	Marker271874	111.505	Marker206611	79.072	Marker68238	97.376	Marker147604	56.157	Marker128939	91.089	Marker164159	105.036	Marker205663	45.502	Marker206279	51.575	Marker71715	64.89			Marker45818	119.046	Marker94485	81.783	Marker158559	99.021	Marker53856	114.552
315CH	47.77	Marker218017	50.367	Marker147805	99.738	Marker205523	114.853	Marker55894	127.868	Marker122891	111.505	633CF	79.072	Marker12852	97.376	Marker281353	56.157	Marker92797	91.089	Marker20342	105.036	Marker138446	45.502	Marker104780	52.549	Marker62129	64.89			Marker238605	119.046	Marker253489	84.763	Marker242390	99.021	Marker204637	114.552
Marker269289	48.608	Marker280020	50.367	Marker64528	100.383	Marker166908	114.853	Marker40965	127.868	Marker250285	111.505	Marker221329	79.072	Marker69590	97.376	Marker78272	56.157	Marker247739	91.089	Marker269519	105.036	Marker250488	46.145	Marker226800	52.549	Marker238226	64.89			Marker172637	119.046	Marker214875	84.763	Marker8820	99.021	Marker13525	114.552
Marker193074	48.608	Marker36539	50.367	Marker116782	100.383	Marker192068	119.15	Marker47255	129.514	Marker131560	111.505	Marker204178	79.072	502CH	97.376	Marker136983	57.51	Marker248558	91.089	Marker131804	105.036	Marker233172	46.145	Marker193939	53.515	Marker111831	64.89			Marker194001	119.673	Marker263925	84.763	Marker225656	99.021	Marker148420	114.552
Marker75509	48.608	Marker285381	51.501	Marker96689	100.383	Marker250695	119.15	Marker193373	129.514	Marker41785	111.505	Marker122259	79.072	Marker242826	97.376	Marker1327	57.51	Marker109380	91.089	Marker17925	105.036	Marker188901	46.145	Marker210859	53.515	Marker238363	64.89			Marker236310	119.673	Marker119786	84.763	Marker278387	99.021	Marker231874	114.552
Marker230555	48.608	Marker187270	51.501	Marker237693	100.383	Marker246231	119.554	Marker87358	129.514	Marker195917	111.505	Marker85503	82.034	Marker175796	97.376	Marker40312	57.51	Marker242627	91.089	Marker257350	105.036	Marker187695	46.145	Marker193301	53.515	Marker219663	66.554			Marker125497	119.673	Marker279997	85.084	Marker18277	99.021	Marker71072	114.552
Marker105236	48.608	Marker186565	52.064	Marker112206	100.383	Marker125516	119.554	Marker159740	130.159	Marker136756	116.736	Marker80096	82.355	Marker169199	97.376	Marker135095	58.406	Marker171829	91.089	Marker138005	105.036	727GH	46.145	Marker207979	53.515	Marker152252	68.218			Marker57131	125.636	Marker113701	85.464	Marker220330	103.411	Marker129215	115.13
Marker113818	48.608	Marker144024	52.627	Marker69279	100.383	Marker84794	119.554	Marker250416	130.159	Marker95407	116.736	Marker80995	82.996	Marker172560	99.635	Marker254217	58.406	Marker267033	91.089	Marker181835	105.036	Marker110362	46.145	Marker212998	54.16	359CF	68.218			Marker125634	125.636	Marker216938	85.464	Marker43476	103.411	Marker61371	115.272
Marker166780	48.608	904CF	52.627	Marker59428	100.383	Marker140916	119.554	Marker119090	130.159	Marker130966	116.736	Marker42001	85.208	Marker234629	99.635	Marker146850	58.851	837GF	91.089	Marker274777	105.036	Marker43166	46.145	Marker285660	54.481	Marker273268	70.43			Marker151534	125.636	Marker280595	87.047	607GF	103.411	Marker250769	116.294
Marker131748	48.608	Marker124928	52.627	Marker204085	100.383	Marker96920	120.856	Marker276206	130.159	Marker120493	116.736	613CH	85.936	Marker262404	100.075	Marker217603	59.747	Marker228208	91.089	Marker250152	105.036	Marker172534	46.145	Marker182447	55.126	Marker36983	71.158			Marker99060	125.636	Marker176786	87.367	Marker170296	103.411	Marker56660	117.458
Marker164696	48.608	Marker198057	52.627	Marker277840	100.383	Marker191316	120.856	570fg	130.159	Marker233674	117.057	Marker108754	85.936	Marker111106	100.961	Marker9854	59.747	Marker129464	91.089	Marker113535	105.036	Marker264335	46.145	Marker250504	56.416	Marker5526	71.158			Marker25202	125.636	Marker101049	87.367	807CF	103.732	Marker38421	117.458
Marker231996	49.402	903CH	53.601	Marker119185	100.383	Marker170209	123.494	Marker153295	130.159	Marker37291	117.057	Marker274757	85.936	Marker62560	100.961	Marker218390	62.033	Marker192702	91.089	Marker200735	105.036	Marker170868	46.145	Marker267876	56.737	Marker277307	72.499			Marker120502	125.636	Marker69150	87.688	Marker200194	104.697	Marker118973	120.313
Marker45570	49.402	Marker28455	53.601	Marker76499	100.703	Marker169175	123.494	Marker138589	130.159	687GH	117.057	Marker269989	87.555	Marker257436	100.961	Marker133075	62.033	Marker164870	91.089	Marker140621	105.357	Marker205759	46.789	Marker156450	56.737	Marker40121	73.388			Marker278274	125.636	Marker128847	87.688	Marker191433	104.697	Marker60473	121.911
844CH	54.323	Marker25932	53.922	Marker78916	101.024	461CH	123.494	Marker77801	130.159	Marker65424	117.057	Marker242181	88.521	Marker106545	100.961	Marker122616	65.974	Marker260266	91.089	Marker232161	105.357	749GH	46.789	Marker219686	57.057	Marker224136	73.829			Marker122352	125.636	256CF	88.995	Marker241671	105.018	Marker136015	123.102
193GH	54.323	Marker78203	53.922	Marker60073	101.024	Marker169908	123.494	Marker42197	130.804	Marker91541	117.057	Marker78788	88.521	783CF	100.961	Marker231668	66.941	Marker86411	91.089	Marker50519	105.357	Marker187412	46.789	Marker278269	57.057	Marker130606	73.829			Marker172357	127.602	Marker218385	89.316	Marker96025	105.018	Marker213120	125.113
Marker190034	54.323	Marker55497	61.17	522CF	101.024	Marker60173	123.494	Marker47941	130.804	Marker25489	117.057	Marker184641	88.521	Marker15228	100.961	Marker66008	68.886	Marker140032	91.089	Marker40212	107.344	Marker73594	46.789	Marker181186	57.057	Marker115310	73.829			Marker202557	127.602	Marker186297	89.961	Marker61475	105.018	Marker248302	125.113
Marker212063	54.323	Marker50539	61.17	Marker151502	101.622	Marker105819	123.494	Marker249589	130.804	Marker235873	117.057	Marker5397	88.521	Marker205609	100.961	Marker206082	68.886	Marker251657	91.089	Marker261007	107.344	709GF	46.789	Marker181148	57.057	Marker11654	74.717			Marker134675	127.602	780CH	91.58	Marker39618	105.663	Marker202983	126.495
Marker154203	54.323	Marker186805	61.17	Marker62559	102.415	Marker121086	123.494	Marker80686	130.804	493fg	119.045	Marker74628	88.521	Marker77407	100.961	Marker95405	80.046	Marker126285	91.089	Marker137588	107.99	Marker154170	46.789	Marker260948	57.378	Marker200794	74.717			Marker14688	127.602	958CF	99.129	Marker8667	105.663	Marker120093	130.04
Marker244098	55.969	Marker170860	61.17	Marker62735	103.106	Marker237502	123.494	Marker52626	132.792	Marker230550	119.69	Marker202699	88.521	Marker104424	100.961	603CH	92.349	Marker189530	91.089	Marker8605	108.631	Marker268550	46.789	Marker224780	57.378	205CH	75.038			Marker130900	127.602	708CH	99.129	Marker254115	105.663	Marker128909	130.04
Marker51147	55.969	Marker228803	61.17	Marker262054	105.328	Marker189367	123.494	Marker26971	132.792	Marker260979	121.565	Marker226350	88.521	Marker218025	100.961	402CH	92.669	482GH	91.089	886GH	108.631	Marker92334	46.789	Marker28153	60.008	Marker220978	75.038			Marker203008	127.602			Marker152775	105.663	Marker221097	130.04
Marker82990	55.969	Marker31528	61.17	Marker216002	105.328	Marker117142	123.494	Marker240096	133.766	Marker87972	122.301	Marker177161	89.166	Marker196493	100.961	129CF	98.174	Marker199969	91.089	Marker249389	108.631	Marker222539	46.789	Marker268404	61.331	Marker165393	76.506			Marker247450	127.602			Marker80591	111.819	Marker44142	130.04
Marker81771	55.969	Marker214454	61.17	Marker109101	105.328	Marker244484	123.494	Marker248907	134.087	Marker58513	122.301	635CH	90.473	Marker106674	100.961	816CF	98.866	Marker133257	91.089	Marker157843	108.631	Marker128397	46.789	Marker168582	61.968	Marker11301	77.973			Marker50371	127.602			Marker42626	111.819	Marker44994	133.584
Marker33445	55.969	Marker258641	61.17	Marker122343	105.328	Marker145760	123.494	Marker5209	134.087	Marker10232	122.301	Marker228403	90.473	Marker267346	100.961	216GF	100.205	Marker209174	91.089	Marker12011	108.951	Marker229897	46.789	Marker47003	61.968	Marker58745	77.973			Marker251795	127.602			Marker267981	116.712	Marker211550	133.584
Marker228127	55.969	Marker135652	61.17	Marker223652	105.328	Marker217401	123.494	446CH	134.087	Marker68800	122.301	Marker62919	90.473	Marker261051	102.957	440GH	101.556	Marker12398	91.089	Marker43994	110.579	Marker262274	46.789	Marker259702	61.968	Marker171473	78.618			Marker134642	127.602			Marker274342	117.911	Marker54254	133.904
Marker282554	55.969	Marker234955	61.17	Marker48075	105.926	Marker170651	123.494	Marker224844	134.087	Marker149225	122.301	Marker71450	91.448	Marker13017	102.957	798GH	103.65	215CF	91.089	Marker180465	110.579	Marker185490	46.789	Marker83727	61.968	Marker106866	79.593			Marker266150	132.787			Marker142190	117.911	Marker89539	133.904
Marker262358	55.969	Marker242651	61.17	Marker69527	105.926	Marker171812	125.14	Marker260519	136.074	Marker28335	122.643	Marker152916	91.448	Marker48731	102.957	508GF	105.365	Marker141102	91.089	258GH	110.579	Marker271305	46.789	Marker175630	61.968	Marker214210	79.593			Marker85390	134.219			Marker227990	117.911	Marker238776	133.904
Marker222569	55.969	Marker158245	61.17	Marker123110	105.926	Marker176362	125.14	Marker97216	136.074	Marker218335	127.468	Marker109686	91.448	Marker285285	102.957	10GF	109.171	Marker175306	91.089	Marker146569	110.579	Marker101505	46.789	Marker198360	61.968	Marker75349	79.913			Marker208933	134.469			347CH	122.803	Marker274766	133.904
Marker211565	55.969	107GH	61.17	Marker94898	106.407	255GF	125.14	Marker104646	136.074	Marker56666	127.468	Marker138875	91.448	Marker115459	105.732	771GH	113.4	Marker88494	91.089	818GF	110.579	Marker266780	46.789	Marker208610	61.968	Marker278769	79.913			Marker94015	134.931			Marker284535	123.124	Marker64389	133.904
Marker5853	55.969	Marker277328	61.17	Marker281312	106.407	Marker205684	125.14	Marker252329	136.074	Marker103953	127.468	Marker267211	91.448	Marker72763	105.732	823CF	113.751	Marker122380	91.089	Marker166841	111.553	Marker94366	47.434	Marker118852	61.968	Marker14392	79.913			Marker97200	135.643			Marker220497	123.124	Marker194186	133.904
Marker267183	55.969	Marker32267	61.17	Marker112047	106.887	Marker186743	125.14	Marker187055	136.074	Marker161554	127.468	Marker129924	92.413	Marker59504	105.732	Marker126097	115.303	Marker219945	91.089	Marker98082	111.553	454CH	47.434	Marker145373	61.968	Marker241053	79.913			Marker179162	135.643			Marker205887	124.431	Marker134030	133.904
Marker29841	55.969	Marker109068	61.17	Marker133649	106.887	Marker165276	125.14	Marker48678	136.074	Marker31191	127.468	Marker246339	92.413	Marker161312	107.603	Marker183557	122.746			Marker61698	111.553	Marker283614	48.408	Marker160384	62.609	Marker178939	80.887			858CF	135.643			Marker178493	124.431	Marker216339	134.225
Marker233592	55.969	Marker54203	61.17	Marker13038	106.887	Marker205985	125.14	Marker124327	137.324	Marker163551	128.002	Marker60086	92.413	Marker280933	107.603	237GH	124.032			Marker110140	111.553	Marker275096	48.408	Marker168082	62.609	Marker60295	80.887			Marker233526	135.643			Marker173815	128.957	Marker187408	134.225
Marker10195	55.969	Marker33356	61.17	Marker100293	106.887	Marker22656	125.14	Marker207206	138.574	Marker37207	128.269	Marker74960	92.413	Marker235419	107.603	551GH	124.08			Marker182659	111.553	746fg	48.408	Marker224609	62.609	Marker72425	80.887			744GH	135.643			Marker210185	129.29	Marker95023	134.545
Marker277967	55.969	592GH	61.17	785CH	108.182	Marker165966	125.14	Marker73156	143.116	Marker24081	128.536	Marker60426	92.413	Marker267768	107.603					Marker132449	111.553	Marker36389	48.408	Marker166067	62.609	Marker100870	80.887			Marker133124	135.643			826GH	137.82	Marker134212	134.545
Marker189792	55.969	Marker153375	61.17	Marker57612	108.182	Marker169401	125.14	Marker263545	143.779	Marker279900	128.536	Marker251034	94.695	Marker221491	107.603					Marker127958	111.553	Marker247306	48.408	Marker220775	62.609	Marker33070	80.887			Marker142197	136.617			Marker274732	137.82	Marker64951	134.545
Marker140676	55.969	Marker51583	61.17	Marker74897	108.503	Marker260200	125.14	Marker112316	143.779	Marker257787	129.071	Marker13083	94.695	Marker65164	107.603					Marker84634	111.874	Marker152501	48.408	Marker169203	62.609	Marker103349	80.887			Marker215153	137.591			589GF	137.82
Marker249594	56.289	Marker169423	61.17	Marker12569	108.503	Marker274865	125.14	Marker38975	145.991	Marker169553	129.071	Marker191013	94.695	Marker272085	108.246					Marker11554	111.874	Marker216600	48.408	Marker265546	63.472	Marker26192	80.887			Marker203522	137.911			953CH	137.82
Marker40200	56.289	Marker38596	61.17	Marker178578	109.148	Marker16544	125.46	Marker103341	146.719	Marker279422	129.071	Marker113294	94.695	Marker33366	108.889					Marker82347	112.848	Marker148842	48.408	Marker150311	63.472	Marker143935	81.693			Marker77664	138.232
Marker223533	56.61	Marker150882	61.17	Marker234099	109.468	Marker110293	125.46	709CF	146.719	626CF	129.071	Marker21231	96.34	Marker63809	108.889					Marker44571	112.848	Marker221480	48.408	Marker163940	64.335	752GH	82.498			Marker11717	138.781
Marker134210	56.61	Marker188737	61.17	Marker213362	109.789	Marker44122	125.46	Marker273838	146.719	Marker179176	129.071	Marker27646	96.34	Marker69989	108.889					Marker162137	112.848	Marker85186	48.408	Marker251365	64.335	Marker235772	82.498			Marker160937	141.6
Marker167222	56.61	Marker225597	61.17	Marker69797	109.789	Marker189507	125.46	Marker188276	147.04	Marker68116	129.071	Marker194604	97.307	Marker73448	108.889					Marker108696	112.848	Marker204025	48.408	Marker182042	64.689	Marker27843	82.498			Marker35461	147.297
Marker234177	56.61	Marker242900	61.17	Marker243190	110.755	89fg	125.781	Marker67586	147.36	Marker12507	129.071	Marker8851	97.307	Marker121422	108.889					Marker102803	112.848	Marker109518	48.408	Marker133177	64.689	Marker34561	82.498			Marker275656	147.297
Marker17842	56.61	Marker179684	61.17	Marker201458	110.755	Marker190467	125.781	Marker258065	147.36	505fg	129.391	Marker92343	99.267	Marker213729	110.535					Marker167877	112.848	Marker350	48.408	Marker224984	65.199	Marker244046	82.498			151CF	148.067
Marker135017	56.61	Marker91687	61.17	Marker242697	110.755	Marker272877	125.781	Marker60555	147.36	Marker90499	130.036	Marker13295	99.267	Marker130747	111.509					Marker180617	112.848	Marker144647	48.728	Marker263679	65.199	Marker117057	84.982			Marker220428	148.067
Marker149072	56.61	Marker99576	61.17	Marker85370	111.396	Marker278482	125.781	Marker135711	147.36	Marker22482	130.036	Marker198647	99.267	Marker101246	111.509					Marker156654	112.848	Marker213674	49.049	742GH	65.519	Marker71798	87.841			Marker253296	148.067
Marker204307	57.917	Marker155245	61.17	Marker151544	111.396	574CF	125.781	541CH	148.001	Marker214773	130.036	Marker153299	99.267	Marker144948	111.509					Marker197719	112.848	Marker98304	49.69	Marker142622	65.519	Marker35591	92.193			Marker167768	148.712
Marker189417	57.917	Marker217129	61.17	Marker194489	111.396	Marker177800	125.781	Marker122004	148.001	Marker184224	130.036	Marker109754	99.267	Marker102133	112.154					Marker138118	112.848	Marker52292	49.69	Marker106924	65.519	Marker189219	92.836			Marker183421	148.712
Marker105312	57.917	Marker97863	61.17	Marker14397	111.396	Marker136265	125.781	Marker228294	148.001	Marker247159	130.036	Marker164174	99.267	Marker23283	113.12					Marker237001	112.848	Marker65821	50.01	Marker151376	65.519	Marker37768	93.479			Marker219350	148.712
Marker244001	57.917	566CF	61.17	Marker247134	111.396	Marker192168	125.781	Marker160401	148.001	Marker257334	130.036	Marker227476	99.588	Marker202163	113.761					Marker110507	112.848	Marker128746	50.01	Marker181961	65.519	Marker108080	93.479			Marker164521	148.712
Marker178292	58.238	Marker217959	61.17	Marker117189	111.396	Marker78812	125.781	763CF	148.001	Marker218609	130.036	Marker119885	99.588	Marker118637	113.761					Marker126406	112.848	Marker213085	50.01	Marker147967	65.519	Marker219804	93.479			Marker191152	148.712
Marker189511	58.238	Marker34319	61.17	Marker50973	111.396	Marker101412	125.781	Marker27306	148.001	Marker255832	131.281	Marker64629	99.588	Marker34137	113.761					Marker237238	114.155	Marker126662	50.01	Marker254659	65.946	Marker267946	93.479			Marker251556	148.712
Marker75303	58.238	Marker79936	61.17	Marker125113	111.396	Marker143614	125.781	Marker147171	148.001	Marker31869	131.281	Marker45440	99.588	Marker181100	113.761					475GH	114.155	Marker184192	50.01	Marker221465	65.946	Marker199084	93.479			Marker164685	148.712
Marker141968	58.238	770CF	61.17	Marker222474	111.396	Marker227763	125.781	914CF	148.001	Marker172417	134.712	790CF	100.233	Marker255117	113.761					Marker133901	114.155	Marker60878	50.01	Marker174744	65.946	Marker15645	93.799			Marker147606	148.712
Marker153363	58.238	Marker122496	61.17	Marker104901	111.396	Marker195579	125.781	Marker126428	148.001	Marker184672	135.536	Marker260099	100.233	Marker258623	113.761					Marker194366	114.155	Marker144518	50.01	Marker153668	65.946	Marker92765	93.799			Marker111688	148.712
Marker235688	58.238	Marker182278	61.17	Marker258061	111.396	Marker157556	125.781	Marker187006	148.482	Marker27142	135.536	Marker85783	100.553	Marker160921	113.761					Marker142801	114.155	Marker16901	50.01	Marker262348	65.946	Marker15631	94.12			Marker140170	156.614
Marker7576	58.238	Marker256685	61.17	Marker64411	112.37	Marker232921	125.781	Marker229106	148.963	Marker68714	135.536	Marker100424	100.553	Marker102009	113.761					Marker16477	115.13	401CF	50.01	Marker19598	66.805	Marker188024	94.12			Marker228923	156.614
Marker136199	58.238	Marker65045	61.17	Marker250000	112.37	Marker105518	125.781	Marker200503	148.963	Marker275797	135.536	147CF	101.527	505CF	113.761					Marker200610	115.13	Marker161984	50.331	Marker49696	66.805	Marker139595	94.12			Marker96044	156.614
Marker90056	58.238	Marker140606	61.17	Marker240864	112.37	Marker124291	125.781	Marker59351	148.963	Marker60957	135.536	Marker217033	101.527	Marker76318	113.761					Marker69852	115.13	Marker169788	50.331	Marker190898	67.45	Marker89945	94.12			Marker47504	156.614
Marker124081	58.238	Marker95445	61.17	Marker238127	112.37	Marker177540	125.781	419fg	149.608	Marker160169	135.536	Marker253710	101.527	72GH	113.761					Marker228438	115.13	Marker62471	50.331	Marker221525	67.45	Marker159405	94.44			Marker270706	156.614
Marker285719	58.238	Marker273866	61.17	Marker100388	112.37	Marker183686	125.781	Marker38250	149.608	Marker181656	139.425	Marker73440	102.173	Marker164558	114.081					Marker6112	115.13	Marker13361	50.652	Marker106995	67.45	464CF	94.44			Marker259507	156.935
Marker189394	58.238	Marker194973	61.17	Marker149043	112.37	Marker231069	125.781	Marker69968	149.608	Marker261459	141.526	Marker160192	102.173	530CH	114.081					Marker250582	115.13	Marker224387	50.652	Marker152089	67.45	Marker250770	94.44			Marker116932	156.935
Marker44941	58.238	Marker141667	61.17	Marker134964	112.37	Marker192646	126.101	Marker277007	150.088	Marker94529	141.526			Marker226070	115.376					Marker237383	115.13	Marker132372	50.652	Marker210613	70.759	Marker181088	94.44			Marker182737	156.935
Marker123526	58.238	Marker75202	61.17	122GF	112.37	Marker113966	126.101	Marker146498	150.088	Marker275226	141.526			Marker156667	115.376					Marker179180	115.13	377CH	51.297	Marker247037	70.759	Marker16515	94.44			565CF	157.255
Marker274882	58.238	Marker113219	61.17	Marker195499	112.37	Marker271869	126.101	Marker88543	150.088	Marker247597	141.526			Marker246519	115.376					Marker268088	115.13	Marker177712	51.297	Marker253929	70.759	Marker41942	95.415			Marker241898	157.255
Marker167754	58.238	Marker105644	61.17	Marker137714	112.37	Marker264115	126.101	Marker245526	150.088	Marker121945	141.526			Marker77409	115.376					Marker110636	115.13	Marker189224	51.297	Marker36586	70.759	Marker78146	95.415			Marker250620	157.652
Marker159544	58.238	Marker257966	61.17	Marker45809	113.015	Marker215585	126.101	Marker20378	150.088	Marker261027	144.065			HCUCA81	115.376					Marker284995	115.13	Marker131676	56.07	Marker129067	70.759	Marker188956	95.415			Marker67102	157.652
Marker189875	58.238	Marker30664	61.17	Marker30572	113.015	Marker120284	126.101	Marker104330	151.548	Marker163422	144.065			Marker134104	115.376					Marker256761	115.13	Marker56679	56.639	Marker240762	70.759	Marker277833	98.117			Marker178785	158.049
Marker215820	58.238	Marker122532	62.478	Marker67484	113.335	Marker118714	126.101	Marker113642	151.548	Marker214897	144.065			Marker121584	115.376					Marker40678	115.13	Marker223995	56.639	Marker159393	70.759	Marker255728	98.117			Marker227974	158.049
Marker78405	58.238	Marker173340	62.478	Marker55309	113.335	Marker71271	128.089	Marker98035	151.548	Marker202362	144.065			Marker150201	115.376					Marker44926	115.13	Marker170531	58.605	Marker188896	75.712	887GF	98.779			Marker2197	160.605
Marker229494	58.238	Marker14124	62.478	Marker134548	113.335	Marker261193	128.089	Marker18451	151.548	Marker167168	144.065			Marker67997	115.376					Marker32048	115.13	Marker41486	58.605	Marker199315	77.888	Marker11335	98.779			Marker231543	160.605
Marker260708	58.238	Marker248218	62.798	783GH	113.335	Marker3690	128.089	Marker272801	151.548	Marker123902	144.065			Marker170206	115.376					Marker199674	115.13	Marker110280	58.605	Marker204572	78.239	Marker114942	98.779			Marker258845	162.269
Marker64992	58.238	Marker32312	62.798	Marker39044	113.335	Marker202264	128.089	Marker180837	151.868	Marker20037	144.065			Marker80911	115.697					Marker74872	115.13	Marker268712	58.605	Marker45935	78.611	Marker269578	99.441			Marker158645	162.269
Marker155121	58.238	Marker246397	62.798	Marker260449	113.335	Marker121016	128.089	Marker122302	151.868	Marker256948	144.065			Marker210512	115.697					Marker85405	115.13	Marker99280	58.605	Marker107538	80.525	448GH	100.775			Marker132331	162.269
Marker35787	58.558	710GF	62.798	Marker202859	113.335	Marker82025	128.089	Marker225561	151.868	Marker230377	144.065			Marker105043	115.697					Marker161700	115.13	Marker161290	59.32	Marker97328	80.525	Marker143501	100.775			Marker141211	162.269
Marker270383	58.558	Marker119207	62.798	Marker255353	113.335	Marker120098	128.089	Marker133804	151.868	Marker16535	144.065			Marker58114	115.697					Marker227175	115.13	454GF	61.493	Marker263609	82.59	Marker195386	101.437			Marker38539	162.269
Marker284113	58.558	Marker195071	62.798	Marker36566	113.335	Marker165153	128.089	Marker57271	151.868	Marker238249	144.065			Marker184401	115.697					Marker247369	115.13	Marker72509	62.208	757fg	91.316	Marker136039	101.437			409CF	162.269
Marker216156	58.558	Marker91721	62.798	Marker123757	113.335	304GH	128.089	Marker156335	152.509	Marker108109	144.065			Marker136229	115.697					Marker106933	115.13	Marker155905	62.208	Marker279406	93.651	Marker48786	101.437			388GH	164.884
930GF	58.558	Marker236195	62.798	Marker227651	113.335	Marker137409	128.41	Marker18864	152.509	Marker87710	146.03			Marker98303	116.342					Marker245678	115.13	Marker267212	64.196	Marker275565	97.427	Marker275528	101.437			Marker150673	164.884
Marker118384	58.558	Marker73378	62.798	667GH	113.981	Marker269611	128.73	Marker260614	152.509	Marker103122	146.03			Marker9010	117.649					Marker147671	115.13	Marker206348	64.196	Marker281437	102.73	Marker150002	101.437			Marker110968	164.884
Marker86707	59.532	Marker144049	62.798	Marker74933	113.981	Marker51369	130.025	Marker278083	152.509	564CF	146.03			HCUCA57	119.598					Marker201062	115.13	Marker74427	64.841	Marker13110	105.386	Marker94951	103.45			Marker269620	164.884
Marker125637	59.532	Marker160536	62.798	Marker97959	113.981	Marker37234	130.025	Marker20074	152.509	Marker56764	146.351			Marker268657	119.598					Marker131737	115.13	Marker94116	64.841	Marker255747	106.351	Marker10686	103.834			Marker124095	164.884
Marker197107	60.84	Marker10393	63.119	Marker224621	113.981	Marker210995	130.025			Marker89170	146.351			Marker96463	120.572					Marker252025	115.13	Marker170706	64.841	Marker143866	106.351	Marker229562	105.399			Marker39081	165.525
Marker114849	61.814	Marker251397	63.119	Marker3578	113.981	Marker3202	130.025			Marker158476	149.395			Marker171500	121.879					Marker123488	115.13	Marker136060	65.807	Marker43002	106.992	Marker5104	105.399			Marker231155	165.525
Marker243000	61.814	Marker174780	63.119	Marker162461	113.981	595CH	130.025			Marker111871	149.395			Marker187298	121.879					Marker239849	115.13	Marker97337	65.807	Marker215278	106.992	Marker113042	105.399			Marker38269	165.525
Marker273847	61.814	Marker65301	63.119	Marker275307	113.981	Marker129553	130.025			Marker173148	149.395			Marker225936	121.879					Marker85093	115.13	572CF	65.807	Marker135891	106.992	584CH	105.399			Marker191730	165.525
Marker12766	61.814	Marker191746	63.119	Marker276844	113.981	Marker211079	130.025			30GH	149.395			Marker58560	124.859					Marker178003	115.45	Marker114567	65.807	Marker76455	107.419	Marker40325	105.399
Marker262776	61.814	Marker251928	64.764	Marker75359	113.981	Marker72034	130.025			Marker180910	149.395			Marker241311	124.859					Marker275294	115.45	469CH	66.781	Marker175763	108.279	Marker194395	105.399
Marker186756	62.135	Marker182599	66.055	Marker120791	113.981	Marker129253	130.025			Marker174779	149.876			Marker47312	124.859					Marker156068	117.015	Marker34644	68.089	Marker127062	108.279	Marker88231	107.734
Marker198402	63.442	Marker41505	66.055	Marker115488	113.981	Marker219363	130.025			Marker26378	149.876			Marker240808	129.128					Marker226307	117.399	Marker114125	68.089	Marker272187	108.279	Marker11833	107.734
Marker207628	63.442	Marker85607	66.055	Marker256070	113.981	Marker163186	130.999			Marker104240	149.876			Marker219623	129.128					Marker10325	117.399	Marker136247	68.089	Marker83563	108.279	Marker84582	109.981
Marker124367	63.442	Marker220252	66.055	Marker253832	113.981	Marker46919	130.999			Marker260037	149.876			Marker18053	140.902					Marker105918	117.399	Marker256011	68.089	Marker263337	109.577	Marker245502	115.881
Marker218547	63.442	Marker12185	66.055	Marker241184	113.981	Marker99144	131.319			Marker230022	149.876			Marker140644	140.902					628CF	117.399	Marker50774	68.089	Marker119796	110.437	Marker7021	116.647
Marker255496	63.442	Marker86639	66.055	Marker55407	113.981	Marker281168	132.627			Marker224253	149.876			Marker84069	155.627					Marker29387	117.719	Marker137728	68.089	Marker108708	110.437	36GH	119.774
Marker138158	63.442	Marker50057	66.055	Marker220421	113.981	Marker880	132.627			Marker72897	149.876			Marker130984	157.124					Marker96935	117.719	Marker279603	68.089	Marker184107	110.864	Marker120595	130.327
Marker152326	63.442	Marker217438	66.055	Marker184735	113.981	Marker261451	135.314			Marker165357	150.357			908GH	157.616					Marker250498	117.719	Marker138647	68.089	Marker208637	110.864	Marker199706	131.438
Marker205480	64.737	Marker175628	66.055	Marker125071	113.981	Marker179697	135.314			Marker47405	150.357			933GH	157.937					Marker220952	117.719	Marker59732	70.076	Marker119728	110.864	Marker160100	135.97
Marker106234	64.737	Marker66377	66.055	Marker81240	113.981	Marker212503	135.314			Marker115946	150.357			913GF	162.339					913CF	117.719	Marker28875	70.076	Marker115242	111.505	907GH	139.347
Marker239494	64.737	Marker83012	66.055	Marker234573	113.981	606CF	135.314			Marker193826	150.357			628GH	163.705					Marker143811	117.719	Marker89486	70.076	Marker67436	113.453	Marker232927	139.347
596GF	64.737	Marker261514	66.375	Marker180900	113.981	Marker215744	135.314			Marker51365	150.357			457GF	168.375					Marker184483	117.719	Marker185696	70.722	Marker173952	113.479	569fg	148.661
Marker15559	67.027	Marker161029	66.375	Marker186522	113.981	Marker16090	135.314			Marker140143	155.027			266GH	168.375					384CF	117.719	Marker103266	70.722	Marker279893	121.002	Marker86715	148.661
Marker53566	67.027	Marker217533	66.375	Marker109589	113.981	Marker80813	135.314			843CH	155.027			836GH	168.696					Marker69923	117.719	Marker40898	70.722	Marker282688	121.002	117GH	149.636
Marker240408	67.027	Marker29104	67.02	Marker246422	113.981	Marker281101	135.314			736CF	155.027									Marker72324	117.719	Marker104988	70.722	Marker207047	121.002	Marker145073	149.636
Marker208994	67.027	Marker40617	67.02	Marker251768	113.981	734CH	135.314													Marker95220	118.04	Marker134979	70.722	Marker172423	121.643	729CH	150.281
Marker201838	67.027	853CH	67.02	Marker189313	113.981	Marker188385	135.314													Marker200714	118.04	Marker126310	70.722	Marker175878	121.643	Marker162213	151.571
Marker121932	67.027	Marker275340	67.02	Marker285639	113.981	Marker73117	135.314													Marker277360	118.04	Marker135182	70.722
Marker180701	67.027	Marker138940	67.02	Marker264807	113.981	Marker283303	136.282													Marker256022	118.04	Marker62786	70.722
Marker206571	67.027	Marker98992	67.02	Marker58417	113.981	Marker166229	137.25													Marker36294	118.04	Marker198006	70.722
Marker30484	67.672	Marker175517	67.02	Marker40054	113.981	Marker172461	137.25													Marker223162	118.04	Marker31462	70.722
Marker106233	67.672	Marker190343	67.02	Marker231041	113.981	Marker156120	137.25													Marker233099	118.04	Marker101128	70.722
Marker90192	67.672	Marker73855	67.02	327CF	113.981	Marker241612	137.25													Marker253337	118.04	Marker204369	70.722
Marker203865	67.672	Marker285363	67.02	Marker278877	113.981	Marker128050	137.25													Marker98432	118.04	Marker18963	70.722
Marker192540	67.672	Marker176889	67.02	Marker188283	117.755	186CF	137.25													Marker164411	118.04	Marker178524	70.722
Marker249497	67.672	Marker139651	67.02	Marker131224	117.755	Marker177028	137.25													Marker283104	118.04	Marker31467	70.722
629GF	67.672	Marker164622	67.661	Marker81158	117.755	Marker281125	137.25													Marker187844	118.04	Marker236198	70.722
Marker114582	67.672	Marker217775	67.661	Marker193271	117.755	593GH	137.25													Marker284382	118.04	Marker255718	70.722
Marker251499	77.258	Marker254467	67.661	Marker51428	117.755	HCUCA73	137.25													Marker174603	118.04	Marker6424	72.568
Marker44351	77.258	Marker275473	67.661	Marker116346	117.755	Marker120510	137.25													Marker132937	118.04	Marker15628	73.662
Marker86576	77.258	Marker193608	68.307	Marker199656	117.755	Marker228876	137.25													Marker278255	118.04	Marker129997	73.662
Marker132486	77.258	Marker55341	68.307	Marker150934	117.755	Marker86395	137.25													Marker208643	118.04	Marker72125	73.662
Marker279052	77.258	Marker115718	68.307	Marker174512	117.755	Marker190423	137.25													Marker147266	118.04	Marker37354	73.662
Marker274034	78.132	Marker91584	68.627	Marker192908	117.755	Marker37548	137.57													Marker282829	118.04	Marker186248	73.662
Marker7950	78.483	Marker188524	69.593	Marker248080	117.755	Marker253093	137.57													Marker144885	118.04	Marker110081	73.662
Marker204643	78.483	Marker168905	69.593	Marker15210	119.05	Marker100412	137.891													Marker90349	119.273	Marker207098	73.662
Marker268457	78.483	Marker236561	69.593	Marker246844	119.05	Marker248009	137.891													Marker251206	119.273	Marker63061	73.662
Marker107103	78.483	Marker279860	69.593	Marker207220	119.05	Marker6764	137.891													Marker167016	119.356	Marker265682	76.676
Marker131776	79.005	Marker132569	71.545	Marker215874	119.05	Marker177363	137.891													Marker16966	119.356	Marker179375	77.858
Marker58818	79.005	Marker189533	71.545	Marker238392	119.05	Marker56332	140.226													Marker137938	119.356	Marker12853	77.858
803CF	85.656	Marker16830	71.866	Marker150263	119.05	Marker263	140.226													Marker252036	120.505	Marker202043	78.445
Marker230935	85.656	Marker239014	71.866	Marker61200	119.37	389fg	143.27													Marker84113	120.505	Marker111355	81.46
Marker270193	86.529	Marker254673	71.866	670CF	119.37	Marker235821	143.27													Marker85123	122.987	Marker249853	84.474
Marker129496	88.757	Marker149400	71.866	Marker264382	119.37	Marker54041	143.27													Marker61246	122.987	Marker135674	84.474
Marker164657	88.757	Marker196526	71.866	Marker205325	120.505	Marker196045	143.27													Marker284389	122.987	Marker204570	84.474
Marker194940	88.757	Marker63186	71.866	Marker202827	120.505	Marker128916	143.27													Marker4781	122.987	Marker261296	84.474
Marker200695	88.757	Marker120948	72.186	Marker265459	121.639	Marker133505	143.27													Marker93034	122.987	Marker86482	84.474
Marker160202	88.757	Marker5054	72.186	Marker269219	121.639	Marker200586	143.27													Marker169521	122.987	Marker120105	84.474
Marker127981	88.757	Marker115968	72.186	Marker215238	121.959	563GH	143.27													Marker65594	122.987	Marker274304	84.474
Marker184961	88.757	Marker130497	74.522	Marker58583	122.28	Marker126806	143.27													Marker118135	122.987	Marker240077	84.474
Marker59407	89.398	Marker75609	74.522	Marker171349	122.28	Marker214603	143.591													Marker167140	122.987	Marker272118	84.474
Marker25527	89.398	Marker186642	76.509	Marker173444	124.062	Marker94137	143.591													Marker136908	122.987	Marker278046	84.474
Marker21697	90.706	Marker167020	76.509	Marker114747	124.062	Marker158046	147.971													Marker123662	122.987	Marker265012	84.795
Marker244398	90.706	Marker144651	76.509	Marker68129	124.947	Marker37653	147.971													Marker232856	122.987	Marker225581	84.795
Marker217473	90.706	HCUCA92	76.509	Marker34368	125.833	Marker151241	165.214													Marker165479	122.987	Marker260762	84.795
Marker273886	90.706	Marker125181	76.509	Marker130184	127.052	Marker281477	165.214													Marker44504	122.987	Marker113983	85.115
Marker258134	91.44	Marker81541	78.844	Marker57653	127.052	Marker144706	165.214													Marker283903	122.987	Marker26996	85.115
Marker130979	91.44	Marker199649	81.889	Marker130478	127.052	340GH	165.214													Marker159938	122.987	Marker188687	85.115
Marker123981	96.16	Marker29003	83.196	Marker247889	127.052	Marker154500	165.214													Marker197749	122.987	Marker79870	85.115
Marker115233	96.525	Marker203092	83.196	Marker79619	128.524	Marker190964	166.247													Marker106889	122.987	Marker274064	85.115
Marker221381	97.634	Marker226926	83.196	Marker111017	128.524	Marker125824	167.807													Marker160686	124.975	Marker74011	86.542
Marker55605	98.368	Marker74109	83.196	Marker233964	128.524	Marker143221	167.807													Marker145003	124.975	Marker176321	88.581
Marker115484	98.733	Marker110178	83.196	Marker192029	128.524	Marker233761	173.158													Marker118063	124.975	Marker11650	89.413
Marker52591	98.733	382CH	83.196	Marker203245	128.524	45GH	178.021													Marker171397	124.975	Marker121229	89.413
Marker89907	98.733	Marker170243	83.835	Marker78833	128.524	909GF	184.532													Marker221016	124.975	Marker43703	89.413
Marker257085	98.733	616CH	83.839	Marker70162	130.712	412GF	185.177													Marker130023	124.975	Marker130664	89.413
Marker43659	98.733	Marker155379	85.133	Marker87631	130.712	822GF	185.498													Marker147707	125.949	Marker101410	89.413
Marker200417	99.054	Marker6564	85.776	Marker88322	130.712	373CF	185.498													Marker202791	125.949	Marker14122	91.722
Marker238738	99.054	Marker259564	85.776	Marker125274	130.712															Marker186364	125.949	Marker218399	91.722
Marker102728	99.054	Marker98372	87.799	Marker186226	130.712															Marker99377	125.949	Marker98480	91.722
Marker224203	99.054	Marker51931	87.799	403CH	131.214															Marker109203	130.401	Marker262357	91.722
Marker169590	99.054	Marker132107	88.438	Marker60531	131.214															Marker194985	132.613	Marker88185	91.722
Marker173814	113.452	Marker90508	89.077	Marker162983	131.535															Marker45240	132.613	Marker39997	91.722
Marker143083	113.452	Marker108132	89.077	Marker9425	131.855															Marker175286	132.613	133CF	91.722
Marker86649	129.437	Marker51788	89.077	Marker123818	131.855															Marker274317	140.286	Marker262458	91.722
Marker169215	129.437	Marker109870	89.398	Marker113190	131.855															Marker205777	140.286	Marker94727	91.722
959CH	129.437	Marker103419	89.398	Marker159460	131.855															Marker3469	140.286	Marker18696	91.722
643GF	129.758	Marker148208	89.398	Marker149378	133.159															Marker271862	153.662	183CF	91.722
90GH	135.846	Marker128970	90.694	Marker174068	133.159															Marker167873	153.662	Marker244084	93.029
Marker188003	135.846	Marker79721	90.694	Marker108862	133.159															Marker21498	155.435	Marker248880	94.337
36GH-2	139.156	Marker33434	91.337	Marker49507	134.037															Marker48599	156.608	Marker166750	94.978
93GF	140.801	Marker217387	91.337	Marker10304	134.037															Marker269892	156.608	Marker97524	94.978
900GH	142.091	Marker34841	91.337	Marker69753	134.462															Marker31937	156.608	Marker150014	95.952
278GH	142.091	Marker76360	91.658	Marker7086	134.462															Marker285657	156.608	Marker216326	95.952
623GF	147.123	Marker37351	91.658	Marker87247	134.462															Marker84150	156.608	Marker17266	96.597
760CH	148.418	Marker202803	91.658	Marker256240	134.462															Marker233141	157.574	Marker136572	96.597
331CF	152.061	Marker240424	92.023	345CH	134.462															Marker151238	157.574	Marker214632	96.597
Marker220647	152.061	Marker275194	94.287	Marker183325	134.462															Marker249090	157.574	Marker165234	96.917
393CF	152.061	Marker146845	94.287	316CF	134.462															Marker2897	157.574	Marker132646	96.917
		Marker231066	94.607	Marker259541	134.462															Marker64233	157.574	Marker230513	97.558
		Marker249376	94.607	Marker210075	134.462															Marker165830	158.219	558fg	97.558
		Marker142690	94.607	Marker252487	134.462															Marker63024	158.219	Marker26898	99.237
		Marker68257	95.331	Marker201862	134.462															Marker24956	164.321	Marker136172	99.649
		Marker45663	97.561	Marker124307	136.45															Marker158027	164.321	Marker193323	99.649
		Marker32238	97.561	Marker68126	136.45															Marker153320	164.321	Marker271138	99.649
		Marker236389	97.561	Marker22626	136.45															Marker230062	164.321	814CF	99.649
		Marker131919	97.561	Marker174389	136.45															Marker218556	164.321	Marker95272	99.649
		Marker253474	97.561	Marker259965	136.45															Marker206192	164.321	Marker131872	100.477
		Marker96389	97.561	Marker83826	136.45															Marker18597	164.819	Marker217866	100.477
		Marker223381	97.561	Marker53927	136.45															Marker275409	171.855	Marker19918	100.477
		Marker254905	97.561	Marker159228	136.45															Marker282577	171.855	Marker128795	100.477
		Marker109871	98.73	Marker166779	136.45															Marker256393	171.855	Marker203978	100.477
		Marker146812	99.9	Marker229419	140.14															Marker280206	171.855	Marker219002	100.477
		Marker221057	102.254	Marker146838	140.14															Marker208055	171.855	Marker162936	100.477
		Marker216793	102.254	Marker211495	140.14															Marker245888	171.855	Marker72830	100.477
		Marker258561	102.254	Marker89203	140.14															Marker67894	171.855	Marker182449	100.477
[truncated: 93 more rows]

## Sheet: Table S7
Table S7. SSR marker information and their genetic positions on new map and SSR map
[truncated: 38 more rows]
[truncated: 26 more columns]

[truncated: 1 more sheets: Table S8]
